# Supplementary material for: Crystal structure and Hirshfeld surface analysis of 2-{[7-acetyl-4-cyano-6-hy­droxy-8-(4-meth­oxy­phen­yl)-1,6-dimethyl-5,6,7,8-tetra­hydro­iso­quino­lin-3-yl]sulfan­yl}-N-phenyl­acetamide
Source: Acta Crystallogr E Crystallogr Commun. 2021 May 28;77(Pt 6):663–7. doi: 10.1107/S2056989021005430 (PMC8183441; doi:10.1107/S2056989021005430)
Supplement: Supplementary file 1 [file e-77-00663-sup1.cif]

##############################################################################
#                                                                            #
# This CIF contains the data in a paper accepted for publication in          #
# Acta Crystallographica Section E. It conforms to the requirements of       #
# Notes for Authors for Acta Crystallographica Section E, and has been       #
# peer reviewed under the auspices of the IUCr Commission on Journals.       #
#                                                                            #
# Full details of the Crystallographic Information File format               #
# are given in the paper "The Crystallographic Information File (CIF):       #
# a New Standard Archive File for Crystallography" by S. R. Hall, F. H.      #
# Allen and I. D. Brown [Acta Cryst. (1991), A47, 655-685].                  #
#                                                                            #
# The current version of the core CIF dictionary is obtainable from          #
# ftp://ftp.iucr.org/pub/cif_core.dic.                                       #
#                                                                            #
# Software is freely available for graphical display of the structure(s)     #
# in this CIF. For information consult the CIF software page                 #
# http://www.iucr.org/resources/cif/software.                                #
#                                                                            #
# This file may be used for bona fide research purposes within the           #
# scientific community so long as proper attribution is given to the journal # 
# article from which it was obtained.                                        #
#                                                                            #
##############################################################################
data_I
_audit_creation_method     'SHELXL-2018/3'
_chemical_name_systematic
;\
2-{[7-Acetyl-4-cyano-6-hydroxy-8-(4-methoxyphenyl)-1,6-dimethyl-5,6,7,8-\
tetrahydroisoquinolin-3-yl]sulfanyl}-<i>N</i>-phenylacetamide
;
_chemical_name_common     ?
_chemical_formula_moiety     'C29 H29 N3 O4 S'
_chemical_formula_sum     'C29 H29 N3 O4 S'
_chemical_formula_weight     515.61
_chemical_melting_point     ?
_space_group_crystal_system     monoclinic
_space_group_name_H-M_alt     'P 21/n'
_space_group_name_Hall     '-P 2yn'
loop_
    _space_group_symop_operation_xyz
    'x, y, z'
    '-x+1/2, y+1/2, -z+1/2'
    '-x, -y, -z'
    'x-1/2, -y-1/2, z-1/2'
_cell_length_a     8.4506(16)
_cell_length_b     23.112(5)
_cell_length_c     13.601(3)
_cell_angle_alpha     90
_cell_angle_beta     99.021(3)
_cell_angle_gamma     90
_cell_volume     2623.5(9)
_cell_formula_units_Z     4
_cell_measurement_reflns_used     9458
_cell_measurement_theta_min     2.3249
_cell_measurement_theta_max     29.0780
_cell_measurement_temperature     150(2)
_exptl_crystal_description     block
_exptl_crystal_colour     colourless
_exptl_crystal_size_max     0.386
_exptl_crystal_size_mid     0.251
_exptl_crystal_size_min     0.138
_exptl_crystal_density_diffrn     1.305
_exptl_crystal_density_meas     ?
_exptl_crystal_density_method     'not measured'
_exptl_crystal_F_000     1088
_exptl_absorpt_coefficient_mu     0.164
_exptl_absorpt_correction_type     multi-scan
_exptl_absorpt_process_details
;
(<i>SADABS</i>; Krause <i>et al.</i>, 2015)
;
_exptl_absorpt_correction_T_min     0.89
_exptl_absorpt_correction_T_max     0.98
_exptl_special_details
;
The diffraction data were obtained from 3 sets of 400 frames,
each of width 0.5\% in \w, collected at \f = 0.00,
90.00 and 180.00\% and 2 sets of 800 frames, each of
width 0.45\% in \f, collected at \w = --30.00 and 210.00\%.
The scan time was 20 sec/frame.
;
_diffrn_ambient_temperature     150(2)
_diffrn_source     'fine-focus sealed tube'
_diffrn_radiation_type     MoK\a
_diffrn_radiation_wavelength     0.71073
_diffrn_radiation_monochromator     graphite
_diffrn_measurement_device_type     'Bruker SMART APEX CCD'
_diffrn_measurement_method     '\f and \w scans'
_diffrn_detector_area_resol_mean     8.3333
_diffrn_reflns_number     50421
_diffrn_reflns_av_R_equivalents     0.0343
_diffrn_reflns_av_unetI/netI     0.0248
_diffrn_reflns_theta_min     1.753
_diffrn_reflns_theta_max     29.102
_diffrn_reflns_theta_full     29.000
_diffrn_measured_fraction_theta_max     0.998
_diffrn_measured_fraction_theta_full     0.999
_diffrn_reflns_limit_h_min     -11
_diffrn_reflns_limit_h_max     11
_diffrn_reflns_limit_k_min     -31
_diffrn_reflns_limit_k_max     31
_diffrn_reflns_limit_l_min     -18
_diffrn_reflns_limit_l_max     18
_refine_special_details
;
Refinement of F^2^ against ALL reflections.  The weighted R-factor wR and
goodness of fit S are based on F^2^, conventional R-factors R are based
on F, with F set to zero for negative F^2^. The threshold expression of
F^2^ > 2sigma(F^2^) is used only for calculating R-factors(gt) etc. and is
not relevant to the choice of reflections for refinement.  R-factors based
on F^2^ are statistically about twice as large as those based on F, and R-
factors based on ALL data will be even larger. H-atoms attached to carbon
were placed in calculated positions (C---H = 0.95 - 1.00 \%A) while that
attached to oxygen was placed in a location derived from a difference
map and its coordinates adjusted to give O---H = 0.87 %A. All were included
as riding contributions with isotropic displacement parameters 1.2 - 1.5
times those of the attached atoms.
;
_reflns_number_total     7039
_reflns_number_gt     5632
_reflns_threshold_expression     'I > 2\s(I)'
_refine_ls_structure_factor_coef     Fsqd
_refine_ls_matrix_type     full
_refine_ls_R_factor_all     0.0530
_refine_ls_R_factor_gt     0.0433
_refine_ls_wR_factor_gt     0.1214
_refine_ls_wR_factor_ref     0.1262
_refine_ls_goodness_of_fit_ref     1.102
_refine_ls_restrained_S_all     1.102
_refine_ls_number_reflns     7039
_refine_ls_number_parameters     338
_refine_ls_number_restraints     0
_refine_ls_hydrogen_treatment     constr
_refine_ls_weighting_scheme     calc
_refine_ls_weighting_details
              'w=1/[\s^2^(Fo^2^)+(0.0798P)^2^+0.1546P] where P=(Fo^2^+2Fc^2^)/3'
_atom_sites_solution_hydrogens     mixed
_atom_sites_solution_primary     dual
_atom_sites_solution_secondary     difmap
_refine_ls_shift/su_max     0.001
_refine_ls_shift/su_mean     0.000
_refine_diff_density_max     0.489
_refine_diff_density_min     -0.196
_refine_ls_extinction_method     none
_refine_ls_extinction_coef     .
loop_
    _atom_type_symbol
    _atom_type_description
    _atom_type_scat_dispersion_real
    _atom_type_scat_dispersion_imag
    _atom_type_scat_source
    'C' 'C' 0.0033 0.0016
                         'International Tables Vol C Tables 4.2.6.8 and 6.1.1.4'
    'H' 'H' 0.0000 0.0000
                         'International Tables Vol C Tables 4.2.6.8 and 6.1.1.4'
    'N' 'N' 0.0061 0.0033
                         'International Tables Vol C Tables 4.2.6.8 and 6.1.1.4'
    'O' 'O' 0.0106 0.0060
                         'International Tables Vol C Tables 4.2.6.8 and 6.1.1.4'
    'S' 'S' 0.1246 0.1234
                         'International Tables Vol C Tables 4.2.6.8 and 6.1.1.4'
_computing_data_collection
;
<i>APEX3</i> (Bruker, 2016)
;
_computing_cell_refinement
;
<i>SAINT</i> (Bruker, 2016)
;
_computing_data_reduction
;
<i>SAINT</i> (Bruker, 2016)
;
_computing_structure_solution
;
<i>SHELXT</i> (Sheldrick, 2015<i>a</i>)
;
_computing_structure_refinement
;
<i>SHELXL2018/1</i> (Sheldrick, 2015<i>b</i>)
;
_computing_molecular_graphics
;
<i>DIAMOND</i> (Brandenburg & Putz, 2012)
;
_computing_publication_material
;
<i>SHELXTL</i> (Sheldrick, 2008)
;
loop_
    _atom_site_type_symbol
    _atom_site_label
    _atom_site_fract_x
    _atom_site_fract_y
    _atom_site_fract_z
    _atom_site_U_iso_or_equiv
    _atom_site_adp_type
    _atom_site_calc_flag
    _atom_site_occupancy
    _atom_site_disorder_assembly
    _atom_site_disorder_group
    S S1 0.49743(4) 0.21951(2) 0.34201(2) 0.02816(10) Uani d 1 . .
    O O1 1.20833(12) 0.46549(4) 0.59462(8) 0.0424(3) Uani d 1 . .
    O O2 1.15692(10) 0.36411(4) 0.47667(6) 0.02629(19) Uani d 1 . .
    H H2A 1.193331 0.399275 0.484612 0.039 Uiso d 1 . .
    O O3 0.60807(11) 0.50037(4) 0.89281(7) 0.0355(2) Uani d 1 . .
    O O4 0.22412(14) 0.25356(5) 0.17522(7) 0.0472(3) Uani d 1 . .
    N N1 0.55129(11) 0.32668(4) 0.41455(7) 0.0221(2) Uani d 1 . .
    N N2 0.89889(15) 0.16351(5) 0.41504(9) 0.0376(3) Uani d 1 . .
    N N3 0.11079(13) 0.31512(5) 0.27523(7) 0.0283(2) Uani d 1 . .
    H H3A 0.123005 0.327808 0.339295 0.034 Uiso d 1 . .
    C C1 0.89205(13) 0.40578(4) 0.57616(8) 0.0193(2) Uani d 1 . .
    H H1 0.912963 0.436858 0.528669 0.023 Uiso calc 1 . .
    C C2 1.05704(13) 0.38474(5) 0.63229(8) 0.0205(2) Uani d 1 . .
    H H2 1.037934 0.365533 0.695266 0.025 Uiso calc 1 . .
    C C3 1.14103(13) 0.34073(5) 0.57288(8) 0.0216(2) Uani d 1 . .
    C C4 1.03246(13) 0.28858(5) 0.55317(9) 0.0225(2) Uani d 1 . .
    H H4A 1.079572 0.261207 0.509824 0.027 Uiso calc 1 . .
    H H4B 1.026798 0.268725 0.617023 0.027 Uiso calc 1 . .
    C C5 0.86588(13) 0.30393(5) 0.50451(8) 0.0193(2) Uani d 1 . .
    C C6 0.77354(13) 0.26220(5) 0.44664(8) 0.0204(2) Uani d 1 . .
    C C7 0.61510(13) 0.27491(5) 0.40627(8) 0.0208(2) Uani d 1 . .
    C C8 0.64077(13) 0.36804(5) 0.46651(8) 0.0207(2) Uani d 1 . .
    C C9 0.79759(13) 0.35800(4) 0.51612(8) 0.0187(2) Uani d 1 . .
    C C10 0.80553(13) 0.43324(5) 0.65445(8) 0.0204(2) Uani d 1 . .
    C C11 0.71854(14) 0.39936(5) 0.71205(9) 0.0225(2) Uani d 1 . .
    H H11 0.704102 0.359333 0.697472 0.027 Uiso calc 1 . .
    C C12 0.65289(14) 0.42303(5) 0.79006(9) 0.0251(2) Uani d 1 . .
    H H12 0.592213 0.399454 0.827603 0.030 Uiso calc 1 . .
    C C13 0.67580(14) 0.48133(5) 0.81346(9) 0.0263(2) Uani d 1 . .
    C C14 0.76132(15) 0.51598(5) 0.75698(9) 0.0284(3) Uani d 1 . .
    H H14 0.776837 0.555878 0.772287 0.034 Uiso calc 1 . .
    C C15 0.82427(14) 0.49165(5) 0.67751(9) 0.0249(2) Uani d 1 . .
    H H15 0.881237 0.515577 0.638293 0.030 Uiso calc 1 . .
    C C16 0.6676(2) 0.55312(7) 0.93842(12) 0.0465(4) Uani d 1 . .
    H H16A 0.784465 0.550913 0.955575 0.070 Uiso calc 1 . .
    H H16B 0.620648 0.559492 0.999005 0.070 Uiso calc 1 . .
    H H16C 0.638604 0.585256 0.892094 0.070 Uiso calc 1 . .
    C C17 1.16474(14) 0.43673(5) 0.66046(10) 0.0286(3) Uani d 1 . .
    C C18 1.21626(19) 0.44933(7) 0.76823(11) 0.0431(4) Uani d 1 . .
    H H18A 1.267619 0.414967 0.801321 0.065 Uiso calc 1 . .
    H H18B 1.122528 0.459723 0.798737 0.065 Uiso calc 1 . .
    H H18C 1.292503 0.481576 0.775466 0.065 Uiso calc 1 . .
    C C19 1.30468(14) 0.32302(6) 0.62869(9) 0.0290(3) Uani d 1 . .
    H H19A 1.293501 0.310103 0.695891 0.044 Uiso calc 1 . .
    H H19B 1.377685 0.356189 0.633079 0.044 Uiso calc 1 . .
    H H19C 1.347991 0.291385 0.592961 0.044 Uiso calc 1 . .
    C C20 0.84162(14) 0.20690(5) 0.43026(9) 0.0247(2) Uani d 1 . .
    C C21 0.56021(15) 0.42595(5) 0.46529(10) 0.0265(2) Uani d 1 . .
    H H21A 0.519924 0.431841 0.528302 0.040 Uiso calc 1 . .
    H H21B 0.470632 0.427392 0.410039 0.040 Uiso calc 1 . .
    H H21C 0.637465 0.456448 0.456723 0.040 Uiso calc 1 . .
    C C22 0.29909(14) 0.24507(5) 0.35184(9) 0.0257(2) Uani d 1 . .
    H H22A 0.234973 0.212181 0.370639 0.031 Uiso calc 1 . .
    H H22B 0.307145 0.274003 0.406068 0.031 Uiso calc 1 . .
    C C23 0.21135(15) 0.27208(5) 0.25746(9) 0.0273(3) Uani d 1 . .
    C C24 -0.00831(16) 0.34254(5) 0.20589(9) 0.0285(3) Uani d 1 . .
    C C25 -0.13620(19) 0.36782(6) 0.24298(11) 0.0396(3) Uani d 1 . .
    H H25 -0.141122 0.365874 0.312204 0.047 Uiso calc 1 . .
    C C26 -0.2556(2) 0.39563(8) 0.18009(13) 0.0514(4) Uani d 1 . .
    H H26 -0.343050 0.412373 0.206057 0.062 Uiso calc 1 . .
    C C27 -0.2491(2) 0.39938(7) 0.07906(12) 0.0492(4) Uani d 1 . .
    H H27 -0.331596 0.418599 0.035625 0.059 Uiso calc 1 . .
    C C28 -0.1216(2) 0.37489(7) 0.04246(11) 0.0437(4) Uani d 1 . .
    H H28 -0.115917 0.377920 -0.026552 0.052 Uiso calc 1 . .
    C C29 -0.00134(18) 0.34587(6) 0.10445(10) 0.0351(3) Uani d 1 . .
    H H29 0.084748 0.328480 0.077982 0.042 Uiso calc 1 . .
loop_
    _atom_site_aniso_label
    _atom_site_aniso_U_11
    _atom_site_aniso_U_22
    _atom_site_aniso_U_33
    _atom_site_aniso_U_12
    _atom_site_aniso_U_13
    _atom_site_aniso_U_23
    S1 0.02272(16) 0.03016(17) 0.03103(18) 0.00082(11) 0.00246(12) -0.01154(12)
    O1 0.0374(5) 0.0381(5) 0.0533(6) -0.0143(4) 0.0119(5) 0.0018(5)
    O2 0.0251(4) 0.0342(4) 0.0211(4) -0.0026(3) 0.0085(3) 0.0007(3)
    O3 0.0362(5) 0.0424(5) 0.0303(5) -0.0006(4) 0.0130(4) -0.0128(4)
    O4 0.0612(7) 0.0552(6) 0.0236(5) 0.0261(5) 0.0014(5) -0.0100(4)
    N1 0.0203(5) 0.0248(4) 0.0216(5) 0.0017(4) 0.0043(4) -0.0006(4)
    N2 0.0387(6) 0.0308(5) 0.0423(7) 0.0087(5) 0.0035(5) -0.0053(5)
    N3 0.0318(6) 0.0322(5) 0.0209(5) 0.0055(4) 0.0039(4) -0.0030(4)
    C1 0.0191(5) 0.0201(5) 0.0194(5) -0.0001(4) 0.0051(4) 0.0011(4)
    C2 0.0203(5) 0.0231(5) 0.0186(5) -0.0001(4) 0.0044(4) 0.0003(4)
    C3 0.0193(5) 0.0275(5) 0.0186(5) 0.0013(4) 0.0048(4) 0.0005(4)
    C4 0.0193(5) 0.0238(5) 0.0244(6) 0.0038(4) 0.0034(4) -0.0004(4)
    C5 0.0186(5) 0.0222(5) 0.0181(5) 0.0013(4) 0.0061(4) 0.0019(4)
    C6 0.0209(5) 0.0215(5) 0.0196(5) 0.0024(4) 0.0054(4) -0.0002(4)
    C7 0.0199(5) 0.0244(5) 0.0188(5) -0.0002(4) 0.0052(4) -0.0015(4)
    C8 0.0202(5) 0.0222(5) 0.0206(5) 0.0016(4) 0.0058(4) 0.0015(4)
    C9 0.0183(5) 0.0206(5) 0.0180(5) 0.0006(4) 0.0054(4) 0.0014(4)
    C10 0.0194(5) 0.0209(5) 0.0210(5) 0.0015(4) 0.0034(4) -0.0004(4)
    C11 0.0222(5) 0.0216(5) 0.0238(5) 0.0002(4) 0.0046(4) 0.0005(4)
    C12 0.0224(6) 0.0291(6) 0.0247(6) -0.0012(4) 0.0065(5) 0.0006(4)
    C13 0.0222(6) 0.0334(6) 0.0237(6) 0.0037(5) 0.0045(4) -0.0058(5)
    C14 0.0297(6) 0.0234(5) 0.0319(6) 0.0006(5) 0.0049(5) -0.0058(5)
    C15 0.0250(6) 0.0219(5) 0.0287(6) -0.0007(4) 0.0074(5) 0.0010(4)
    C16 0.0458(9) 0.0524(9) 0.0426(8) -0.0003(7) 0.0107(7) -0.0253(7)
    C17 0.0217(6) 0.0272(6) 0.0359(7) 0.0009(4) 0.0016(5) -0.0037(5)
    C18 0.0401(8) 0.0420(8) 0.0420(8) 0.0037(6) -0.0101(6) -0.0156(6)
    C19 0.0202(6) 0.0375(7) 0.0285(6) 0.0038(5) 0.0011(5) -0.0028(5)
    C20 0.0243(6) 0.0260(5) 0.0236(6) 0.0017(4) 0.0030(5) -0.0023(4)
    C21 0.0230(6) 0.0220(5) 0.0335(6) 0.0044(4) 0.0017(5) 0.0026(5)
    C22 0.0217(5) 0.0305(6) 0.0248(6) -0.0004(5) 0.0035(4) -0.0037(5)
    C23 0.0275(6) 0.0301(6) 0.0236(6) 0.0000(5) 0.0026(5) -0.0054(5)
    C24 0.0332(7) 0.0260(6) 0.0261(6) 0.0022(5) 0.0037(5) -0.0003(5)
    C25 0.0448(8) 0.0434(7) 0.0323(7) 0.0137(6) 0.0118(6) 0.0066(6)
    C26 0.0488(9) 0.0588(10) 0.0482(9) 0.0255(8) 0.0126(8) 0.0086(7)
    C27 0.0509(10) 0.0524(9) 0.0413(8) 0.0168(7) -0.0023(7) 0.0072(7)
    C28 0.0532(9) 0.0480(8) 0.0277(7) 0.0080(7) -0.0006(6) 0.0016(6)
    C29 0.0394(7) 0.0394(7) 0.0264(6) 0.0052(6) 0.0052(6) -0.0020(5)
_geom_special_details
;
 All esds (except the esd in the dihedral angle between two l.s. planes)
 are estimated using the full covariance matrix.  The cell esds are taken
 into account individually in the estimation of esds in distances, angles
 and torsion angles; correlations between esds in cell parameters are only
 used when they are defined by crystal symmetry.  An approximate (isotropic)
 treatment of cell esds is used for estimating esds involving l.s. planes.
;
loop_
    _geom_bond_atom_site_label_1
    _geom_bond_atom_site_label_2
    _geom_bond_site_symmetry_2
    _geom_bond_distance
    _geom_bond_publ_flag
    S1 C7 . 1.7661(12) ?
    S1 C22 . 1.8018(12) ?
    O1 C17 . 1.2176(16) ?
    O2 C3 . 1.4414(13) ?
    O2 H2A . 0.8696 ?
    O3 C13 . 1.3711(14) ?
    O3 C16 . 1.4233(17) ?
    O4 C23 . 1.2182(15) ?
    N1 C7 . 1.3245(14) ?
    N1 C8 . 1.3482(15) ?
    N2 C20 . 1.1463(15) ?
    N3 C23 . 1.3545(16) ?
    N3 C24 . 1.4164(16) ?
    N3 H3A . 0.9097 ?
    C1 C10 . 1.5216(15) ?
    C1 C9 . 1.5229(15) ?
    C1 C2 . 1.5587(15) ?
    C1 H1 . 1.0000 ?
    C2 C17 . 1.5198(16) ?
    C2 C3 . 1.5399(15) ?
    C2 H2 . 1.0000 ?
    C3 C4 . 1.5129(16) ?
    C3 C19 . 1.5255(16) ?
    C4 C5 . 1.5011(15) ?
    C4 H4A . 0.9900 ?
    C4 H4B . 0.9900 ?
    C5 C9 . 1.3958(15) ?
    C5 C6 . 1.4021(16) ?
    C6 C7 . 1.3964(16) ?
    C6 C20 . 1.4334(15) ?
    C8 C9 . 1.4088(15) ?
    C8 C21 . 1.5006(15) ?
    C10 C15 . 1.3894(16) ?
    C10 C11 . 1.3957(15) ?
    C11 C12 . 1.3847(16) ?
    C11 H11 . 0.9500 ?
    C12 C13 . 1.3911(17) ?
    C12 H12 . 0.9500 ?
    C13 C14 . 1.3884(18) ?
    C14 C15 . 1.3955(16) ?
    C14 H14 . 0.9500 ?
    C15 H15 . 0.9500 ?
    C16 H16A . 0.9800 ?
    C16 H16B . 0.9800 ?
    C16 H16C . 0.9800 ?
    C17 C18 . 1.4908(19) ?
    C18 H18A . 0.9800 ?
    C18 H18B . 0.9800 ?
    C18 H18C . 0.9800 ?
    C19 H19A . 0.9800 ?
    C19 H19B . 0.9800 ?
    C19 H19C . 0.9800 ?
    C21 H21A . 0.9800 ?
    C21 H21B . 0.9800 ?
    C21 H21C . 0.9800 ?
    C22 C23 . 1.5128(17) ?
    C22 H22A . 0.9900 ?
    C22 H22B . 0.9900 ?
    C24 C25 . 1.3911(19) ?
    C24 C29 . 1.3923(18) ?
    C25 C26 . 1.375(2) ?
    C25 H25 . 0.9500 ?
    C26 C27 . 1.386(2) ?
    C26 H26 . 0.9500 ?
    C27 C28 . 1.378(2) ?
    C27 H27 . 0.9500 ?
    C28 C29 . 1.387(2) ?
    C28 H28 . 0.9500 ?
    C29 H29 . 0.9500 ?
loop_
    _geom_angle_atom_site_label_1
    _geom_angle_atom_site_label_2
    _geom_angle_atom_site_label_3
    _geom_angle_site_symmetry_1
    _geom_angle_site_symmetry_3
    _geom_angle
    _geom_angle_publ_flag
    C7 S1 C22 . . 100.59(6) ?
    C3 O2 H2A . . 108.6 ?
    C13 O3 C16 . . 117.10(11) ?
    C7 N1 C8 . . 118.87(10) ?
    C23 N3 C24 . . 127.59(10) ?
    C23 N3 H3A . . 115.3 ?
    C24 N3 H3A . . 117.1 ?
    C10 C1 C9 . . 114.12(9) ?
    C10 C1 C2 . . 106.17(9) ?
    C9 C1 C2 . . 112.94(8) ?
    C10 C1 H1 . . 107.8 ?
    C9 C1 H1 . . 107.8 ?
    C2 C1 H1 . . 107.8 ?
    C17 C2 C3 . . 110.33(9) ?
    C17 C2 C1 . . 109.33(9) ?
    C3 C2 C1 . . 113.55(9) ?
    C17 C2 H2 . . 107.8 ?
    C3 C2 H2 . . 107.8 ?
    C1 C2 H2 . . 107.8 ?
    O2 C3 C4 . . 106.15(9) ?
    O2 C3 C19 . . 110.25(9) ?
    C4 C3 C19 . . 110.59(10) ?
    O2 C3 C2 . . 110.17(9) ?
    C4 C3 C2 . . 107.61(9) ?
    C19 C3 C2 . . 111.88(9) ?
    C5 C4 C3 . . 112.99(9) ?
    C5 C4 H4A . . 109.0 ?
    C3 C4 H4A . . 109.0 ?
    C5 C4 H4B . . 109.0 ?
    C3 C4 H4B . . 109.0 ?
    H4A C4 H4B . . 107.8 ?
    C9 C5 C6 . . 118.41(10) ?
    C9 C5 C4 . . 122.51(10) ?
    C6 C5 C4 . . 119.07(9) ?
    C7 C6 C5 . . 119.41(10) ?
    C7 C6 C20 . . 120.66(10) ?
    C5 C6 C20 . . 119.93(10) ?
    N1 C7 C6 . . 122.32(10) ?
    N1 C7 S1 . . 119.46(9) ?
    C6 C7 S1 . . 118.22(8) ?
    N1 C8 C9 . . 122.85(10) ?
    N1 C8 C21 . . 114.24(10) ?
    C9 C8 C21 . . 122.90(10) ?
    C5 C9 C8 . . 117.89(10) ?
    C5 C9 C1 . . 121.24(10) ?
    C8 C9 C1 . . 120.80(9) ?
    C15 C10 C11 . . 118.02(10) ?
    C15 C10 C1 . . 120.86(10) ?
    C11 C10 C1 . . 120.80(10) ?
    C12 C11 C10 . . 121.20(11) ?
    C12 C11 H11 . . 119.4 ?
    C10 C11 H11 . . 119.4 ?
    C11 C12 C13 . . 119.99(11) ?
    C11 C12 H12 . . 120.0 ?
    C13 C12 H12 . . 120.0 ?
    O3 C13 C14 . . 124.61(11) ?
    O3 C13 C12 . . 115.51(11) ?
    C14 C13 C12 . . 119.87(11) ?
    C13 C14 C15 . . 119.40(11) ?
    C13 C14 H14 . . 120.3 ?
    C15 C14 H14 . . 120.3 ?
    C10 C15 C14 . . 121.50(11) ?
    C10 C15 H15 . . 119.3 ?
    C14 C15 H15 . . 119.3 ?
    O3 C16 H16A . . 109.5 ?
    O3 C16 H16B . . 109.5 ?
    H16A C16 H16B . . 109.5 ?
    O3 C16 H16C . . 109.5 ?
    H16A C16 H16C . . 109.5 ?
    H16B C16 H16C . . 109.5 ?
    O1 C17 C18 . . 122.75(13) ?
    O1 C17 C2 . . 118.98(12) ?
    C18 C17 C2 . . 118.24(12) ?
    C17 C18 H18A . . 109.5 ?
    C17 C18 H18B . . 109.5 ?
    H18A C18 H18B . . 109.5 ?
    C17 C18 H18C . . 109.5 ?
    H18A C18 H18C . . 109.5 ?
    H18B C18 H18C . . 109.5 ?
    C3 C19 H19A . . 109.5 ?
    C3 C19 H19B . . 109.5 ?
    H19A C19 H19B . . 109.5 ?
    C3 C19 H19C . . 109.5 ?
    H19A C19 H19C . . 109.5 ?
    H19B C19 H19C . . 109.5 ?
    N2 C20 C6 . . 177.76(14) ?
    C8 C21 H21A . . 109.5 ?
    C8 C21 H21B . . 109.5 ?
    H21A C21 H21B . . 109.5 ?
    C8 C21 H21C . . 109.5 ?
    H21A C21 H21C . . 109.5 ?
    H21B C21 H21C . . 109.5 ?
    C23 C22 S1 . . 114.22(9) ?
    C23 C22 H22A . . 108.7 ?
    S1 C22 H22A . . 108.7 ?
    C23 C22 H22B . . 108.7 ?
    S1 C22 H22B . . 108.7 ?
    H22A C22 H22B . . 107.6 ?
    O4 C23 N3 . . 124.77(12) ?
    O4 C23 C22 . . 122.14(11) ?
    N3 C23 C22 . . 112.92(10) ?
    C25 C24 C29 . . 119.47(12) ?
    C25 C24 N3 . . 117.25(11) ?
    C29 C24 N3 . . 123.27(12) ?
    C26 C25 C24 . . 120.45(14) ?
    C26 C25 H25 . . 119.8 ?
    C24 C25 H25 . . 119.8 ?
    C25 C26 C27 . . 120.43(14) ?
    C25 C26 H26 . . 119.8 ?
    C27 C26 H26 . . 119.8 ?
    C28 C27 C26 . . 119.13(14) ?
    C28 C27 H27 . . 120.4 ?
    C26 C27 H27 . . 120.4 ?
    C27 C28 C29 . . 121.28(14) ?
    C27 C28 H28 . . 119.4 ?
    C29 C28 H28 . . 119.4 ?
    C28 C29 C24 . . 119.22(13) ?
    C28 C29 H29 . . 120.4 ?
    C24 C29 H29 . . 120.4 ?
loop_
    _geom_torsion_atom_site_label_1
    _geom_torsion_atom_site_label_2
    _geom_torsion_atom_site_label_3
    _geom_torsion_atom_site_label_4
    _geom_torsion_site_symmetry_1
    _geom_torsion_site_symmetry_2
    _geom_torsion_site_symmetry_3
    _geom_torsion_site_symmetry_4
    _geom_torsion
    _geom_torsion_publ_flag
    C10 C1 C2 C17 . . . . -73.07(11) ?
    C9 C1 C2 C17 . . . . 161.14(9) ?
    C10 C1 C2 C3 . . . . 163.24(9) ?
    C9 C1 C2 C3 . . . . 37.45(12) ?
    C17 C2 C3 O2 . . . . -68.34(12) ?
    C1 C2 C3 O2 . . . . 54.80(12) ?
    C17 C2 C3 C4 . . . . 176.35(9) ?
    C1 C2 C3 C4 . . . . -60.51(11) ?
    C17 C2 C3 C19 . . . . 54.68(13) ?
    C1 C2 C3 C19 . . . . 177.82(9) ?
    O2 C3 C4 C5 . . . . -64.32(11) ?
    C19 C3 C4 C5 . . . . 176.09(9) ?
    C2 C3 C4 C5 . . . . 53.62(12) ?
    C3 C4 C5 C9 . . . . -26.75(15) ?
    C3 C4 C5 C6 . . . . 154.50(10) ?
    C9 C5 C6 C7 . . . . -2.77(16) ?
    C4 C5 C6 C7 . . . . 176.02(10) ?
    C9 C5 C6 C20 . . . . 177.84(10) ?
    C4 C5 C6 C20 . . . . -3.36(16) ?
    C8 N1 C7 C6 . . . . -2.18(16) ?
    C8 N1 C7 S1 . . . . 177.89(8) ?
    C5 C6 C7 N1 . . . . 4.95(17) ?
    C20 C6 C7 N1 . . . . -175.67(11) ?
    C5 C6 C7 S1 . . . . -175.12(8) ?
    C20 C6 C7 S1 . . . . 4.25(15) ?
    C22 S1 C7 N1 . . . . -22.84(10) ?
    C22 S1 C7 C6 . . . . 157.23(9) ?
    C7 N1 C8 C9 . . . . -2.71(16) ?
    C7 N1 C8 C21 . . . . 176.15(10) ?
    C6 C5 C9 C8 . . . . -1.73(15) ?
    C4 C5 C9 C8 . . . . 179.52(10) ?
    C6 C5 C9 C1 . . . . -178.72(9) ?
    C4 C5 C9 C1 . . . . 2.53(16) ?
    N1 C8 C9 C5 . . . . 4.65(16) ?
    C21 C8 C9 C5 . . . . -174.11(10) ?
    N1 C8 C9 C1 . . . . -178.34(10) ?
    C21 C8 C9 C1 . . . . 2.90(16) ?
    C10 C1 C9 C5 . . . . -129.19(11) ?
    C2 C1 C9 C5 . . . . -7.81(14) ?
    C10 C1 C9 C8 . . . . 53.90(13) ?
    C2 C1 C9 C8 . . . . 175.28(9) ?
    C9 C1 C10 C15 . . . . -145.75(11) ?
    C2 C1 C10 C15 . . . . 89.18(12) ?
    C9 C1 C10 C11 . . . . 40.85(14) ?
    C2 C1 C10 C11 . . . . -84.22(12) ?
    C15 C10 C11 C12 . . . . -0.12(17) ?
    C1 C10 C11 C12 . . . . 173.46(10) ?
    C10 C11 C12 C13 . . . . -1.27(18) ?
    C16 O3 C13 C14 . . . . -19.52(18) ?
    C16 O3 C13 C12 . . . . 161.09(12) ?
    C11 C12 C13 O3 . . . . -179.06(10) ?
    C11 C12 C13 C14 . . . . 1.52(18) ?
    O3 C13 C14 C15 . . . . -179.75(11) ?
    C12 C13 C14 C15 . . . . -0.39(18) ?
    C11 C10 C15 C14 . . . . 1.28(17) ?
    C1 C10 C15 C14 . . . . -172.30(11) ?
    C13 C14 C15 C10 . . . . -1.03(18) ?
    C3 C2 C17 O1 . . . . 59.92(14) ?
    C1 C2 C17 O1 . . . . -65.65(14) ?
    C3 C2 C17 C18 . . . . -118.40(12) ?
    C1 C2 C17 C18 . . . . 116.04(12) ?
    C7 S1 C22 C23 . . . . 103.44(9) ?
    C24 N3 C23 O4 . . . . 7.0(2) ?
    C24 N3 C23 C22 . . . . -168.25(11) ?
    S1 C22 C23 O4 . . . . 36.74(17) ?
    S1 C22 C23 N3 . . . . -147.86(9) ?
    C23 N3 C24 C25 . . . . 155.07(13) ?
    C23 N3 C24 C29 . . . . -25.9(2) ?
    C29 C24 C25 C26 . . . . 0.4(2) ?
    N3 C24 C25 C26 . . . . 179.45(14) ?
    C24 C25 C26 C27 . . . . -0.7(3) ?
    C25 C26 C27 C28 . . . . 0.0(3) ?
    C26 C27 C28 C29 . . . . 1.0(3) ?
    C27 C28 C29 C24 . . . . -1.3(2) ?
    C25 C24 C29 C28 . . . . 0.6(2) ?
    N3 C24 C29 C28 . . . . -178.39(13) ?
loop_
    _geom_hbond_atom_site_label_D
    _geom_hbond_atom_site_label_H
    _geom_hbond_atom_site_label_A
    _geom_hbond_site_symmetry_A
    _geom_hbond_distance_DH
    _geom_hbond_distance_HA
    _geom_hbond_distance_DA
    _geom_hbond_angle_DHA
    _geom_hbond_publ_flag
    O2 H2A O1 . 0.87 2.13 2.8343(14) 138 yes
    N3 H3A O2 1_455 0.91 2.03 2.9335(14) 174 yes
    C2 H2 S1 4_666 1.00 2.86 3.8269(12) 163 yes
    C18 H18A N2 4_666 0.98 2.52 3.493(2) 170 yes
    C21 H21C O1 3_766 0.98 2.39 3.3593(16) 169 yes
    C25 H25 Cg1 1_455 0.95 2.79 3.6141(18) 146 y
_shelx_space_group_comment
;
The symmetry employed for this shelxl refinement is uniquely defined
by the following loop, which should always be used as a source of
symmetry information in preference to the above space-group names.
They are only intended as comments.
;
_shelx_estimated_absorpt_T_min     0.940
_shelx_estimated_absorpt_T_max     0.978
_shelx_hkl_file
;
  -1   0   0    1.70    0.30
   1   0   0    1.00    0.20
  -1   0   0    1.60    0.30
  -1   0   0    1.70    0.30
   2   0   0 4939.31  200.38
   2   0   0 5470.65  200.58
  -2   0   0 4873.71  200.28
  -2   0   0 4603.04  200.28
  -2   0   0 4673.73  200.38
  -3   0   0   -0.20    0.50
   3   0   0    0.00    0.50
  -3   0   0    0.30    0.70
  -3   0   0    0.40    0.60
   3   0   0    0.20    0.70
   3   0   0   -0.10    0.30
  -4   0   0    5.90    0.90
  -4   0   0    0.50    0.90
   4   0   0    0.90    0.40
   4   0   0    0.20    0.80
  -4   0   0    0.60    1.00
  -4   0   0    0.20    0.80
   4   0   0    1.00    0.70
  -5   0   0   -0.30    1.10
  -5   0   0    0.30    1.20
   5   0   0    0.30    0.50
  -5   0   0   -0.20    1.10
  -5   0   0    0.20    0.50
  -5   0   0    0.10    1.00
   5   0   0   -0.30    1.20
   5   0   0   -0.80    0.90
  -6   0   0  455.15   19.50
  -6   0   0  455.15   19.60
  -6   0   0  455.45   19.80
   6   0   0  483.55   19.60
  -7   0   0   -0.30    1.60
  -7   0   0    0.20    1.90
  -7   0   0    0.20    1.50
   7   0   0    0.60    1.50
   8   0   0  127.79    6.70
  -8   0   0  128.59    6.90
  -8   0   0  120.09    6.30
  -8   0   0  128.49    7.10
   9   0   0   -0.50    2.30
  -9   0   0    0.00    2.60
  -9   0   0   -0.80    1.90
  -9   0   0   -0.80    2.60
 -10   0   0   33.60    3.40
 -10   0   0   23.60    4.10
 -11   0   0    1.10    4.50
 -11   0   0    0.70    3.00
  -1  -1   0  568.24   22.50
  -1  -1   0  566.24   22.50
  -1  -1   0  546.45   22.50
   1  -1   0  532.25   22.50
   1   1   0  528.65   22.50
  -1   1   0  576.74   22.60
   1   1   0  530.35   22.50
  -1   1   0  554.04   22.50
  -1   1   0  544.45   22.50
   2  -1   0  156.88    6.50
  -2  -1   0  155.08    6.60
  -2  -1   0  145.49    6.60
  -2  -1   0  162.98    6.70
  -2  -1   0  155.48    6.60
   2   1   0  161.58    6.60
  -2   1   0  150.18    6.50
   2   1   0  148.29    6.60
   2   1   0  161.88    6.50
  -2   1   0  161.58    6.60
  -2   1   0  152.48    6.60
   3  -1   0   90.79    4.10
  -3  -1   0   90.89    4.20
  -3  -1   0   87.29    4.10
  -3  -1   0   86.99    4.10
   3  -1   0   94.49    4.00
  -3   1   0   94.09    4.10
   3   1   0   84.39    4.10
  -3   1   0   90.69    4.20
   3   1   0   94.79    4.10
   3   1   0   95.39    3.90
  -3   1   0   83.19    4.10
   4  -1   0  267.97   11.30
  -4  -1   0  265.27   11.30
   4  -1   0  286.87   11.40
  -4  -1   0  255.57   11.40
  -4  -1   0  275.97   11.40
  -4  -1   0  268.17   11.50
  -4   1   0  259.57   11.50
   4   1   0  270.97   11.10
  -4   1   0  251.07   11.30
  -4   1   0  251.47   11.40
   4   1   0  279.87   11.40
   4   1   0  268.47   11.30
  -5  -1   0  367.06   16.50
  -5  -1   0  398.26   16.60
  -5  -1   0  386.66   16.70
   5  -1   0  401.96   16.50
   5  -1   0  396.26   16.50
   5   1   0  408.36   16.50
  -5   1   0  367.16   16.60
  -5   1   0  376.66   16.40
  -5   1   0  396.96   16.70
   5   1   0  410.56   16.10
   5   1   0  382.96   16.50
  -6  -1   0   16.40    2.00
   6  -1   0   20.00    2.00
  -6  -1   0   24.60    2.30
  -6  -1   0   19.70    1.90
  -6   1   0   15.60    1.70
  -6   1   0   11.40    1.90
  -6   1   0   16.90    2.10
   6   1   0   20.10    2.00
   7  -1   0    0.90    1.70
  -7  -1   0    3.10    1.70
  -7  -1   0    2.00    1.50
  -7  -1   0    2.70    1.90
  -7   1   0    3.20    2.00
  -7   1   0    1.00    1.40
   7   1   0    3.00    1.70
  -7   1   0    0.70    1.70
  -8  -1   0   18.10    2.90
   8  -1   0   19.70    2.60
  -8  -1   0   23.20    2.60
  -8  -1   0   21.70    2.80
  -8   1   0   16.60    2.80
   8   1   0   19.20    2.70
  -8   1   0   15.80    2.90
  -8   1   0   18.60    2.30
   9  -1   0   46.80    4.00
  -9  -1   0   32.60    4.20
  -9  -1   0   36.90    3.70
  -9  -1   0   41.80    4.10
  -9   1   0   32.30    3.10
  -9   1   0   39.30    4.00
  -9   1   0   34.30    4.00
   9   1   0   38.40    3.70
  10  -1   0    0.40    3.10
 -10  -1   0    2.70    2.50
  10  -1   0    2.10    3.40
 -10  -1   0   -1.90    3.60
 -10   1   0    0.60    3.20
 -10   1   0    1.20    3.60
 -10   1   0    0.80    2.30
 -11  -1   0    2.30    3.00
 -11  -1   0    3.00    4.20
 -11   1   0    2.10    2.90
 -11   1   0    0.90    4.60
   0  -2   0 1165.68   48.90
   0   2   0 1222.48   48.90
   0   2   0 1166.38   48.90
   0   2   0 1234.98   48.90
  -1  -2   0  395.56   16.10
   1  -2   0  386.76   16.00
  -1  -2   0  395.76   16.10
  -1  -2   0  376.16   16.10
  -1  -2   0  389.86   16.10
  -1   2   0  410.16   16.10
  -1   2   0  373.66   16.00
   1   2   0  401.16   16.10
   1   2   0  396.06   16.10
  -1   2   0  391.56   16.10
  -2  -2   0 2412.06   96.49
  -2  -2   0 2303.47   96.59
  -2  -2   0 2355.76   96.49
  -2  -2   0 2406.36   96.49
   2  -2   0 2261.97   96.39
   2   2   0 2438.06   96.39
  -2   2   0 2341.67   96.59
   2   2   0 2447.56   96.49
   2   2   0 2328.07   96.49
  -2   2   0 2336.07   96.39
  -2   2   0 2355.86   96.59
  -3  -2   0   17.70    1.30
   3  -2   0   17.10    1.10
  -3  -2   0   15.80    1.30
  -3  -2   0   17.30    1.30
  -3  -2   0   15.50    1.20
   3   2   0   16.20    1.20
   3   2   0   16.20    1.00
  -3   2   0   16.00    1.30
  -3   2   0   15.80    1.30
   3   2   0   14.40    1.20
  -3   2   0   15.60    1.10
  -4  -2   0  503.35   20.50
   4  -2   0  488.75   20.50
   4  -2   0  482.05   20.40
  -4  -2   0  495.75   20.60
  -4  -2   0  484.05   20.50
  -4  -2   0  489.95   20.50
  -4   2   0  470.85   20.40
   4   2   0  508.65   20.30
   4   2   0  499.35   20.50
  -4   2   0  486.35   20.60
  -4   2   0  494.65   20.60
   4   2   0  490.75   20.50
   5  -2   0   65.99    3.40
   5  -2   0   58.19    3.30
  -5  -2   0   63.19    3.30
  -5  -2   0   66.79    3.60
  -5  -2   0   59.99    3.40
  -5   2   0   62.29    3.30
   5   2   0   67.59    3.40
  -5   2   0   57.89    3.50
   5   2   0   71.59    3.00
  -5   2   0   67.59    3.60
   5   2   0   63.09    3.50
  -6  -2   0   74.19    4.10
   6  -2   0   85.59    4.20
  -6  -2   0   87.89    4.50
  -6  -2   0   77.49    4.30
   6   2   0   88.89    5.10
   6   2   0   75.99    4.20
  -6   2   0   79.49    4.40
  -6   2   0   78.29    4.10
  -6   2   0   85.99    4.50
  -7  -2   0   37.50    3.00
  -7  -2   0   27.70    2.80
  -7  -2   0   31.30    3.20
   7  -2   0   38.70    3.10
  -7   2   0   36.70    3.30
   7   2   0   35.90    3.10
  -7   2   0   39.60    3.20
  -7   2   0   36.50    2.80
  -8  -2   0  207.58    9.90
   8  -2   0  199.78    9.60
  -8  -2   0  191.48    9.50
  -8  -2   0  209.98   10.00
  -8   2   0  211.88   10.00
  -8   2   0  215.18   10.00
  -8   2   0  202.58    9.40
   8   2   0  211.58    9.80
  -9  -2   0   12.40    2.50
   9  -2   0    9.30    2.70
   9  -2   0    7.20    3.00
  -9  -2   0    7.80    2.90
  -9  -2   0   11.70    3.10
  -9   2   0    6.00    2.80
   9   2   0    7.30    3.40
  -9   2   0    7.30    2.90
  -9   2   0    7.50    2.10
 -10  -2   0   56.49    4.60
  10  -2   0   56.89    5.40
 -10  -2   0   51.49    5.50
  10  -2   0   49.60    4.60
 -10   2   0   51.59    4.30
 -10   2   0   55.59    5.40
 -10   2   0   45.70    4.90
 -11  -2   0   17.60    3.70
 -11  -2   0   12.50    4.60
 -11   2   0   12.40    3.00
 -11   2   0   11.50    4.30
   0  -3   0    0.10    0.20
   0  -3   0    0.40    0.30
   0   3   0    0.60    0.20
   0   3   0    0.80    0.30
   0   3   0    0.10    0.30
  -1  -3   0 4039.40  161.38
   1  -3   0 3872.61  161.38
   1  -3   0 3867.11  161.28
  -1  -3   0 4046.50  161.28
  -1  -3   0 3812.72  161.48
  -1   3   0 3962.70  161.28
  -1   3   0 4019.10  161.28
   1   3   0 3910.01  161.28
  -1   3   0 3944.21  161.28
   1   3   0 4066.39  161.38
  -1   3   0 3938.61  161.28
  -2  -3   0  227.88    9.60
   2  -3   0  229.98    9.50
  -2  -3   0  223.48    9.60
  -2  -3   0  236.68    9.60
  -2  -3   0  229.68    9.60
  -2   3   0  226.78    9.50
  -2   3   0  220.88    9.70
  -2   3   0  233.18    9.70
   2   3   0  224.68    9.60
   2   3   0  231.78    9.60
   2   3   0  230.48    9.50
   3  -3   0  244.88   10.70
  -3  -3   0  248.78   10.80
  -3  -3   0  254.57   10.80
  -3  -3   0  251.07   10.90
  -3  -3   0  260.97   10.80
   3   3   0  261.97   10.80
  -3   3   0  254.57   10.90
  -3   3   0  249.08   10.90
  -3   3   0  252.77   10.70
   3   3   0  269.07   10.70
   3   3   0  266.27   10.80
   4  -3   0  422.16   16.80
  -4  -3   0  399.66   16.90
  -4  -3   0  419.26   16.90
  -4  -3   0  406.56   17.00
  -4  -3   0  379.06   16.90
  -4   3   0  408.56   17.00
  -4   3   0  407.06   16.80
   4   3   0  375.06   16.80
  -4   3   0  401.76   17.00
   4   3   0  401.56   16.70
   4   3   0  405.06   16.90
  -5  -3   0    3.80    1.10
  -5  -3   0    3.60    1.30
  -5  -3   0    1.90    1.30
  -5  -3   0    1.70    1.20
   5  -3   0    2.60    1.00
   5  -3   0    3.90    1.60
   5   3   0    4.00    0.90
   5   3   0    5.00    1.20
  -5   3   0    2.60    0.90
   5   3   0    2.30    1.20
  -5   3   0    3.30    1.30
  -5   3   0    2.10    1.20
  -6  -3   0   86.19    4.70
   6  -3   0   88.49    4.70
  -6  -3   0   93.99    4.90
  -6  -3   0  101.29    5.10
  -6   3   0  104.89    5.10
  -6   3   0   95.39    4.60
   6   3   0  100.19    5.00
   6   3   0  100.39    4.80
  -6   3   0   91.49    5.00
  -7  -3   0  493.95   20.80
   7  -3   0  474.95   20.70
  -7  -3   0  496.85   21.00
  -7  -3   0  482.55   20.70
   7   3   0  485.65   20.80
  -7   3   0  485.55   21.00
  -7   3   0  469.05   20.50
  -7   3   0  503.45   21.00
   8  -3   0   36.00    3.60
  -8  -3   0   36.70    3.50
   8  -3   0   40.60    3.40
  -8  -3   0   34.30    3.60
  -8  -3   0   37.20    3.40
  -8   3   0   36.20    3.70
  -8   3   0   30.80    2.90
  -8   3   0   34.30    3.70
   8   3   0   37.10    3.40
   9  -3   0   40.50    4.30
  -9  -3   0   49.00    4.50
  -9  -3   0   40.20    3.90
   9  -3   0   48.70    4.40
  -9   3   0   43.90    4.40
  -9   3   0   44.20    3.50
  -9   3   0   45.00    4.30
  10  -3   0    6.70    3.90
 -10  -3   0    1.80    2.70
  10  -3   0    2.40    3.00
 -10  -3   0    6.90    3.90
 -10   3   0    3.90    3.40
 -10   3   0    2.30    3.30
 -10   3   0    4.70    2.20
 -11  -3   0    4.10    3.40
 -11  -3   0    7.70    4.90
 -11   3   0    6.20    4.20
 -11   3   0    4.00    2.60
   0  -4   0    6.40    0.60
   0  -4   0    4.80    0.40
   0   4   0    5.70    0.40
   0   4   0    4.40    0.50
   0   4   0    6.10    0.60
   1  -4   0  608.04   25.00
   1  -4   0  605.34   25.20
  -1  -4   0  602.44   25.20
  -1  -4   0  607.04   25.10
  -1   4   0  588.54   25.00
  -1   4   0  617.14   25.20
  -1   4   0  607.54   25.10
  -1   4   0  613.54   25.00
   1   4   0  612.54   25.20
  -1   4   0  662.33   25.20
   2  -4   0  541.15   22.90
  -2  -4   0  571.14   22.80
   2  -4   0  557.24   22.80
  -2  -4   0  570.24   22.90
  -2  -4   0  545.95   22.80
  -2  -4   0  551.84   22.90
  -2   4   0  548.15   23.00
  -2   4   0  521.05   22.70
   2   4   0  560.04   22.80
   2   4   0  566.34   22.90
  -2   4   0  556.64   22.70
  -2   4   0  560.24   22.70
   2   4   0  558.74   22.80
  -2   4   0  548.95   22.90
  -3  -4   0  256.97   10.80
  -3  -4   0  262.37   11.00
   3  -4   0  256.77   10.80
  -3  -4   0  241.98   10.90
  -3  -4   0  245.78   10.80
   3   4   0  256.47   10.80
   3   4   0  261.47   10.90
  -3   4   0  261.97   11.00
   3   4   0  250.47   10.90
  -3   4   0  274.37   10.70
  -3   4   0  255.47   10.70
  -3   4   0  257.67   11.00
  -4  -4   0  884.71   35.90
   4  -4   0  873.01   35.90
  -4  -4   0  863.91   36.00
  -4  -4   0  848.22   36.10
  -4  -4   0  896.71   35.90
   4   4   0  870.01   35.80
   4   4   0  876.31   35.90
  -4   4   0  875.11   36.10
   4   4   0  842.12   35.90
  -4   4   0  875.11   35.80
  -4   4   0  856.41   36.10
  -4   4   0  879.31   35.80
  -5  -4   0   27.30    2.30
  -5  -4   0   30.70    2.30
   5  -4   0   30.80    2.10
  -5  -4   0   27.70    2.10
  -5  -4   0   31.50    2.40
  -5   4   0   28.80    2.30
   5   4   0   28.00    1.90
  -5   4   0   30.40    1.90
   5   4   0   31.20    2.20
  -5   4   0   27.90    2.30
   5   4   0   28.70    2.30
  -6  -4   0   17.00    1.90
  -6  -4   0   16.80    2.00
   6  -4   0   14.00    1.70
  -6  -4   0   18.80    2.20
   6   4   0   14.80    2.00
  -6   4   0   15.40    2.10
  -6   4   0   14.30    1.60
  -6   4   0   18.40    2.20
   6   4   0   18.70    2.00
  -7  -4   0    6.20    2.10
   7  -4   0    3.10    1.60
  -7  -4   0    4.70    1.80
  -7  -4   0    3.20    2.00
  -7   4   0    3.00    1.40
  -7   4   0    4.10    2.00
   7   4   0    2.00    1.70
  -7   4   0    5.20    2.30
  -8  -4   0   -1.30    2.30
   8  -4   0   -0.10    1.80
  -8  -4   0   -0.70    2.20
   8  -4   0   -2.30    2.50
  -8  -4   0   -0.70    1.90
  -8   4   0    2.00    2.30
   8   4   0    2.30    2.30
  -8   4   0    0.50    2.30
  -8   4   0    0.80    1.50
   9  -4   0   14.00    2.80
  -9  -4   0    9.50    3.00
  -9  -4   0    7.70    2.40
   9  -4   0    8.20    3.10
  -9   4   0    8.80    2.90
  -9   4   0   15.70    3.20
  -9   4   0    8.50    2.00
 -10  -4   0   99.29    7.50
  10  -4   0   94.99    6.90
 -10  -4   0  110.49    6.50
  10  -4   0  107.69    6.70
 -10   4   0   97.29    7.00
 -10   4   0  117.09    7.10
 -10   4   0   99.29    5.80
 -11  -4   0    0.00    3.40
  11  -4   0   -3.50    6.10
 -11  -4   0   -1.10    4.20
 -11   4   0   -2.20    2.40
 -11   4   0    0.90    4.20
   0  -5   0    0.00    0.40
   0  -5   0    0.20    0.30
   0   5   0    0.10    0.40
   0   5   0    0.30    0.30
   0   5   0    0.40    0.40
   1  -5   0   87.99    4.10
  -1  -5   0   91.39    4.00
  -1  -5   0   99.59    4.10
  -1  -5   0   94.69    4.10
   1  -5   0   92.49    3.90
   1  -5   0   90.99    4.00
  -1   5   0   93.99    4.10
  -1   5   0   92.89    4.20
   1   5   0   97.79    4.00
  -1   5   0   91.69    3.90
  -1   5   0   95.69    4.00
   1   5   0   94.49    4.10
   2  -5   0  182.68    7.90
  -2  -5   0  190.68    7.80
  -2  -5   0  188.58    7.90
  -2  -5   0  189.68    7.90
  -2  -5   0  186.78    7.80
  -2   5   0  173.78    7.90
  -2   5   0  181.98    7.70
   2   5   0  174.48    7.80
  -2   5   0  184.08    7.70
  -2   5   0  194.08    7.70
  -2   5   0  180.48    7.90
   2   5   0  186.18    7.80
  -3  -5   0  600.94   25.60
   3  -5   0  630.04   25.70
  -3  -5   0  622.84   25.60
   3  -5   0  612.54   25.50
  -3  -5   0  618.84   25.70
  -3   5   0  642.74   25.40
  -3   5   0  643.14   25.50
   3   5   0  603.34   25.60
   3   5   0  623.54   25.60
  -3   5   0  624.94   25.80
  -3   5   0  617.94   25.50
  -3   5   0  582.34   25.70
   3   5   0  622.14   25.60
   4  -5   0   39.60    2.50
  -4  -5   0   41.10    2.40
  -4  -5   0   41.70    2.50
   4  -5   0   45.90    2.30
  -4  -5   0   40.50    2.50
  -4  -5   0   43.00    2.60
   4   5   0   37.90    2.30
   4   5   0   43.00    2.30
  -4   5   0   42.00    2.20
  -4   5   0   39.00    2.60
  -4   5   0   41.70    2.60
  -4   5   0   42.80    2.20
  -5  -5   0  665.83   27.60
  -5  -5   0  677.03   27.40
   5  -5   0  642.94   27.30
   5  -5   0  666.23   27.60
  -5  -5   0  712.93   27.50
  -5  -5   0  628.64   27.50
  -5   5   0  656.83   27.60
  -5   5   0  648.94   27.60
   5   5   0  675.23   27.20
   5   5   0  639.54   27.40
   5   5   0  623.94   27.40
  -5   5   0  656.03   27.20
   6  -5   0   30.70    2.80
  -6  -5   0   36.00    2.80
  -6  -5   0   32.70    2.60
  -6  -5   0   30.00    2.60
   6  -5   0   32.60    2.50
  -6   5   0   29.70    2.80
  -6   5   0   34.80    2.80
   6   5   0   35.60    2.90
  -6   5   0   37.30    2.30
   6   5   0   31.00    2.60
   7  -5   0   49.99    3.40
  -7  -5   0   54.59    3.70
  -7  -5   0   44.60    3.60
   7  -5   0   49.40    4.10
  -7  -5   0   53.09    3.80
  -7   5   0   42.10    4.00
  -7   5   0   49.30    3.10
   7   5   0   60.49    3.80
  -7   5   0   54.59    3.90
  -8  -5   0   64.99    4.40
  -8  -5   0   59.19    4.50
   8  -5   0   65.49    4.20
   8  -5   0   53.59    4.50
  -8  -5   0   68.99    6.30
  -8   5   0   58.39    4.50
  -8   5   0   57.59    3.60
  -8   5   0   56.49    4.50
   9  -5   0  103.99    6.30
  -9  -5   0   91.89    6.20
   9  -5   0  108.99    5.90
  -9  -5   0   86.69    5.90
  -9   5   0   90.19    5.10
  -9   5   0   91.99    6.20
  -9   5   0  101.09    6.30
 -10  -5   0    4.50    3.50
  10  -5   0    4.00    3.00
 -10  -5   0   -0.60    2.70
  10  -5   0    1.10    4.00
 -10   5   0    1.90    2.00
 -10   5   0    2.20    4.00
 -10   5   0    0.90    3.30
 -11  -5   0    4.80    3.70
 -11  -5   0    5.20    4.90
  11  -5   0    5.10    4.10
  11  -5   0    2.40    4.50
 -11   5   0    0.90    4.30
 -11   5   0    2.50    2.40
 -11   5   0    3.20    5.20
   0  -6   0   37.00    1.70
   0  -6   0   35.80    1.80
   0   6   0   40.90    1.80
   0   6   0   35.80    1.90
   0   6   0   38.60    1.70
   0   6   0   36.90    1.90
  -1  -6   0 3702.23  153.58
   1  -6   0 3798.22  153.68
   1  -6   0 3728.33  153.48
   1  -6   0 3668.83  153.48
  -1  -6   0 3849.81  153.58
  -1  -6   0 3703.93  153.68
   1   6   0 3789.22  153.58
  -1   6   0 3854.41  153.68
   1   6   0 3752.42  153.68
  -1   6   0 3929.61  153.58
  -1   6   0 3609.14  153.48
  -1   6   0 3778.22  153.38
  -2  -6   0  964.90   40.40
  -2  -6   0 1028.20   40.40
   2  -6   0  990.30   40.30
  -2  -6   0 1009.90   40.50
  -2  -6   0  969.40   40.60
   2  -6   0 1031.90   40.60
   2  -6   0  985.90   40.30
   2   6   0  975.50   40.40
  -2   6   0  972.50   40.30
   2   6   0  930.81   40.40
  -2   6   0 1023.60   40.40
   2   6   0  966.80   40.50
  -2   6   0  948.61   40.60
  -2   6   0  985.00   40.30
  -2   6   0  992.50   40.60
  -3  -6   0  621.14   25.70
  -3  -6   0  612.84   25.90
  -3  -6   0  628.24   25.80
   3  -6   0  600.84   25.90
   3  -6   0  596.64   25.60
  -3  -6   0  635.94   25.70
   3   6   0  613.04   25.70
  -3   6   0  612.14   25.90
  -3   6   0  650.73   25.50
  -3   6   0  600.64   25.90
  -3   6   0  643.24   25.50
   3   6   0  649.14   25.80
  -3   6   0  627.74   25.50
   3   6   0  600.94   25.70
   4  -6   0  879.11   36.60
  -4  -6   0  887.01   36.40
  -4  -6   0  891.51   36.50
  -4  -6   0  868.11   36.40
  -4  -6   0  903.01   36.60
   4  -6   0  870.11   36.30
  -4   6   0  879.91   36.20
  -4   6   0  907.71   36.00
  -4   6   0  848.32   36.60
   4   6   0  892.61   36.40
   4   6   0  855.91   36.40
  -4   6   0  870.91   36.60
  -4   6   0  902.51   36.20
  -5  -6   0   12.80    1.80
   5  -6   0   12.20    1.80
  -5  -6   0   17.00    1.80
   5  -6   0   12.80    1.40
  -5  -6   0   13.10    1.70
  -5  -6   0   14.00    1.60
   5   6   0   14.90    1.70
  -5   6   0   12.80    1.80
  -5   6   0   12.70    1.30
  -5   6   0   12.40    1.80
   5   6   0   12.60    1.60
   5   6   0   17.00    1.50
   6  -6   0   44.70    3.10
  -6  -6   0   46.10    3.20
   6  -6   0   39.00    2.80
  -6  -6   0   40.60    3.10
  -6  -6   0   35.10    2.70
  -6   6   0   41.00    3.10
  -6   6   0   38.60    3.10
   6   6   0   36.00    3.00
  -6   6   0   43.10    2.50
   6   6   0   38.70    3.10
   7  -6   0   18.40    2.20
   7  -6   0   23.10    2.80
  -7  -6   0   19.90    2.50
  -7  -6   0   15.80    2.20
  -7  -6   0   20.60    2.70
  -7   6   0   23.50    2.80
  -7   6   0   17.00    1.80
  -7   6   0   23.40    2.80
   7   6   0   22.40    2.50
  -8  -6   0    0.50    2.00
  -8  -6   0    0.50    2.30
   8  -6   0   -1.50    2.40
   8  -6   0    0.30    1.90
  -8   6   0   -1.00    1.30
  -8   6   0    0.20    2.40
  -8   6   0   -0.80    2.30
  -9  -6   0   -1.10    2.60
   9  -6   0    1.20    2.90
  -9  -6   0    1.90    3.20
   9  -6   0   -0.80    2.20
  -9   6   0   -0.20    2.90
  -9   6   0    0.40    2.70
  -9   6   0    1.20    1.60
  10  -6   0   -0.10    3.60
 -10  -6   0    4.80    3.50
 -10  -6   0    1.20    2.90
 -10   6   0    2.30    1.90
 -10   6   0   -2.60    3.30
 -10   6   0    3.70    3.60
  11  -6   0    8.00    4.20
 -11  -6   0   15.00    4.20
  11  -6   0    6.70    4.70
 -11  -6   0   11.30    4.70
 -11   6   0    4.70    2.40
 -11   6   0   15.40    4.90
 -11   6   0    8.70    4.70
   0  -7   0    0.00    0.50
   0  -7   0    0.10    0.30
   0   7   0    0.40    0.60
   0   7   0   -0.10    0.30
   0   7   0    0.20    0.60
   0   7   0    0.30    0.40
  -1  -7   0    6.90    0.80
   1  -7   0    6.70    0.60
  -1  -7   0    8.90    0.80
   1  -7   0    6.70    0.70
   1  -7   0    6.70    0.90
  -1  -7   0    9.10    1.00
  -1   7   0    6.50    0.90
  -1   7   0    7.10    0.50
   1   7   0    6.10    0.70
   1   7   0    7.90    0.90
  -1   7   0    5.90    0.80
  -1   7   0    6.60    0.50
  -2  -7   0   12.40    1.20
  -2  -7   0   11.30    1.00
  -2  -7   0   11.60    1.10
   2  -7   0   10.70    0.80
   2  -7   0    9.40    0.90
  -2  -7   0   11.20    1.00
   2  -7   0   12.40    1.20
  -2   7   0   12.30    1.00
  -2   7   0   11.10    1.20
  -2   7   0   10.40    0.70
   2   7   0   10.20    1.00
  -2   7   0    9.60    0.70
  -2   7   0   10.50    1.20
   2   7   0   11.90    1.10
  -3  -7   0  487.65   20.40
   3  -7   0  504.65   20.70
  -3  -7   0  486.15   20.60
   3  -7   0  483.95   20.30
  -3  -7   0  485.45   20.50
  -3  -7   0  504.25   20.50
   3   7   0  499.45   20.50
  -3   7   0  486.65   20.60
  -3   7   0  482.95   20.20
  -3   7   0  494.75   20.30
   3   7   0  498.65   20.50
   3   7   0  485.65   20.50
  -3   7   0  496.15   20.20
  -3   7   0  485.85   20.70
  -4  -7   0    9.10    1.20
   4  -7   0    6.10    0.90
  -4  -7   0   10.10    1.50
   4  -7   0    8.40    1.50
  -4  -7   0    6.90    1.40
  -4  -7   0    7.80    1.30
   4   7   0    5.70    1.10
  -4   7   0    7.00    1.50
  -4   7   0    7.70    0.90
  -4   7   0    9.90    0.80
   4   7   0    8.00    1.30
   4   7   0    8.60    1.20
  -4   7   0    9.20    1.40
  -4   7   0    7.20    0.80
  -5  -7   0   41.10    2.60
  -5  -7   0   43.30    2.90
  -5  -7   0   35.80    2.90
  -5  -7   0   46.20    2.80
   5  -7   0   44.00    2.90
   5  -7   0   42.00    2.50
   5   7   0   36.50    2.60
   5   7   0   42.40    2.80
  -5   7   0   44.40    3.00
  -5   7   0   42.10    2.30
   5   7   0   40.20    2.50
  -5   7   0   36.70    2.90
   6  -7   0    0.60    1.20
  -6  -7   0    0.90    1.70
  -6  -7   0    0.60    1.50
  -6  -7   0    0.30    1.60
   6  -7   0   -0.50    1.70
   6   7   0    2.40    1.50
  -6   7   0    2.60    1.70
  -6   7   0    2.30    2.00
  -6   7   0    0.90    0.90
   6   7   0    1.10    1.50
   6   7   0    1.10    1.40
  -7  -7   0    1.80    2.00
  -7  -7   0    4.80    2.10
   7  -7   0    1.90    1.50
  -7  -7   0    1.60    1.90
   7  -7   0    1.80    2.10
  -7   7   0    1.20    1.10
  -7   7   0    1.10    2.00
  -7   7   0    0.60    2.20
   8  -7   0    9.00    2.70
  -8  -7   0    9.20    2.30
  -8  -7   0   10.00    2.60
   8  -7   0   13.00    2.30
  -8   7   0    8.70    3.00
  -8   7   0   12.50    2.90
  -8   7   0    8.20    1.50
  -9  -7   0  182.78    8.80
  -9  -7   0  170.58    9.40
   9  -7   0  173.88    9.20
  -9   7   0  171.18    8.10
  -9   7   0  179.18    9.20
  -9   7   0  173.98    9.60
 -10  -7   0    4.40    3.30
 -10  -7   0    6.90    3.60
  10  -7   0    4.70    3.80
  10  -7   0    1.10    3.20
 -10   7   0    4.70    2.10
 -10   7   0    5.60    3.80
 -10   7   0    5.60    3.80
  11  -7   0   18.50    5.80
 -11  -7   0   25.50    4.50
  11  -7   0   18.60    4.50
 -11  -7   0   19.30    4.90
 -11   7   0   17.20    5.60
 -11   7   0   16.50    2.70
 -11   7   0   19.50    5.10
   0  -8   0  501.05   21.10
   0  -8   0  491.15   21.00
   0   8   0  513.05   21.30
   0   8   0  504.45   21.00
   0   8   0  517.25   21.20
   0   8   0  535.65   21.00
  -1  -8   0 2391.36   95.79
  -1  -8   0 2287.17   95.89
   1  -8   0 2340.27   95.89
   1  -8   0 2405.86   95.69
  -1  -8   0 2388.56   95.79
   1  -8   0 2349.46   95.69
  -1   8   0 2370.66   95.79
   1   8   0 2282.07   95.79
  -1   8   0 2391.86   95.59
  -1   8   0 2268.27   95.99
   1   8   0 2382.76   95.89
   1   8   0 2294.37   95.99
  -1   8   0 2316.17   95.59
  -2  -8   0  620.44   25.50
  -2  -8   0  607.74   25.60
  -2  -8   0  642.34   25.60
  -2  -8   0  640.54   25.50
   2  -8   0  603.44   25.30
   2  -8   0  606.74   25.60
   2  -8   0  624.64   25.30
  -2   8   0  605.74   25.70
  -2   8   0  618.04   25.60
   2   8   0  584.74   25.40
   2   8   0  651.23   25.60
   2   8   0  601.84   25.50
  -2   8   0  608.94   25.20
  -2   8   0  627.24   25.40
  -2   8   0  602.44   25.20
   3  -8   0   42.00    2.10
   3  -8   0   35.40    2.10
  -3  -8   0   41.00    2.20
  -3  -8   0   39.20    2.40
  -3  -8   0   37.80    2.30
  -3  -8   0   40.90    2.50
   3  -8   0   35.60    2.40
  -3   8   0   39.40    2.50
  -3   8   0   38.80    1.90
   3   8   0   42.10    2.40
   3   8   0   38.90    2.30
   3   8   0   34.60    2.20
  -3   8   0   41.90    1.90
  -3   8   0   41.00    2.10
  -3   8   0   42.20    2.50
  -4  -8   0   33.70    2.30
  -4  -8   0   41.20    2.60
   4  -8   0   39.20    2.60
  -4  -8   0   37.20    2.50
  -4   8   0   42.00    1.90
   4   8   0   34.70    2.30
  -4   8   0   30.50    2.50
   4   8   0   32.20    2.30
  -4   8   0   37.10    1.90
   4   8   0   34.00    2.30
  -4   8   0   35.00    2.60
  -4   8   0   36.40    1.90
  -5  -8   0    2.20    1.50
   5  -8   0    1.70    0.90
   5  -8   0    2.10    1.20
  -5  -8   0    1.60    1.40
  -5  -8   0    0.80    1.20
  -5  -8   0    0.10    1.20
   5   8   0    0.20    1.20
   5   8   0    1.60    1.40
  -5   8   0    0.20    1.00
  -5   8   0    1.20    0.80
   5   8   0    1.90    1.20
  -5   8   0    0.70    1.40
  -5   8   0    1.00    1.40
  -6  -8   0   24.50    2.50
   6  -8   0   28.30    2.90
  -6  -8   0   32.70    2.90
   6  -8   0   30.00    2.50
  -6  -8   0   29.10    2.90
   6   8   0   27.40    2.60
   6   8   0   27.60    2.50
  -6   8   0   31.60    3.00
  -6   8   0   34.90    3.10
   6   8   0   37.50    3.70
  -6   8   0   34.50    2.10
  -7  -8   0  301.37   12.60
   7  -8   0  256.07   12.50
  -7  -8   0  277.27   12.60
   7  -8   0  276.87   12.20
  -7   8   0  275.97   12.70
  -7   8   0  279.67   12.60
  -7   8   0  267.97   11.80
   7   8   0  269.07   12.40
  -8  -8   0   40.60    4.10
   8  -8   0   46.30    4.20
  -8  -8   0   41.20    4.00
  -8   8   0   40.70    4.10
  -8   8   0   32.90    3.90
  -8   8   0   36.30    2.70
  -9  -8   0    3.00    2.90
  -9  -8   0    2.80    2.90
   9  -8   0    2.00    3.10
   9  -8   0    5.30    2.60
  -9   8   0    3.30    3.10
  -9   8   0    2.40    3.00
  -9   8   0    3.40    1.60
  10  -8   0   -1.70    3.60
 -10  -8   0    0.90    3.60
 -10  -8   0    2.20    3.50
  10  -8   0    0.80    3.20
 -10   8   0    2.90    3.70
 -10   8   0    0.90    4.20
 -10   8   0    1.70    1.90
  11  -8   0    6.20    4.80
 -11  -8   0    5.40    5.20
  11  -8   0    4.50    4.10
 -11  -8   0    1.10    3.90
 -11   8   0    5.80    4.60
 -11   8   0    6.50    2.20
 -11   8   0    5.80    4.80
   0  -9   0    0.40    0.40
   0  -9   0    0.40    0.60
   0   9   0   -0.30    0.60
   0   9   0    0.20    0.40
   0   9   0    0.50    0.50
   0   9   0    0.50    0.70
  -1  -9   0  614.64   26.50
   1  -9   0  639.34   26.40
  -1  -9   0  637.64   26.30
   1  -9   0  628.54   26.20
  -1  -9   0  650.33   26.30
   1  -9   0  651.13   26.20
  -1   9   0  637.44   26.50
   1   9   0  629.84   26.20
   1   9   0  628.94   26.40
   1   9   0  662.43   26.50
  -1   9   0  620.24   26.10
  -1   9   0  650.03   26.10
  -1   9   0  634.64   26.40
   2  -9   0   73.59    3.90
  -2  -9   0   81.69    3.80
  -2  -9   0   85.69    4.00
   2  -9   0   74.39    3.60
   2  -9   0   83.09    3.70
  -2  -9   0   85.59    3.80
  -2  -9   0   77.99    3.90
  -2   9   0   86.09    3.50
   2   9   0   81.99    3.80
  -2   9   0   82.69    3.80
  -2   9   0   80.19    3.40
  -2   9   0   84.49    4.10
   2   9   0   76.79    3.90
   3  -9   0  769.72   32.80
   3  -9   0  768.02   32.50
  -3  -9   0  780.82   32.70
  -3  -9   0  812.72   32.60
  -3  -9   0  800.92   32.90
   3  -9   0  792.52   32.50
  -3  -9   0  766.82   32.70
  -3   9   0  782.32   32.40
  -3   9   0  804.52   32.90
  -3   9   0  811.02   32.40
  -3   9   0  835.92   32.90
   3   9   0  784.22   32.70
   3   9   0  780.32   32.70
  -3   9   0  809.42   32.50
   3   9   0  755.02   32.70
   4  -9   0  267.37   11.50
  -4  -9   0  278.47   11.70
   4  -9   0  253.67   11.90
  -4  -9   0  269.27   11.80
  -4  -9   0  273.97   11.60
  -4  -9   0  268.37   11.90
  -4   9   0  274.17   11.30
  -4   9   0  260.57   11.90
   4   9   0  261.17   11.70
  -4   9   0  288.47   11.40
   4   9   0  273.67   11.70
  -4   9   0  280.77   11.30
   4   9   0  262.17   11.70
  -4   9   0  277.37   12.00
  -5  -9   0   72.39    4.00
  -5  -9   0   68.89    3.90
  -5  -9   0   72.89    3.90
  -5  -9   0   59.79    3.60
   5  -9   0   64.09    3.90
  -5   9   0   68.09    3.20
   5   9   0   65.79    3.80
  -5   9   0   68.49    3.10
  -5   9   0   64.79    4.00
   5   9   0   66.39    3.80
  -5   9   0   61.39    3.90
   5   9   0   60.79    3.60
  -6  -9   0    7.80    2.00
  -6  -9   0    7.70    1.80
   6  -9   0    7.90    2.10
  -6  -9   0    6.20    2.00
   6   9   0    7.40    1.60
  -6   9   0   10.60    2.20
   6   9   0    8.20    1.80
  -6   9   0    6.70    2.10
  -6   9   0    6.30    1.10
  -7  -9   0    0.10    2.10
   7  -9   0    0.50    2.10
  -7  -9   0    1.10    2.00
  -7   9   0   -0.10    2.10
  -7   9   0   -0.60    1.10
   7   9   0    0.90    2.00
  -7   9   0   -1.40    2.10
   8  -9   0    1.70    2.00
  -8  -9   0    2.50    2.60
   8  -9   0    2.70    2.60
  -8  -9   0    3.90    2.40
  -8   9   0    1.70    2.70
  -8   9   0    2.70    1.30
  -8   9   0    1.70    2.60
   9  -9   0    1.80    3.10
  -9  -9   0   -0.70    2.90
   9  -9   0    1.70    2.50
  -9  -9   0    1.20    3.00
  -9   9   0   -0.10    3.00
  -9   9   0    0.20    3.00
  -9   9   0    1.00    1.50
  10  -9   0    2.20    4.40
 -10  -9   0   -1.90    4.10
  10  -9   0   -1.30    3.10
 -10  -9   0   -0.40    3.50
 -10   9   0   -0.10    4.20
 -10   9   0    1.10    1.70
 -10   9   0   -2.00    3.70
   0 -10   0   81.79    3.80
   0 -10   0   80.89    4.00
   0  10   0   86.49    4.10
   0  10   0   86.39    3.80
   0  10   0   94.79    3.80
   0  10   0   88.09    4.20
  -1 -10   0   40.40    2.10
  -1 -10   0   37.80    2.20
   1 -10   0   38.30    2.00
  -1 -10   0   37.30    2.30
   1 -10   0   38.40    2.20
   1 -10   0   34.90    1.90
   1  10   0   41.50    2.20
   1  10   0   42.00    2.30
   1  10   0   35.80    2.00
  -1  10   0   39.50    1.80
  -1  10   0   41.20    1.80
  -1  10   0   37.70    2.30
  -1  10   0   41.20    2.20
   2 -10   0  253.37   10.60
  -2 -10   0  248.18   10.90
  -2 -10   0  250.47   10.70
  -2 -10   0  256.07   10.80
   2 -10   0  241.98   10.90
  -2 -10   0  254.67   10.70
   2 -10   0  248.58   10.60
   2  10   0  246.98   10.80
  -2  10   0  257.97   11.00
  -2  10   0  257.57   10.40
  -2  10   0  248.78   10.40
  -2  10   0  256.47   10.70
   2  10   0  250.37   10.70
  -3 -10   0   20.80    2.00
  -3 -10   0   20.30    1.90
   3 -10   0   20.80    1.60
  -3 -10   0   19.60    1.70
  -3 -10   0   21.10    1.80
   3 -10   0   21.20    1.90
   3 -10   0   20.40    1.50
   3  10   0   22.70    1.90
  -3  10   0   23.20    1.10
  -3  10   0   22.10    1.70
  -3  10   0   23.60    1.90
  -3  10   0   22.80    1.10
   3  10   0   18.20    1.80
  -3  10   0   21.10    2.00
   3  10   0   22.50    1.70
   4 -10   0   34.00    2.60
  -4 -10   0   31.70    2.50
   4 -10   0   35.00    2.10
  -4 -10   0   36.30    2.40
  -4 -10   0   29.90    2.50
  -4 -10   0   30.80    2.20
  -4  10   0   36.80    1.70
  -4  10   0   35.40    1.70
  -4  10   0   33.60    2.00
   4  10   0   28.80    2.30
   4  10   0   28.50    2.20
  -4  10   0   35.00    2.60
  -4  10   0   27.40    2.50
  -5 -10   0  398.26   16.80
   5 -10   0  395.16   16.60
  -5 -10   0  393.16   16.90
  -5 -10   0  410.56   16.70
  -5 -10   0  401.06   17.00
   5 -10   0  390.16   17.00
  -5  10   0  402.46   16.30
   5  10   0  392.26   16.70
  -5  10   0  392.86   16.30
  -5  10   0  345.37   16.90
   5  10   0  385.26   16.80
  -5  10   0  396.56   17.10
   6 -10   0   86.59    4.40
  -6 -10   0   85.89    4.80
   6 -10   0   83.49    4.90
  -6 -10   0   78.99    4.90
  -6 -10   0   83.99    4.90
   6  10   0   76.49    4.50
  -6  10   0   84.59    5.00
   6  10   0   82.49    4.50
  -6  10   0   88.29    3.90
  -6  10   0   75.79    4.90
  -7 -10   0   81.09    5.20
  -7 -10   0   83.49    5.10
   7 -10   0   80.29    5.10
   7 -10   0   79.89    4.60
  -7  10   0   78.89    3.90
  -7  10   0   85.79    5.20
  -7  10   0   65.99    5.10
   7  10   0   82.49    4.80
  -8 -10   0   40.50    4.20
  -8 -10   0   43.80    4.10
   8 -10   0   42.90    4.20
   8 -10   0   39.30    3.70
  -8  10   0   45.00    4.20
  -8  10   0   37.10    2.60
  -8  10   0   34.00    3.90
  -9 -10   0    3.10    3.00
  -9 -10   0    0.90    3.40
   9 -10   0    3.10    3.20
   9 -10   0    2.20    2.50
  -9  10   0    0.70    3.50
  -9  10   0    1.20    1.40
  -9  10   0   -1.80    3.00
  10 -10   0    5.60    3.30
  10 -10   0   -1.60    3.90
 -10 -10   0    4.40    3.50
 -10 -10   0   -0.90    3.70
 -10  10   0    7.90    4.10
 -10  10   0    3.70    1.70
 -10  10   0    2.80    3.90
   0 -11   0   -0.40    0.90
   0 -11   0   -0.20    0.90
   0 -11   0   -0.20    0.50
   0  11   0    0.00    0.60
   0  11   0    0.10    0.90
   0  11   0    0.00    0.80
   0  11   0    0.00    0.50
  -1 -11   0 1294.07   51.69
  -1 -11   0 1218.48   51.39
  -1 -11   0 1228.38   51.39
   1 -11   0 1230.18   51.29
   1 -11   0 1287.57   51.29
   1 -11   0 1244.28   51.49
   1  11   0 1207.78   51.59
  -1  11   0 1269.97   51.19
   1  11   0 1276.47   51.59
  -1  11   0 1269.17   51.49
   1  11   0 1274.57   51.39
  -1  11   0 1222.48   51.69
  -1  11   0 1248.98   51.19
   2 -11   0    7.80    1.30
  -2 -11   0   11.00    1.40
  -2 -11   0    8.20    1.10
   2 -11   0    8.90    0.90
  -2 -11   0   10.10    1.20
  -2 -11   0    9.70    1.40
   2 -11   0    9.90    1.00
  -2  11   0    9.40    1.20
   2  11   0    7.40    1.30
  -2  11   0   10.80    1.50
   2  11   0    9.70    1.10
  -2  11   0    9.10    0.60
  -2  11   0   10.10    0.60
  -3 -11   0   14.10    1.40
  -3 -11   0   10.90    1.40
  -3 -11   0   11.20    1.60
   3 -11   0   11.70    1.10
   3 -11   0   12.00    1.60
   3 -11   0   13.80    1.30
  -3 -11   0   10.10    1.60
   3  11   0    9.30    1.50
  -3  11   0   14.00    1.80
   3  11   0   10.70    1.50
   3  11   0   11.70    1.30
  -3  11   0   12.50    1.30
  -3  11   0   12.40    0.70
  -3  11   0   10.80    0.70
  -4 -11   0    8.10    1.50
  -4 -11   0   11.20    1.80
   4 -11   0    9.60    1.10
   4 -11   0   10.00    1.70
  -4 -11   0    9.40    1.70
  -4 -11   0   11.10    1.40
  -4  11   0    9.30    1.80
   4  11   0    9.70    1.40
  -4  11   0   10.60    0.80
  -4  11   0   11.20    0.90
   4  11   0   11.10    1.60
  -4  11   0   10.20    1.20
  -4  11   0   11.80    1.80
   5 -11   0  898.61   38.10
  -5 -11   0  942.31   38.40
  -5 -11   0  954.50   38.60
   5 -11   0  925.11   38.60
  -5 -11   0  957.30   38.20
   5  11   0  866.81   38.30
  -5  11   0  903.01   38.70
   5  11   0  908.11   38.30
  -5  11   0  919.91   37.80
  -5  11   0  950.00   37.80
  -5  11   0  918.51   38.60
  -6 -11   0  257.37   11.30
   6 -11   0  255.27   11.00
  -6 -11   0  253.77   11.50
   6 -11   0  253.57   11.50
   6  11   0  249.58   11.00
  -6  11   0  246.88   11.50
  -6  11   0  248.98   10.50
   6  11   0  233.28   11.10
  -6  11   0  243.28   11.50
   7 -11   0   23.50    2.50
  -7 -11   0   29.80    3.20
  -7 -11   0   26.00    3.20
   7 -11   0   21.20    3.10
  -7  11   0   24.40    1.80
   7  11   0   24.40    2.80
  -7  11   0   23.50    3.20
  -7  11   0   26.60    3.20
   8 -11   0  110.89    6.70
  -8 -11   0  114.69    6.70
  -8 -11   0  115.29    6.90
   8 -11   0  105.69    6.00
  -8  11   0   97.89    6.60
  -8  11   0  107.49    4.90
  -8  11   0  103.29    6.50
   9 -11   0   26.80    4.20
  -9 -11   0   23.90    4.00
  -9 -11   0   31.70    4.10
   9 -11   0   24.30    3.30
  -9  11   0   22.90    2.10
  -9  11   0   18.60    3.90
  -9  11   0   27.40    4.10
 -10 -11   0    6.20    4.10
  10 -11   0    3.50    4.00
  10 -11   0    3.50    3.20
 -10 -11   0    3.30    4.00
 -10  11   0    5.70    4.60
 -10  11   0    3.80    1.40
 -10  11   0    5.90    4.00
   0 -12   0   97.99    4.80
   0 -12   0  100.19    4.40
   0 -12   0   95.49    4.60
   0  12   0  102.49    4.70
   0  12   0  100.69    4.30
   0  12   0   90.49    4.80
   0  12   0  101.19    4.40
  -1 -12   0   35.80    2.30
  -1 -12   0   38.40    2.20
   1 -12   0   42.80    2.50
   1 -12   0   38.50    2.10
  -1 -12   0   38.90    2.50
   1 -12   0   38.80    2.20
   1  12   0   40.00    2.50
   1  12   0   45.10    2.30
   1  12   0   35.40    2.00
   1  12   0   35.40    2.50
  -1  12   0   39.60    1.90
  -1  12   0   47.90    2.50
  -1  12   0   35.60    2.40
  -1  12   0   45.60    1.90
  -2 -12   0   48.10    2.90
  -2 -12   0   50.99    2.90
   2 -12   0   48.60    2.50
   2 -12   0   51.09    2.90
  -2 -12   0   49.99    2.70
  -2 -12   0   45.80    2.70
   2 -12   0   50.59    2.60
  -2  12   0   49.90    2.70
  -2  12   0   51.09    3.10
   2  12   0   46.00    2.60
   2  12   0   45.50    2.80
  -2  12   0   49.99    2.10
  -2  12   0   50.19    2.10
  -3 -12   0   31.30    2.40
   3 -12   0   26.50    2.30
   3 -12   0   27.40    1.80
  -3 -12   0   30.60    2.20
  -3 -12   0   25.70    2.50
  -3 -12   0   27.00    2.00
   3  12   0   24.90    2.20
  -3  12   0   34.20    2.50
  -3  12   0   32.20    2.10
   3  12   0   31.10    2.10
  -4 -12   0    2.10    1.40
  -4 -12   0   -0.10    1.20
   4 -12   0    0.70    1.50
  -4 -12   0    0.40    1.40
   4 -12   0    1.30    0.90
  -4 -12   0    1.00    1.20
   4  12   0    1.50    1.10
  -4  12   0    1.20    1.50
   4  12   0    1.20    1.40
  -4  12   0    1.00    0.30
  -4  12   0    1.00    1.10
  -4  12   0    1.00    1.50
  -5 -12   0   21.20    2.50
  -5 -12   0   23.00    2.30
  -5 -12   0   29.20    2.90
  -5 -12   0   24.00    2.30
   5 -12   0   22.10    2.10
   5 -12   0   18.20    2.50
   5  12   0   21.70    2.40
  -5  12   0   23.30    1.20
  -5  12   0   22.70    2.70
  -5  12   0   23.80    2.70
  -5  12   0   22.40    1.30
   5  12   0   25.70    2.40
  -6 -12   0  166.58    8.10
   6 -12   0  162.28    8.10
   6 -12   0  165.38    7.50
  -6  12   0  169.98    8.20
   6  12   0  172.98    7.90
  -6  12   0  156.18    6.80
   6  12   0  164.08    7.70
  -6  12   0  154.08    8.20
   7 -12   0    0.60    1.60
  -7 -12   0    1.20    2.40
   7 -12   0    2.30    2.40
  -7  12   0    0.80    2.40
  -7  12   0   -1.30    2.30
  -7  12   0    1.00    0.80
   7  12   0    1.20    2.20
   8 -12   0   34.90    3.30
   8 -12   0   41.00    4.30
  -8 -12   0   32.50    4.00
  -8  12   0   46.40    4.50
  -8  12   0   34.70    4.10
  -8  12   0   38.90    2.10
   9 -12   0   19.50    4.10
  -9 -12   0   27.50    4.10
   9 -12   0   18.70    3.10
  -9  12   0   22.10    1.50
  -9  12   0   27.10    4.60
  -9  12   0   20.90    4.00
 -10 -12   0    5.70    4.10
  10 -12   0    3.60    3.30
  10 -12   0    6.00    4.80
 -10  12   0    8.40    4.30
 -10  12   0    4.50    4.10
   0 -13   0    0.20    0.90
   0 -13   0    0.10    0.60
   0 -13   0    0.20    1.10
   0  13   0   -0.30    1.00
   0  13   0    0.50    0.50
   0  13   0    0.80    1.00
   0  13   0   -0.10    0.60
  -1 -13   0    7.10    1.30
  -1 -13   0    6.60    1.00
   1 -13   0    4.60    1.20
   1 -13   0    5.10    0.80
   1 -13   0    6.40    1.00
  -1 -13   0    6.40    1.40
   1  13   0    6.10    0.90
   1  13   0    6.70    1.10
   1  13   0    6.20    1.30
  -1  13   0    7.40    0.60
  -1  13   0    5.10    1.30
  -1  13   0    8.10    1.40
  -1  13   0    7.30    0.70
   1  13   0    9.10    1.40
  -2 -13   0    7.30    1.30
  -2 -13   0    6.90    1.50
  -2 -13   0    7.70    1.10
  -2 -13   0    5.30    1.40
   2 -13   0    4.00    1.30
   2 -13   0    5.70    0.80
   2 -13   0    7.70    1.10
  -2  13   0    6.80    1.30
  -2  13   0    3.90    1.40
   2  13   0    4.70    0.90
   2  13   0    4.60    1.30
  -3 -13   0   70.39    3.70
  -3 -13   0   74.19    4.10
   3 -13   0   60.79    3.90
   3 -13   0   64.89    3.40
  -3 -13   0   73.29    3.70
  -3  13   0   75.59    3.60
  -3  13   0   75.99    4.10
   3  13   0   66.89    3.60
   3  13   0   76.99    4.00
  -4 -13   0    5.60    1.70
  -4 -13   0    6.40    1.40
   4 -13   0    7.30    1.20
   4 -13   0    6.00    1.70
  -4 -13   0    7.00    1.50
  -4  13   0    5.50    1.70
   4  13   0    6.30    1.40
  -4  13   0    6.70    1.30
   4  13   0    6.30    1.60
  -5 -13   0 1008.90   42.30
   5 -13   0 1025.70   42.10
   5 -13   0 1000.50   42.60
  -5 -13   0 1014.50   42.60
  -5  13   0  997.90   42.70
   5  13   0 1016.00   42.40
   5  13   0 1061.89   42.30
  -5  13   0 1018.90   42.60
  -6 -13   0    7.70    2.30
   6 -13   0    7.20    1.60
   6 -13   0    6.60    2.30
   6  13   0   10.80    2.00
  -6  13   0    9.40    2.50
  -6  13   0   10.20    2.50
   6  13   0   11.50    2.30
  -7 -13   0   20.20    3.10
   7 -13   0   19.00    3.20
   7 -13   0   20.50    2.30
  -7  13   0   22.20    3.30
  -7  13   0   21.90    3.20
   7  13   0   30.30    3.00
   8 -13   0    0.20    2.80
   8 -13   0    0.60    2.00
  -8 -13   0    1.10    2.80
  -8  13   0    1.00    2.80
  -8  13   0   -2.50    2.80
   8  13   0    0.30    2.40
   9 -13   0   21.40    4.20
   9 -13   0   17.20    3.10
  -9 -13   0   20.70    4.10
  -9  13   0   21.40    4.30
  -9  13   0   20.40    4.10
  10 -13   0   -0.30    4.20
 -10 -13   0   -1.20    4.70
  10 -13   0    0.30    3.20
 -10  13   0    1.80    4.80
   0 -14   0  455.55   18.40
   0 -14   0  420.76   18.10
   0 -14   0  421.36   18.50
   0  14   0  435.66   18.40
   0  14   0  431.76   18.60
   0  14   0  442.36   18.00
   0  14   0  435.66   18.00
   1 -14   0  102.39    4.80
   1 -14   0   96.29    4.40
  -1 -14   0   98.09    4.70
   1 -14   0   86.59    4.70
  -1 -14   0   96.59    4.80
  -1 -14   0   94.99    4.50
  -1  14   0   95.09    4.10
  -1  14   0   99.39    4.70
  -1  14   0   98.69    4.90
  -1  14   0   98.09    4.10
   1  14   0  103.89    4.50
   1  14   0   91.09    4.30
   1  14   0   87.09    4.70
   1  14   0   87.19    4.80
  -2 -14   0  509.55   20.40
   2 -14   0  469.05   20.20
   2 -14   0  479.05   20.60
  -2 -14   0  483.65   20.60
   2  14   0  472.05   20.20
   2  14   0  477.35   20.60
  -2  14   0  504.35   20.40
  -2  14   0  491.25   20.70
  -3 -14   0    3.50    1.40
  -3 -14   0    2.40    1.20
   3 -14   0    3.10    1.50
   3 -14   0    2.40    0.90
  -3 -14   0    1.20    1.40
   3  14   0    2.10    1.30
  -3  14   0    1.80    1.40
  -3  14   0    1.30    1.20
   3  14   0    1.40    1.10
   4 -14   0   49.30    2.70
   4 -14   0   44.60    3.40
  -4 -14   0   41.70    3.10
  -4 -14   0   46.00    3.00
  -4 -14   0   48.00    3.40
  -4  14   0   49.50    3.60
   4  14   0   42.20    2.90
  -4  14   0   49.10    2.80
   4  14   0   50.09    3.40
  -5 -14   0    9.60    2.00
   5 -14   0   11.60    2.40
  -5 -14   0   12.40    2.40
   5 -14   0   11.50    1.60
  -5  14   0   17.00    2.50
   5  14   0   15.60    2.10
   5  14   0   14.40    2.10
   6 -14   0  655.23   27.90
  -6 -14   0  636.34   28.40
   6 -14   0  691.73   28.60
  -6  14   0  672.43   28.60
   6  14   0  642.64   28.10
   6  14   0  700.23   28.20
  -7 -14   0   77.69    5.40
   7 -14   0   86.39    4.70
   7 -14   0   68.79    5.30
  -7  14   0   70.29    5.70
  -7  14   0   71.39    5.30
   7  14   0   84.89    5.10
   8 -14   0   42.60    4.80
   8 -14   0   40.70    3.90
  -8 -14   0   42.30    4.50
  -8  14   0   48.70    4.80
   8  14   0   47.10    4.20
  -8  14   0   42.20    4.60
   9 -14   0    9.00    3.90
   9 -14   0    4.00    2.70
  -9 -14   0    8.50    3.70
  -9  14   0    6.10    3.70
 -10 -14   0    2.00    4.50
  10 -14   0   -1.20    4.40
  10 -14   0   -0.10    3.20
 -10  14   0   -1.20    4.70
   0 -15   0    1.90    1.30
   0 -15   0    3.10    1.30
   0 -15   0    2.20    0.80
   0  15   0    2.00    1.20
   0  15   0    2.30    1.30
   0  15   0    2.10    0.60
   0  15   0    1.50    0.70
  -1 -15   0    0.00    1.20
   1 -15   0    0.90    0.80
   1 -15   0    0.70    1.20
  -1 -15   0    0.70    1.30
  -1 -15   0    1.30    0.90
  -1  15   0    0.30    1.30
  -1  15   0    0.50    1.20
  -1  15   0    0.70    0.40
   1  15   0    1.10    1.30
  -1  15   0    0.90    0.50
   1  15   0    0.40    0.70
   1  15   0    0.50    1.30
  -2 -15   0    1.00    1.40
  -2 -15   0    2.30    1.10
  -2 -15   0    1.20    1.40
   2 -15   0    1.30    0.80
   2 -15   0    1.10    1.40
  -2  15   0    3.20    1.40
   2  15   0    2.10    0.90
   2  15   0    0.70    1.30
  -2  15   0    2.50    1.40
   3 -15   0  108.29    4.90
  -3 -15   0  115.09    5.50
   3 -15   0  105.89    5.50
  -3 -15   0  108.89    5.20
  -3 -15   0  106.79    5.20
   3  15   0   98.89    5.30
  -3  15   0  106.89    5.60
   3  15   0  100.69    5.00
  -3  15   0  100.39    5.10
   4 -15   0   36.30    2.40
  -4 -15   0   32.50    2.60
  -4 -15   0   29.40    3.00
  -4 -15   0   42.00    3.20
   4 -15   0   37.10    3.10
   4  15   0   38.00    2.70
  -4  15   0   31.70    3.20
   4  15   0   36.10    2.90
  -4  15   0   34.40    2.60
   5 -15   0    9.00    2.30
  -5 -15   0    3.00    2.10
   5 -15   0    5.30    1.40
  -5 -15   0    7.10    2.00
  -5  15   0    5.90    2.20
   5  15   0    3.60    1.70
   5  15   0    5.40    1.90
   6 -15   0    7.10    1.70
   6 -15   0    7.00    2.60
  -6 -15   0    7.80    2.50
  -6  15   0   10.10    2.70
   6  15   0    8.00    2.00
   6  15   0    8.60    2.30
   7 -15   0    5.10    1.90
  -7 -15   0    3.80    2.70
   7 -15   0    6.20    2.80
  -7  15   0    3.30    2.80
   7  15   0    2.50    2.40
   8 -15   0    7.80    2.40
  -8 -15   0    4.70    3.10
   8 -15   0   10.20    3.40
   8  15   0   10.80    3.00
  -8  15   0   11.90    3.50
  -9 -15   0   33.90    4.80
   9 -15   0   38.30    5.10
   9 -15   0   29.40    3.70
  -9  15   0   28.40    4.70
  10 -15   0   -0.40    5.00
  10 -15   0    0.00    3.60
 -10 -15   0    1.70    5.00
 -10  15   0   -0.80    5.50
   0 -16   0    6.80    1.50
   0 -16   0    7.40    1.10
   0 -16   0    7.00    1.60
   0  16   0    6.10    1.70
   0  16   0    6.80    0.80
   0  16   0    7.70    1.50
   0  16   0    8.30    0.90
  -1 -16   0  128.49    5.80
   1 -16   0  117.69    6.00
  -1 -16   0  126.19    6.20
   1 -16   0  122.49    5.70
  -1 -16   0  126.19    6.00
  -1  16   0  126.89    5.30
   1  16   0  132.59    5.60
   1  16   0  121.99    6.20
   1  16   0  123.49    6.10
  -1  16   0  126.49    6.30
  -1  16   0  126.79    6.00
  -1  16   0  126.69    5.30
  -2 -16   0  342.47   14.50
  -2 -16   0  339.97   14.80
   2 -16   0  339.17   14.30
   2 -16   0  335.77   14.80
  -2 -16   0  343.37   14.40
   2  16   0  333.07   14.30
  -2  16   0  340.57   14.90
  -2  16   0  341.37   14.50
   2  16   0  324.97   14.70
   3 -16   0   12.50    2.10
   3 -16   0   12.80    1.40
  -3 -16   0   11.60    1.80
  -3 -16   0    8.80    1.60
  -3 -16   0   13.30    2.20
   3  16   0    8.90    1.90
  -3  16   0   10.70    2.20
   3  16   0    6.20    1.30
  -3  16   0    9.30    1.70
   4 -16   0  499.35   21.60
  -4 -16   0  523.25   22.20
   4 -16   0  515.75   22.20
  -4 -16   0  496.25   21.80
   4  16   0  506.15   22.00
  -4  16   0  531.55   21.70
  -4  16   0  510.15   22.30
   4  16   0  536.25   21.70
  -5 -16   0   75.89    5.10
   5 -16   0   76.89    5.10
   5 -16   0   81.99    4.40
  -5 -16   0   91.29    5.00
   5  16   0   86.49    4.70
   5  16   0   91.19    5.10
  -5  16   0   82.29    5.30
   6 -16   0   30.00    3.40
  -6 -16   0   22.60    3.30
   6 -16   0   32.50    2.80
   6  16   0   33.00    3.30
   6  16   0   26.90    2.90
  -6  16   0   26.20    3.50
   7 -16   0   28.60    3.80
   7 -16   0   26.60    2.80
  -7 -16   0   21.50    3.60
   7  16   0   28.30    3.20
  -7  16   0   29.50    3.80
   8 -16   0  170.98    8.70
   8 -16   0  168.98    9.60
  -8 -16   0  172.88    9.40
   8  16   0  183.78    9.00
  -8  16   0  169.48    9.70
  -9 -16   0   21.20    4.60
   9 -16   0   27.30    3.60
   9 -16   0   24.50    4.70
  -9  16   0   22.50    4.60
   0 -17   0   -0.20    0.90
   0 -17   0    1.00    1.50
   0 -17   0   -0.50    1.30
   0  17   0   -0.10    0.70
   0  17   0   -0.10    0.60
   0  17   0    0.30    1.30
   0  17   0    0.10    1.50
  -1 -17   0   61.79    3.80
  -1 -17   0   56.89    3.60
   1 -17   0   56.19    3.60
  -1 -17   0   62.19    3.30
   1 -17   0   65.19    3.30
   1  17   0   59.19    3.80
   1  17   0   64.59    3.10
  -1  17   0   58.49    3.80
   1  17   0   62.79    3.70
  -1  17   0   57.99    2.60
  -1  17   0   61.59    3.60
  -1  17   0   66.19    2.70
   2 -17   0    0.20    1.00
  -2 -17   0    0.00    1.50
  -2 -17   0    2.20    1.20
  -2 -17   0   -0.50    1.60
   2 -17   0    0.50    1.60
   2  17   0    1.20    1.50
  -2  17   0    0.10    1.60
   2  17   0   -0.30    0.90
  -2  17   0    1.20    1.40
   3 -17   0   64.79    3.40
  -3 -17   0   61.19    3.70
  -3 -17   0   53.19    4.00
  -3 -17   0   62.69    3.70
   3 -17   0   57.19    4.00
   3  17   0   69.59    3.50
  -3  17   0   61.39    3.80
   3  17   0   62.89    4.00
  -3  17   0   61.79    4.20
   4 -17   0   51.09    3.10
  -4 -17   0   52.29    3.70
  -4 -17   0   56.19    4.00
   4 -17   0   45.10    3.80
  -4  17   0   47.90    4.00
   4  17   0   52.29    3.30
  -4  17   0   51.59    3.90
   4  17   0   56.39    3.80
   5 -17   0    1.10    2.20
  -5 -17   0   -0.20    2.00
  -5 -17   0    0.70    2.20
   5 -17   0    0.10    1.30
   5  17   0    0.90    1.60
   5  17   0    0.80    1.90
  -5  17   0    1.80    2.30
   6 -17   0   34.60    3.10
   6 -17   0   49.50    4.20
  -6 -17   0   39.60    4.30
   6  17   0   42.00    3.50
   6  17   0   41.80    3.90
  -6  17   0   35.80    4.10
  -7 -17   0    2.90    2.90
   7 -17   0    3.80    2.00
   7 -17   0    3.10    2.80
  -7  17   0    4.60    2.90
   7  17   0    6.10    2.40
   8 -17   0   29.50    4.60
  -8 -17   0   36.60    4.90
   8 -17   0   30.40    3.40
   8  17   0   42.20    4.00
  -8  17   0   31.20    4.90
   9 -17   0   16.80    4.60
  -9 -17   0   14.90    4.60
   9 -17   0   11.50    3.30
   9  17   0   16.00    4.00
  -9  17   0   10.60    4.50
   0 -18   0  166.08    7.60
   0 -18   0  171.08    8.20
   0 -18   0  161.08    8.00
   0  18   0  178.48    7.30
   0  18   0  173.08    8.00
   0  18   0  171.58    7.50
  -1 -18   0   21.00    2.10
  -1 -18   0   21.60    2.30
   1 -18   0   21.80    2.40
   1 -18   0   20.70    1.90
  -1 -18   0   27.40    2.70
   1  18   0   21.00    2.40
   1  18   0   22.70    2.50
   1  18   0   22.80    1.70
  -1  18   0   29.00    2.80
  -1  18   0   22.90    2.30
   2 -18   0  367.26   15.20
   2 -18   0  343.97   14.50
  -2 -18   0  337.87   14.70
  -2 -18   0  349.67   15.10
   2  18   0  330.87   14.50
  -2  18   0  329.07   14.80
  -2  18   0  338.07   15.20
   2  18   0  347.27   15.00
  -3 -18   0   51.59    3.70
   3 -18   0   46.40    2.90
  -3 -18   0   46.60    3.20
   3 -18   0   54.29    3.70
   3  18   0   49.80    3.00
  -3  18   0   42.50    3.10
  -3  18   0   42.30    3.70
   3  18   0   43.50    3.50
  -4 -18   0  155.98    7.70
   4 -18   0  140.09    6.70
   4 -18   0  147.79    7.50
  -4 -18   0  139.19    7.20
   4  18   0  144.79    7.30
  -4  18   0  152.68    7.70
   4  18   0  146.39    6.90
   5 -18   0   53.19    4.50
   5 -18   0   55.69    3.60
  -5 -18   0   62.39    4.30
  -5 -18   0   56.09    4.50
   5  18   0   61.09    3.90
   5  18   0   72.49    4.40
  -5  18   0   59.99    4.80
   6 -18   0    1.80    2.50
  -6 -18   0    4.90    3.00
   6 -18   0    1.20    1.70
   6  18   0    0.40    2.40
  -6  18   0    2.90    2.70
   6  18   0    1.50    2.00
   7 -18   0   65.99    4.60
   7 -18   0   79.39    5.80
  -7 -18   0   65.29    5.50
   7  18   0   80.49    5.30
  -7  18   0   71.39    5.80
   7  18   0   74.09    5.00
  -8 -18   0   26.00    4.40
   8 -18   0   22.10    4.30
   8 -18   0   23.10    3.20
   8  18   0   20.20    3.60
  -8  18   0   23.80    4.40
   9 -18   0    0.70    4.30
   9 -18   0    0.40    3.00
  -9 -18   0   -2.40    4.20
   9  18   0    1.60    3.50
  -9  18   0    2.60    4.30
   0 -19   0    0.80    1.80
   0 -19   0    3.60    1.20
   0 -19   0    2.80    1.80
   0  19   0    1.50    1.80
   0  19   0    0.90    1.70
   0  19   0    1.50    0.70
  -1 -19   0   48.00    3.50
  -1 -19   0   56.69    3.80
   1 -19   0   51.29    3.80
  -1 -19   0   53.99    3.20
   1 -19   0   50.29    3.50
   1 -19   0   52.89    3.10
   1  19   0   53.69    3.60
  -1  19   0   58.29    3.60
   1  19   0   48.20    2.70
   1  19   0   41.90    3.60
  -1  19   0   54.69    3.90
  -2 -19   0   65.79    4.40
  -2 -19   0   73.39    4.00
   2 -19   0   71.39    3.70
  -2 -19   0   65.09    4.20
   2 -19   0   83.39    4.50
   2  19   0   72.09    3.60
   2  19   0   58.99    4.20
  -2  19   0   63.99    4.50
  -2  19   0   68.19    4.10
  -3 -19   0  292.27   13.40
   3 -19   0  327.77   12.80
   3 -19   0  285.77   13.30
  -3 -19   0  288.87   13.00
   3  19   0  293.37   13.30
   3  19   0  277.27   12.70
  -3  19   0  299.07   13.00
  -4 -19   0   20.90    2.90
  -4 -19   0   13.10    2.40
   4 -19   0   14.10    1.80
   4 -19   0   17.70    2.80
   4  19   0   15.00    2.00
  -4  19   0   11.90    2.80
   4  19   0   17.80    2.90
  -5 -19   0   56.49    4.50
  -5 -19   0   48.20    4.90
   5 -19   0   60.69    3.70
   5 -19   0   65.69    4.80
   5  19   0   61.49    3.90
  -5  19   0   65.19    4.90
   5  19   0   63.59    4.50
   6 -19   0   -0.10    1.70
   6 -19   0   -1.30    2.60
  -6 -19   0    0.70    2.70
   6  19   0   -0.80    1.90
   6  19   0    0.50    2.70
  -6  19   0    3.40    2.80
   7 -19   0   78.49    6.10
  -7 -19   0   83.19    6.00
   7 -19   0   72.29    4.90
   7  19   0   74.79    5.90
  -7  19   0   74.79    6.20
   7  19   0   80.99    5.20
   8 -19   0    0.80    3.90
   8 -19   0    1.80    2.60
  -8 -19   0    0.30    4.20
   8  19   0    2.20    3.00
  -8  19   0    4.10    4.00
  -9 -19   0   23.80    5.20
   9  19   0   15.00    4.30
  -9  19   0   18.80    5.10
   0 -20   0   22.00    2.20
   0 -20   0   27.20    2.70
   0 -20   0   26.30    3.00
   0  20   0   21.50    2.60
   0  20   0   27.50    2.90
   0  20   0   24.00    1.50
   1 -20   0   38.20    3.40
  -1 -20   0   33.90    3.50
  -1 -20   0   37.90    3.30
   1 -20   0   36.60    3.20
  -1 -20   0   33.80    2.80
   1 -20   0   37.40    2.60
  -1  20   0   26.90    2.90
   1  20   0   41.80    3.30
   1  20   0   37.00    2.20
   1  20   0   39.30    3.40
  -1  20   0   40.50    3.50
   2 -20   0  203.78    9.10
  -2 -20   0  186.18    8.80
   2 -20   0  182.78    8.40
  -2 -20   0  178.68    9.00
  -2 -20   0  182.28    8.60
  -2  20   0  184.28    9.10
  -2  20   0  189.98    8.80
   2  20   0  197.98    8.30
   2  20   0  170.38    8.90
   3 -20   0   22.00    3.00
  -3 -20   0   24.20    3.10
   3 -20   0   19.40    2.00
  -3 -20   0   26.90    2.60
  -3  20   0   31.60    3.40
   3  20   0   27.60    3.20
   3  20   0   29.20    2.40
  -3  20   0   24.10    2.80
   4 -20   0   -0.50    1.30
  -4 -20   0    0.90    2.00
   4 -20   0    0.40    2.40
  -4 -20   0    2.20    2.30
   4  20   0   -0.50    2.10
   4  20   0   -0.10    1.50
  -4  20   0   -0.40    2.40
   5 -20   0    8.50    2.80
   5 -20   0    4.00    1.60
  -5 -20   0    5.50    2.70
  -5 -20   0    4.00    2.50
  -5  20   0    2.70    2.80
   5  20   0    2.60    1.80
   5  20   0    6.60    2.60
   6 -20   0   22.20    3.70
   6 -20   0   24.50    2.70
  -6 -20   0   22.60    3.70
  -6  20   0   32.80    4.20
   6  20   0   25.30    2.80
   6  20   0   23.80    3.60
   7 -20   0   10.40    3.70
   7 -20   0    8.20    2.40
  -7 -20   0    9.10    3.50
   7  20   0    7.00    3.40
  -7  20   0    4.10    3.60
   7  20   0    6.10    2.80
   8 -20   0   -0.90    4.10
   8 -20   0    2.90    2.80
  -8 -20   0    2.20    4.00
   8  20   0    0.00    3.20
  -8  20   0    3.00    4.20
   0 -21   0    1.10    1.90
   0 -21   0    1.50    2.00
   0 -21   0    1.00    1.40
   0  21   0    0.10    1.90
   0  21   0   -0.70    1.80
   0  21   0    0.70    0.70
  -1 -21   0    2.40    2.10
   1 -21   0    1.60    2.10
   1 -21   0    1.10    2.00
  -1 -21   0    1.10    2.00
   1 -21   0    2.80    1.30
  -1 -21   0    2.00    1.50
  -1  21   0    3.50    2.20
   1  21   0    2.40    1.00
   1  21   0    2.30    1.90
  -1  21   0    2.10    2.00
   1  21   0    6.00    2.10
  -2 -21   0   79.09    5.00
   2 -21   0   87.19    5.30
   2 -21   0   79.99    4.20
  -2 -21   0   70.99    4.40
  -2  21   0   83.39    5.20
   2  21   0   88.59    5.00
  -2  21   0   79.79    5.00
   2  21   0   76.79    4.00
  -3 -21   0  207.58    9.60
   3 -21   0  225.28   10.10
   3 -21   0  193.68    9.20
  -3 -21   0  209.48   10.10
   3  21   0  207.78    9.20
  -3  21   0  217.48    9.60
   3  21   0  198.18    9.80
  -3  21   0  193.78   10.10
  -4 -21   0    1.80    2.10
  -4 -21   0    1.60    2.50
   4 -21   0   -0.50    2.40
   4 -21   0    0.20    1.50
   4  21   0    1.60    2.30
  -4  21   0    0.60    2.40
   4  21   0    1.80    1.60
  -5 -21   0   29.90    3.70
   5 -21   0   26.30    3.70
  -5 -21   0   19.30    3.10
   5 -21   0   20.80    2.30
   5  21   0   20.30    2.50
  -5  21   0   28.30    3.90
   5  21   0   27.50    3.40
   6 -21   0    6.70    2.20
   6 -21   0    7.20    3.70
  -6 -21   0   12.70    3.40
  -6  21   0   13.50    3.60
   6  21   0    8.80    3.00
   6  21   0    9.30    2.40
   7 -21   0   46.30    5.10
   7 -21   0   35.90    3.60
  -7 -21   0   44.30    5.10
   7  21   0   45.00    4.80
   7  21   0   49.70    4.50
  -7  21   0   38.80    5.20
   8 -21   0    7.90    4.40
  -8 -21   0    5.40    4.30
   8 -21   0    6.00    2.90
   8  21   0    7.80    3.50
  -8  21   0    6.70    4.50
   0 -22   0    9.10    1.70
   0 -22   0    8.10    2.50
   0 -22   0    6.60    2.50
   0  22   0    8.00    0.70
   0  22   0    5.10    2.20
   0  22   0    5.40    2.20
  -1 -22   0   52.89    4.00
  -1 -22   0   48.10    4.10
   1 -22   0   43.50    3.10
   1 -22   0   47.50    4.10
  -1 -22   0   45.20    3.30
   1 -22   0   44.70    3.80
   1  22   0   44.00    2.50
  -1  22   0   44.40    3.70
  -1  22   0   47.70    4.10
   1  22   0   44.50    3.80
   1  22   0   46.60    3.90
   2 -22   0    2.00    1.50
  -2 -22   0    1.60    1.70
  -2 -22   0    5.70    2.40
   2 -22   0   -1.80    2.50
  -2  22   0    5.10    2.40
   2  22   0    4.10    1.30
   2  22   0   -0.40    2.20
  -2  22   0    2.30    2.30
  -3 -22   0   80.09    5.20
   3 -22   0   70.69    5.10
   3 -22   0   74.19    4.20
  -3 -22   0   72.89    4.60
  -3  22   0   71.79    5.20
  -3  22   0   78.69    4.80
   3  22   0   78.99    4.10
   3  22   0   72.69    5.00
   4 -22   0   11.30    3.00
   4 -22   0   10.20    1.80
  -4 -22   0   10.20    2.50
  -4 -22   0    8.00    2.90
   4  22   0   11.50    1.90
   4  22   0   12.70    2.80
  -4  22   0   14.20    3.00
  -5 -22   0    3.20    2.90
   5 -22   0    3.80    2.90
  -5 -22   0    2.50    2.60
   5 -22   0    1.30    1.70
  -5  22   0    3.60    3.10
   5  22   0    3.90    2.70
   5  22   0    4.40    1.90
   6 -22   0    3.50    2.10
  -6 -22   0   -0.20    3.20
   6 -22   0    3.70    3.40
   6  22   0    1.90    2.90
  -6  22   0    2.20    3.40
   6  22   0    1.00    2.30
   7 -22   0    0.00    2.40
   7 -22   0    0.60    4.30
  -7 -22   0   -0.70    4.10
   7  22   0   -0.10    3.30
  -7  22   0   -1.50    3.80
   7  22   0   -0.80    2.80
  -8 -22   0   26.20    5.30
   8 -22   0   37.50    6.40
   8 -22   0   37.30    6.70
   8  22   0   35.50    4.40
  -8  22   0   39.40    5.90
   0 -23   0    3.10    2.40
   0 -23   0    0.30    1.50
   0 -23   0    1.20    2.20
   0  23   0   -0.80    2.20
   0  23   0    1.30    2.30
  -1 -23   0    1.70    3.90
  -1 -23   0    2.10    1.70
   1 -23   0    1.90    2.30
   1 -23   0   -0.10    2.60
   1 -23   0    1.10    1.40
  -1 -23   0    0.80    2.40
  -1  23   0    0.20    2.30
   1  23   0    0.70    1.00
   1  23   0    0.60    2.20
  -1  23   0   -2.50    2.10
   2 -23   0   -2.20    2.40
  -2 -23   0    0.00    2.40
  -2 -23   0   -0.40    1.80
   2 -23   0    0.80    1.40
  -2  23   0   -1.00    2.40
   2  23   0   -0.40    2.20
   2  23   0   -0.70    1.10
  -2  23   0   -0.90    2.30
   3 -23   0   71.29    4.20
  -3 -23   0   70.79    4.70
  -3 -23   0   70.99    5.20
   3 -23   0   86.19    5.40
  -3  23   0   78.49    4.90
   3  23   0   72.39    4.00
   3  23   0   72.89    5.10
  -3  23   0   73.59    5.40
   4 -23   0    0.50    2.80
  -4 -23   0    6.80    2.40
  -4 -23   0    1.50    2.80
   4 -23   0    1.10    1.60
   4  23   0    2.60    2.60
  -4  23   0   -0.20    2.60
   4  23   0    1.80    1.60
  -5 -23   0    9.80    3.30
   5 -23   0    9.80    2.20
   5 -23   0    9.80    3.40
  -5 -23   0   11.90    3.00
   5  23   0    6.50    2.10
   5  23   0   11.90    3.50
  -5  23   0   10.90    3.40
   6 -23   0   19.20    2.70
   6 -23   0   23.10    4.30
  -6 -23   0   21.60    4.30
   6  23   0   20.60    3.00
   6  23   0   24.50    3.90
  -6  23   0   31.40    4.60
   7 -23   0   17.80    4.60
   7 -23   0   15.50    3.00
  -7 -23   0   14.70    4.90
   7  23   0   15.20    3.30
  -7  23   0    9.60    4.50
   7  23   0   17.40    4.50
   0 -24   0    2.30    2.70
   0 -24   0    1.20    1.60
   0 -24   0    3.10    2.50
   0  24   0    1.00    2.30
   0  24   0   -0.60    2.40
  -1 -24   0    0.00    1.70
   1 -24   0   -0.10    1.50
  -1 -24   0   -0.90    2.70
   1 -24   0   -1.10    2.30
   1 -24   0    1.30    2.80
   1  24   0   -0.50    2.30
  -1  24   0    0.10    2.30
   1  24   0   -0.60    0.90
  -1  24   0   -1.60    2.20
   2 -24   0   60.19    4.80
   2 -24   0   64.19    5.00
   2 -24   0   65.89    4.00
  -2 -24   0   67.09    5.00
  -2 -24   0   63.89    4.40
  -2  24   0   59.39    5.00
  -2  24   0   66.79    5.10
   2  24   0   66.19    3.50
   2  24   0   60.69    4.70
  -3 -24   0   28.10    3.70
   3 -24   0   23.00    3.50
   3 -24   0   24.30    2.40
  -3 -24   0   24.20    2.90
  -3  24   0   22.60    3.40
  -3  24   0   23.50    3.60
   3  24   0   16.60    3.20
   3  24   0   26.20    2.50
  -4 -24   0   31.20    3.40
  -4 -24   0   31.00    4.10
   4 -24   0   37.40    4.50
   4 -24   0   33.00    3.20
   4  24   0   26.80    2.70
  -4  24   0   35.50    4.50
   4  24   0   25.50    3.60
  -5 -24   0    1.00    3.30
   5 -24   0    1.20    3.30
   5 -24   0    2.00    2.00
  -5 -24   0    2.20    2.90
  -5  24   0    0.10    3.20
   5  24   0    2.70    3.10
   5  24   0   -0.90    2.10
  -6 -24   0    0.50    3.80
   6 -24   0   -1.60    3.70
   6 -24   0    0.00    2.00
   6  24   0   -0.30    3.30
  -6  24   0   -0.80    3.70
   6  24   0    2.30    2.50
  -7 -24   0    0.20    4.70
   7 -24   0    3.00    4.40
   7 -24   0    1.10    2.60
  -7  24   0    5.70    4.40
   7  24   0    4.10    3.10
   7  24   0    1.10    4.50
   0 -25   0   -2.10    2.50
   0 -25   0   -0.20    2.60
   0 -25   0    1.60    1.70
   0  25   0   -0.50    2.50
   0  25   0   -1.90    2.40
  -1 -25   0   30.50    3.80
   1 -25   0   26.50    2.60
  -1 -25   0   27.20    2.90
   1 -25   0   31.20    3.70
   1 -25   0   32.60    3.90
  -1  25   0   28.90    3.70
  -1  25   0   25.10    3.40
   1  25   0   23.50    3.40
   1  25   0   27.00    1.80
   2 -25   0   52.29    4.90
   2 -25   0   58.29    4.80
   2 -25   0   53.79    3.80
  -2 -25   0   53.49    4.70
  -2 -25   0   50.29    4.00
   2  25   0   52.69    3.10
   2  25   0   51.39    4.60
  -2  25   0   58.79    5.00
  -2  25   0   58.59    4.80
   3 -25   0   12.80    2.20
   3 -25   0    8.80    3.30
  -3 -25   0   10.90    2.50
  -3 -25   0    8.70    3.50
  -3  25   0    7.60    3.10
  -3  25   0    9.10    3.20
   3  25   0    8.10    1.70
   3  25   0   13.50    3.10
  -4 -25   0    1.10    2.70
   4 -25   0    1.20    3.20
  -4 -25   0    3.80    3.20
   4 -25   0   -0.20    2.00
  -4  25   0   -1.30    3.10
   4  25   0    0.50    1.90
   4  25   0    3.40    3.10
  -5 -25   0    0.40    3.00
  -5 -25   0    2.80    3.60
   5 -25   0    0.80    2.00
   5 -25   0    0.90    3.60
  -5  25   0    2.00    3.50
   5  25   0    1.60    4.60
   5  25   0    1.30    2.20
   6 -25   0    6.50    2.60
   6 -25   0    8.80    4.80
  -6 -25   0    5.70    4.70
  -6  25   0    6.90    4.10
   6  25   0    3.90    4.30
   6  25   0    6.50    2.80
   0 -26   0   46.00    4.70
   0 -26   0   43.50    3.70
   0  26   0   57.99    4.90
   0  26   0   47.00    4.50
   1 -26   0    2.50    2.80
   1 -26   0    0.70    1.80
  -1 -26   0    2.00    2.90
   1 -26   0    1.30    2.80
  -1 -26   0   -0.20    2.00
  -1  26   0    0.40    2.60
  -1  26   0    1.10    2.60
   1  26   0   -1.40    2.60
  -2 -26   0   35.00    4.20
   2 -26   0   31.70    3.00
  -2 -26   0   34.70    3.30
   2 -26   0   30.90    4.00
   2 -26   0   34.20    4.40
   2  26   0   34.20    2.40
   2  26   0   27.60    3.80
  -2  26   0   36.80    4.30
  -2  26   0   34.60    4.10
   3 -26   0    2.20    3.10
  -3 -26   0    1.80    2.40
  -3 -26   0    3.10    3.30
   3 -26   0    1.50    1.90
   3  26   0    2.60    1.60
  -3  26   0    4.10    3.30
   3  26   0    1.80    2.90
  -3  26   0    4.70    3.20
   4 -26   0    3.00    2.20
  -4 -26   0    4.50    3.60
   4 -26   0    4.20    3.70
  -4 -26   0    4.20    2.90
   4  26   0    2.90    1.90
  -4  26   0    3.40    3.40
   4  26   0    2.10    3.60
   5 -26   0   15.70    4.70
  -5 -26   0   18.00    3.80
  -5 -26   0   23.60    4.50
   5 -26   0   14.90    2.70
  -5  26   0   11.60    4.00
   5  26   0   17.40    2.70
   5  26   0   13.70    4.30
  -6 -26   0   12.40    4.70
   6 -26   0   11.30    2.80
   6 -26   0   10.90    4.70
   6  26   0   14.60    3.10
   6  26   0   14.10    4.90
  -6  26   0   14.20    4.60
   0 -27   0    3.00    2.10
   0 -27   0    0.70    3.20
   0  27   0    2.50    3.10
   0  27   0    1.70    2.90
  -1 -27   0   10.50    2.60
   1 -27   0    8.50    3.50
   1 -27   0   19.30    2.60
  -1 -27   0   12.10    3.60
   1 -27   0   10.80    3.30
  -1  27   0   15.60    3.50
  -1  27   0   16.70    3.40
   1  27   0   16.10    3.40
  -2 -27   0    2.80    3.30
  -2 -27   0    2.00    2.40
   2 -27   0    5.20    2.10
   2 -27   0    3.10    3.30
   2 -27   0    5.30    3.40
  -2  27   0    5.20    3.50
   2  27   0    4.50    1.30
  -2  27   0    1.80    3.30
   2  27   0    4.10    3.20
   3 -27   0   20.30    4.10
   3 -27   0   20.50    4.10
  -3 -27   0   25.60    3.40
  -3 -27   0   26.00    4.20
   3 -27   0   22.10    2.80
   3  27   0   21.50    2.20
   3  27   0   26.20    4.00
  -3  27   0   27.50    4.70
  -4 -27   0    5.60    3.80
   4 -27   0    4.90    3.90
  -4 -27   0    3.40    3.20
   4 -27   0    2.30    2.30
  -4  27   0    5.00    4.20
   4  27   0    3.50    2.10
   4  27   0    4.40    3.50
   5 -27   0   49.50    4.60
  -5 -27   0   54.09    5.10
   5 -27   0   50.49    5.80
  -5 -27   0   43.90    5.50
   5  27   0   44.90    5.30
   5  27   0   48.90    4.30
  -5  27   0   36.70    5.40
   0 -28   0   14.00    2.70
   0 -28   0   10.90    3.80
   0  28   0   14.50    3.50
   0  28   0   15.50    3.80
   1 -28   0   14.80    2.70
   1 -28   0   12.10    3.80
  -1 -28   0   15.20    2.90
  -1 -28   0   15.90    3.90
   1  28   0   14.50    3.60
  -1  28   0   13.50    3.50
  -1  28   0   15.60    3.70
  -2 -28   0    4.60    3.50
  -2 -28   0    3.70    2.70
   2 -28   0    3.80    2.20
   2 -28   0    3.10    3.50
   2 -28   0    1.50    3.50
   2  28   0    4.00    3.40
   2  28   0    4.30    1.10
  -2  28   0    4.50    3.30
  -2  28   0    1.50    3.60
  -3 -28   0    9.00    3.20
   3 -28   0   11.70    3.90
   3 -28   0    9.60    4.50
  -3 -28   0   10.50    4.40
   3 -28   0   11.20    2.60
  -3  28   0   10.00    4.30
   3  28   0   14.00    3.80
   3  28   0    7.00    1.80
  -4 -28   0   52.49    5.90
  -4 -28   0   53.69    5.10
   4 -28   0   56.39    4.60
   4 -28   0   63.19    6.40
  -4  28   0   39.40    5.50
   4  28   0   62.79    6.10
  -5 -28   0   37.40    5.60
   5 -28   0   40.70    5.90
  -5 -28   0   39.90    5.40
   5  28   0   31.20    4.10
   5  28   0   32.40    5.50
   0 -29   0    1.90    2.40
   0 -29   0    0.70    3.70
   0  29   0   -0.40    3.30
   0  29   0   -0.10    3.50
   1 -29   0   55.09    4.60
   1 -29   0   50.19    5.50
  -1 -29   0   54.99    5.00
  -1 -29   0   46.30    5.40
   1  29   0   55.19    5.60
  -1  29   0   53.89    5.50
  -1  29   0   74.59    6.70
  -2 -29   0    6.30    4.40
  -2 -29   0    8.30    3.00
   2 -29   0    8.60    4.10
   2 -29   0    6.10    2.50
   2 -29   0    8.10    4.00
  -2  29   0   11.00    4.10
  -2  29   0   11.00    4.00
   2  29   0    9.40    3.80
   3 -29   0   49.60    4.50
  -3 -29   0   53.39    5.80
  -3 -29   0   52.39    4.80
   3 -29   0   44.50    6.00
   3 -29   0   44.40    6.00
   3  29   0   53.49    3.40
  -3  29   0   62.29    6.30
   3  29   0   64.99    6.10
   4 -29   0   49.30    6.40
   4 -29   0   51.89    4.60
  -4 -29   0   47.70    5.20
  -4 -29   0   52.69    6.00
  -4  29   0   50.39    6.10
   4  29   0   50.99    6.10
   4  29   0   52.89    3.90
   0 -30   0    2.10    4.00
   0 -30   0    4.10    2.70
   0  30   0    5.10    3.80
   1 -30   0   10.50    2.80
   1 -30   0   11.70    4.30
  -1 -30   0   13.90    3.20
  -1 -30   0   11.80    4.20
  -1  30   0    7.20    3.80
  -1  30   0   13.00    4.40
   1  30   0   11.10    4.00
  -2 -30   0   63.19    6.40
   2 -30   0   55.29    4.90
  -2 -30   0   52.59    5.10
   2 -30   0   57.09    6.10
   2  30   0   46.50    5.40
  -2  30   0   38.30    5.50
  -2  30   0   49.10    5.30
   3 -30   0   15.60    4.70
  -3 -30   0   13.60    3.70
  -3 -30   0    6.70    4.40
   3 -30   0   12.30    5.40
   3 -30   0    9.60    3.10
   3  30   0   14.70    5.70
   3  30   0    9.70    1.60
  -3  30   0   13.30    4.70
   0 -31   0   -0.30    4.20
   0 -31   0    0.70    3.00
   0  31   0   -3.70    3.80
  -1 -31   0   10.70    3.30
   1 -31   0    7.90    4.40
   1 -31   0    9.90    2.90
  -1 -31   0   14.20    4.50
  -1  31   0   15.80    4.90
   1  31   0    8.80    4.20
  -1  31   0    9.60    4.70
  -2 -31   0    0.70    3.30
  -2 -31   0   -1.20    4.80
  -2  31   0    1.00    4.10
 -11   0   1   38.50    4.30
 -11   0   1   43.80    5.40
 -10   0   1   -1.70    3.10
 -10   0   1    1.90    2.50
   9   0  -1   -0.40    2.50
  -9   0   1    1.10    3.00
  -9   0   1   -0.30    2.00
   9   0  -1    0.60    2.60
  -9   0   1   -2.20    2.50
  -8   0   1    0.20    2.20
   8   0  -1   -0.70    2.00
  -8   0   1    0.80    1.80
  -8   0   1    0.10    2.40
   7   0  -1   -0.20    1.60
  -7   0   1    0.60    1.60
  -7   0   1   -0.20    1.60
  -7   0   1   -1.60    1.70
   6   0  -1   -0.20    1.20
  -6   0   1   -1.00    1.40
  -6   0   1    0.60    1.20
  -6   0   1    0.40    1.40
  -5   0   1    1.90    0.60
  -5   0   1    0.60    1.20
   5   0  -1    0.60    1.10
   5   0  -1    0.90    1.10
  -5   0   1    1.60    1.10
   5   0  -1    2.10    0.70
  -5   0   1    1.70    1.00
  -5   0   1    1.50    1.20
   4   0  -1   -0.30    0.80
   4   0  -1    0.00    0.50
  -4   0   1   -0.10    0.80
  -4   0   1   -1.00    0.90
  -4   0   1    0.00    0.80
  -4   0   1    0.10    0.90
   4   0  -1    0.30    0.80
  -4   0   1    0.10    0.50
  -3   0   1 2536.25   98.89
  -3   0   1 2376.56   99.19
   3   0  -1 2475.45   98.89
   3   0  -1 2342.37   99.09
   3   0  -1 2505.95   99.09
  -3   0   1 2413.76   99.09
  -3   0   1 2267.17   99.09
  -3   0   1 2470.25   99.09
  -2   0   1   -0.30    0.50
  -2   0   1    1.20    0.50
  -2   0   1   -0.10    0.40
  -2   0   1    0.30    0.40
   2   0  -1    1.00    0.40
  -2   0   1    0.50    0.30
   2   0  -1    0.70    0.40
   2   0  -1    0.40    0.40
  -1   0   1   15.50    0.90
  -1   0   1   17.40    0.80
   1   0  -1   15.70    0.80
  -1   0   1   14.30    0.80
   1   0  -1   17.20    0.80
  -1   0   1   16.90    0.90
  -1   0   1   16.10    0.80
   1   0  -1   16.30    0.80
   0   0  -1    0.10    0.10
   0   0   1    0.30    0.10
  -1   0  -1 1993.60   78.19
  -1   0  -1 1913.91   78.09
  -1   0  -1 1875.01   78.09
   1   0   1 1876.51   78.09
  -2   0  -1    0.20    0.50
  -2   0  -1    0.20    0.50
   2   0   1    0.90    0.30
   2   0   1    0.60    0.40
  -2   0  -1    0.90    0.40
   3   0   1 7248.77  305.47
   3   0   1 7507.95  305.27
   3   0   1 7953.10  305.47
  -3   0  -1 7608.34  305.37
  -3   0  -1 7378.16  305.47
  -3   0  -1 7217.98  305.37
  -4   0  -1    0.10    0.70
   4   0   1    0.10    0.40
  -4   0  -1   -0.20    0.90
   4   0   1    0.50    0.70
  -4   0  -1   -0.20    1.00
   4   0   1   -0.50    0.90
  -5   0  -1  146.89    6.70
   5   0   1  140.69    6.60
  -5   0  -1  136.49    6.60
   5   0   1  150.08    6.50
  -5   0  -1  143.59    6.50
  -6   0  -1    0.60    1.40
   6   0   1   -0.30    1.10
  -6   0  -1   -0.20    1.10
  -6   0  -1    0.40    1.40
   7   0   1    8.30    1.90
  -7   0  -1    6.70    1.60
  -7   0  -1    7.80    2.30
  -7   0  -1    4.20    2.10
  -8   0  -1   -0.10    1.60
   8   0   1   -1.80    1.90
  -8   0  -1    0.30    2.20
  -8   0  -1   -0.90    2.20
   9   0   1  133.19    7.50
  -9   0  -1  146.99    7.70
  -9   0  -1  128.59    7.60
  -9   0  -1  139.29    6.90
  10   0   1   -2.30    3.10
 -10   0  -1    0.60    2.30
 -10   0  -1    0.70    3.30
 -10   0  -1    0.00    3.30
 -11   0  -1    2.20    4.70
 -11   0  -1   -2.00    2.80
 -11  -1   1   12.50    3.40
 -11  -1   1   13.40    4.90
 -11   1   1    7.90    4.30
 -11   1   1   16.60    3.40
 -10  -1   1    6.00    3.50
 -10  -1   1    3.30    2.50
 -10   1   1    2.00    3.70
 -10   1   1    1.30    2.30
  -9  -1   1    0.70    2.20
   9  -1  -1    4.90    2.50
   9  -1  -1    2.70    2.60
  -9  -1   1    6.90    2.80
  -9   1   1    3.40    2.10
  -9   1   1    3.50    2.70
   9   1  -1    9.30    3.60
  -9   1   1    4.60    3.00
   8  -1  -1   32.20    3.20
   8  -1  -1   37.90    3.50
  -8  -1   1   37.20    3.40
  -8  -1   1   34.10    3.60
  -8  -1   1   39.60    3.40
   8   1  -1   28.10    3.10
  -8   1   1   34.70    3.60
  -8   1   1   35.90    3.60
  -8   1   1   39.60    3.20
  -7  -1   1   -0.40    1.80
   7  -1  -1    1.00    1.60
  -7  -1   1    0.00    1.80
  -7  -1   1    2.80    1.60
  -7   1   1   -0.30    1.60
  -7   1   1    0.10    1.80
   7   1  -1    0.70    1.60
  -7   1   1    1.70    1.50
  -6  -1   1   14.20    2.00
  -6  -1   1   13.00    1.80
   6  -1  -1   16.20    1.80
  -6  -1   1   16.90    1.90
  -6   1   1   13.60    2.00
  -6   1   1   14.10    2.00
   6   1  -1   13.40    1.80
  -6   1   1   12.90    1.70
   6   1  -1   15.60    2.00
  -5  -1   1   23.50    2.00
  -5  -1   1   24.50    2.10
   5  -1  -1   25.90    2.10
   5  -1  -1   22.70    2.00
  -5  -1   1   24.40    1.90
  -5  -1   1   29.60    2.20
  -5  -1   1   25.80    1.60
   5   1  -1   22.70    2.10
   5   1  -1   26.20    1.60
   5   1  -1   26.00    2.10
  -5   1   1   20.40    2.10
  -5   1   1   27.60    1.30
  -5   1   1   25.00    2.20
  -5   1   1   24.60    2.00
  -5   1   1   29.10    2.20
  -4  -1   1  128.39    5.90
  -4  -1   1  130.89    5.80
  -4  -1   1  129.19    5.70
   4  -1  -1  132.39    5.80
  -4  -1   1  123.59    5.70
   4  -1  -1  127.09    5.70
  -4   1   1  135.49    5.40
   4   1  -1  117.79    5.70
  -4   1   1  126.99    5.80
  -4   1   1  121.19    5.70
   4   1  -1  130.59    5.80
   4   1  -1  129.79    5.50
  -4   1   1  118.89    5.90
  -4   1   1  135.39    5.80
  -3  -1   1 1735.43   75.09
  -3  -1   1 1894.61   75.09
  -3  -1   1 1795.62   75.19
   3  -1  -1 1921.01   75.09
  -3  -1   1 1802.82   75.09
   3  -1  -1 1795.12   75.09
  -3   1   1 1839.92   75.09
   3   1  -1 1877.91   74.99
   3   1  -1 1800.92   75.09
  -3   1   1 1889.11   75.09
   3   1  -1 1811.72   75.09
  -3   1   1 1869.71   74.89
  -3   1   1 1814.52   75.09
  -3   1   1 1840.12   75.19
  -2  -1   1  208.68    8.90
   2  -1  -1  213.88    8.90
  -2  -1   1  217.08    9.00
   2  -1  -1  204.88    8.90
   2  -1  -1  214.18    8.90
  -2  -1   1  222.48    8.90
  -2  -1   1  217.38    8.90
   2   1  -1  217.58    8.90
  -2   1   1  218.38    8.80
   2   1  -1  212.98    8.90
  -2   1   1  223.28    9.00
   2   1  -1  208.28    8.80
  -2   1   1  210.48    8.90
  -2   1   1  212.18    9.00
  -2   1   1  198.48    8.90
  -1  -1   1  491.65   19.90
   1  -1  -1  488.95   19.90
  -1   1   1  491.65   19.90
  -1   1   1  484.05   19.90
   1   1  -1  470.75   19.90
  -1   1   1  510.05   19.90
   1   1  -1  459.95   19.90
   0  -1  -1 1256.07   49.80
   0   1   1 1220.58   49.70
   0   1  -1 1178.98   49.70
  -1  -1  -1   43.10    2.10
   1  -1   1   44.10    2.00
  -1  -1  -1   47.70    2.10
  -1  -1  -1   50.39    2.10
  -1   1  -1   49.20    2.00
  -1   1  -1   46.50    2.10
   1   1   1   47.00    2.10
  -1   1  -1   51.49    2.10
  -2  -1  -1  591.84   24.00
  -2  -1  -1  590.64   24.00
  -2  -1  -1  576.44   24.00
   2  -1   1  559.74   23.90
  -2   1  -1  601.64   23.90
  -2   1  -1  579.84   24.10
   2   1   1  586.64   23.90
   2   1   1  559.44   24.20
   2   1   1  588.24   24.00
  -2   1  -1  590.34   24.00
  -3  -1  -1  563.34   23.50
  -3  -1  -1  586.34   23.50
   3  -1   1  559.64   23.40
  -3  -1  -1  564.34   23.40
   3   1   1  596.14   23.30
  -3   1  -1  557.34   23.50
   3   1   1  578.94   23.40
  -3   1  -1  526.95   23.40
  -3   1  -1  567.24   23.50
  -4  -1  -1    8.60    1.30
   4  -1   1    8.50    1.00
  -4  -1  -1    7.50    1.20
   4  -1   1    7.00    1.20
  -4  -1  -1    7.60    1.10
  -4   1  -1    9.10    1.30
   4   1   1    9.80    0.80
  -4   1  -1    8.20    1.00
   4   1   1   10.70    1.30
  -4   1  -1   10.80    1.30
   4   1   1    7.20    1.10
  -5  -1  -1   31.70    2.20
   5  -1   1   32.50    2.20
  -5  -1  -1   34.40    2.60
  -5  -1  -1   32.50    2.40
   5  -1   1   35.60    2.60
  -5   1  -1   33.80    2.40
  -5   1  -1   36.60    2.50
   5   1   1   33.70    1.80
   5   1   1   36.30    2.40
   5   1   1   31.50    2.40
  -5   1  -1   35.50    2.20
  -6  -1  -1   10.20    1.80
   6  -1   1    9.50    1.50
  -6  -1  -1    8.80    1.70
  -6  -1  -1   10.30    1.60
   6   1   1   12.50    1.70
  -6   1  -1    9.60    1.80
  -6   1  -1   14.10    1.60
  -6   1  -1   14.20    2.00
  -7  -1  -1  177.68    9.20
   7  -1   1  185.88    8.90
  -7  -1  -1  204.18    8.90
  -7  -1  -1  199.98    9.20
   7   1   1  200.68    8.90
  -7   1  -1  192.78    8.70
  -7   1  -1  192.58    9.10
  -7   1  -1  186.98    9.10
  -8  -1  -1  152.68    7.20
  -8  -1  -1  153.98    7.50
  -8  -1  -1  158.78    7.90
   8  -1   1  139.19    7.40
  -8   1  -1  144.69    7.60
  -8   1  -1  136.59    7.60
  -8   1  -1  150.18    7.10
   8   1   1  139.79    7.40
  -9  -1  -1    3.30    2.10
   9  -1   1    2.40    2.50
  -9  -1  -1    0.70    2.60
  -9  -1  -1    3.00    3.10
  -9   1  -1    1.70    2.80
  -9   1  -1    2.20    1.90
  -9   1  -1    2.00    2.80
   9   1   1    3.30    2.70
 -10  -1  -1    5.60    3.90
 -10  -1  -1    9.90    2.60
  10  -1   1    6.70    3.40
 -10   1  -1    9.70    4.00
 -10   1  -1    7.50    2.40
 -10   1  -1    8.50    3.60
 -11  -1  -1    6.00    3.10
 -11  -1  -1    5.20    4.30
 -11   1  -1    1.60    4.80
 -11   1  -1    5.40    2.80
 -11  -2   1  116.19    7.30
 -11  -2   1  116.29    8.20
 -11   2   1  116.79    8.10
 -11   2   1  114.49    6.80
 -10  -2   1   13.80    3.10
 -10  -2   1   15.40    3.80
  10  -2  -1   14.60    5.50
  10  -2  -1   12.00    5.30
 -10   2   1    6.90    2.50
 -10   2   1    7.50    3.50
  -9  -2   1    9.40    2.40
  -9  -2   1   13.90    3.10
   9  -2  -1   14.80    2.90
   9  -2  -1   13.00    3.30
  -9   2   1   11.30    3.10
  -9   2   1    9.80    2.20
  -9   2   1    8.90    3.30
  -8  -2   1  363.86   15.90
  -8  -2   1  359.46   15.70
   8  -2  -1  367.26   15.70
  -8  -2   1  337.57   15.50
   8  -2  -1  342.27   15.60
   8   2  -1  350.76   15.60
  -8   2   1  349.47   16.00
  -8   2   1  375.26   15.80
  -8   2   1  338.17   15.30
  -7  -2   1   -0.20    1.70
  -7  -2   1    0.30    1.80
   7  -2  -1    0.40    1.50
  -7  -2   1    1.70    1.70
   7  -2  -1    1.00    1.70
  -7   2   1    0.70    1.70
  -7   2   1    0.50    1.80
   7   2  -1    1.60    1.70
  -7   2   1    0.20    1.40
  -6  -2   1  125.29    6.20
  -6  -2   1  123.39    6.00
  -6  -2   1  122.59    6.00
   6  -2  -1  134.49    6.00
  -6   2   1  126.29    6.10
  -6   2   1  118.99    5.90
  -6   2   1  134.49    6.30
   6   2  -1  128.69    6.10
   6   2  -1  122.49    6.00
  -5  -2   1  575.94   25.00
   5  -2  -1  607.34   24.90
  -5  -2   1  598.44   24.90
   5  -2  -1  597.84   24.90
  -5  -2   1  613.14   24.90
  -5  -2   1  593.54   24.90
  -5   2   1  584.64   25.00
  -5   2   1  567.94   24.80
   5   2  -1  614.44   24.60
  -5   2   1  586.14   25.10
   5   2  -1  596.74   24.90
   5   2  -1  615.24   24.90
   4  -2  -1  115.09    5.20
   4  -2  -1  119.19    5.20
  -4  -2   1  117.69    5.30
  -4  -2   1  112.79    5.40
  -4  -2   1  106.89    5.20
   4   2  -1  114.59    5.20
  -4   2   1  121.19    4.80
   4   2  -1  116.49    5.30
  -4   2   1  116.29    5.40
   4   2  -1  114.69    5.00
  -4   2   1  114.59    5.30
  -4   2   1  116.79    5.20
  -3  -2   1 1275.57   51.69
  -3  -2   1 1218.28   51.79
  -3  -2   1 1275.47   51.69
  -3  -2   1 1306.97   51.79
   3  -2  -1 1243.98   51.69
   3  -2  -1 1227.28   51.69
   3  -2  -1 1254.17   51.79
   3   2  -1 1299.57   51.69
  -3   2   1 1249.68   51.69
   3   2  -1 1261.27   51.59
  -3   2   1 1250.67   51.79
  -3   2   1 1255.97   51.79
   3   2  -1 1275.07   51.69
  -3   2   1 1264.97   51.49
  -2  -2   1 4279.57  175.88
   2  -2  -1 4249.17  175.88
   2  -2  -1 4219.98  175.88
  -2  -2   1 4378.26  175.98
  -2  -2   1 4470.05  175.88
  -2  -2   1 4424.36  175.98
  -2   2   1 4264.87  175.88
   2   2  -1 4252.77  175.88
   2   2  -1 4308.67  175.78
  -2   2   1 4528.15  175.98
   2   2  -1 4044.80  175.88
  -2   2   1 4279.07  175.88
  -2   2   1 4346.67  175.88
  -1  -2   1  402.06   15.90
   1  -2  -1  361.46   15.80
  -1  -2   1  377.76   15.80
   1  -2  -1  382.06   15.80
  -1   2   1  373.66   15.80
  -1   2   1  379.56   15.80
   1   2  -1  383.46   15.80
   1   2  -1  391.96   15.80
  -1   2   1  408.16   15.80
   0  -2   1  258.97   10.50
   0  -2  -1  257.37   10.50
   0  -2  -1  253.07   10.50
   0   2   1  246.18   10.50
   0   2  -1  251.67   10.50
   0   2   1  254.27   10.50
   0   2  -1  247.18   10.50
   0   2   1  264.17   10.50
  -1  -2  -1 1018.70   43.80
  -1  -2  -1 1084.09   43.80
   1  -2   1 1060.29   43.70
  -1  -2  -1 1052.29   43.80
  -1  -2  -1 1106.59   43.80
   1  -2   1 1051.99   43.70
   1   2   1 1057.09   43.80
   1   2   1 1022.00   43.80
  -1   2  -1 1184.28   43.90
  -1   2  -1 1049.89   43.70
   1   2   1 1053.29   43.80
  -1   2  -1 1110.99   43.80
  -2  -2  -1 1040.60   42.80
  -2  -2  -1 1023.30   42.80
  -2  -2  -1 1023.70   42.80
   2  -2   1 1066.69   42.70
  -2   2  -1 1030.00   42.70
  -2   2  -1 1039.10   42.70
  -2   2  -1 1083.79   42.90
  -2   2  -1 1063.19   42.80
   2   2   1  999.90   42.80
   2   2   1 1044.30   42.80
   2   2   1 1066.89   42.70
  -3  -2  -1  101.39    4.50
  -3  -2  -1   99.29    4.60
  -3  -2  -1  101.89    4.60
  -3  -2  -1   99.09    4.60
   3  -2   1  106.09    4.50
   3   2   1  103.99    4.50
  -3   2  -1   98.99    4.60
  -3   2  -1   99.29    4.60
   3   2   1  103.59    4.40
   3   2   1  110.39    4.60
  -3   2  -1   92.69    4.40
  -4  -2  -1  106.19    5.10
  -4  -2  -1  108.09    5.20
  -4  -2  -1  108.39    5.10
  -4  -2  -1  113.69    5.20
   4  -2   1  116.09    5.00
  -4   2  -1  107.79    5.20
  -4   2  -1  108.59    4.90
   4   2   1  112.29    5.10
  -4   2  -1  118.89    5.20
   4   2   1  109.79    4.80
   4   2   1  116.49    5.10
  -5  -2  -1    2.90    1.10
   5  -2   1    1.70    0.90
  -5  -2  -1    2.80    1.30
  -5  -2  -1    4.00    1.50
  -5  -2  -1    3.00    1.20
   5   2   1    5.10    1.20
  -5   2  -1    3.00    0.90
   5   2   1    2.70    1.20
  -5   2  -1    3.20    1.30
  -5   2  -1    3.70    1.30
   5   2   1    4.10    0.80
   6  -2   1    8.50    1.50
  -6  -2  -1    6.40    1.70
  -6  -2  -1    5.50    1.60
  -6  -2  -1    5.40    1.40
   6   2   1    7.20    1.50
  -6   2  -1    8.30    1.30
  -6   2  -1    9.30    1.80
  -6   2  -1   12.00    1.90
  -7  -2  -1   11.80    2.50
   7  -2   1   15.50    2.00
  -7  -2  -1   18.50    2.50
  -7  -2  -1   23.70    2.40
  -7   2  -1   15.40    2.40
  -7   2  -1   19.60    2.60
   7   2   1   17.00    2.20
  -7   2  -1   16.40    1.90
  -8  -2  -1    8.30    2.00
   8  -2   1    7.60    2.10
  -8  -2  -1    8.50    2.70
  -8  -2  -1    9.60    2.50
   8   2   1    9.70    2.30
  -8   2  -1   11.50    2.70
  -8   2  -1    6.30    1.70
  -8   2  -1    9.60    2.80
  -9  -2  -1   58.59    4.90
  -9  -2  -1   47.80    4.50
  -9  -2  -1   47.80    4.00
   9  -2   1   42.50    4.30
   9   2   1   44.70    4.10
  -9   2  -1   45.30    4.50
  -9   2  -1   43.90    3.50
  -9   2  -1   43.30    4.40
 -10  -2  -1    8.80    4.00
 -10  -2  -1    8.30    2.80
  10  -2   1    6.70    3.10
  10  -2   1   11.60    4.10
 -10   2  -1   10.00    3.50
 -10   2  -1    4.30    2.30
 -10   2  -1    4.30    3.40
 -11  -2  -1   32.20    3.90
 -11  -2  -1   26.10    5.10
 -11   2  -1   32.20    5.10
 -11   2  -1   25.90    3.30
 -11  -3   1    4.70    4.30
 -11  -3   1    2.30    3.30
 -11   3   1    3.30    2.90
 -11   3   1    3.70    4.20
  10  -3  -1   32.10    4.70
 -10  -3   1   30.40    4.40
 -10  -3   1   37.30    3.70
 -10   3   1   31.90    4.30
 -10   3   1   26.00    4.20
 -10   3   1   30.50    3.20
  -9  -3   1  131.59    6.60
  -9  -3   1  120.09    7.10
   9  -3  -1  116.39    7.30
   9  -3  -1  109.89    6.80
  -9   3   1  120.59    6.30
  -9   3   1  135.39    7.40
  -9   3   1  120.09    7.10
   8  -3  -1    3.50    2.60
   8  -3  -1    1.30    2.00
  -8  -3   1    0.60    2.30
  -8  -3   1   -0.50    1.90
  -8  -3   1    0.40    2.20
  -8   3   1    0.40    2.30
  -8   3   1    0.90    1.60
  -8   3   1    1.50    2.20
   8   3  -1   -1.10    2.10
  -7  -3   1   94.49    5.10
  -7  -3   1   87.79    5.20
   7  -3  -1   93.89    5.00
  -7  -3   1   87.59    4.90
   7  -3  -1   91.29    5.10
  -7   3   1   96.89    4.80
  -7   3   1   89.49    5.10
   7   3  -1   89.89    5.10
  -7   3   1   90.89    5.20
  -6  -3   1    6.40    1.70
   6  -3  -1    9.40    1.90
  -6  -3   1    7.90    1.60
  -6  -3   1    5.50    1.50
   6  -3  -1    8.10    1.50
  -6   3   1    8.60    1.80
   6   3  -1    6.80    1.60
   6   3  -1    5.20    1.50
  -6   3   1    7.40    1.80
  -6   3   1    5.80    1.20
  -5  -3   1    1.00    1.20
   5  -3  -1   -0.30    1.10
   5  -3  -1    0.70    1.00
  -5  -3   1   -0.20    1.00
  -5  -3   1    0.90    1.20
   5  -3  -1    1.10    1.20
  -5  -3   1    1.60    1.10
  -5   3   1    0.50    0.80
   5   3  -1    1.30    1.10
   5   3  -1    1.50    0.80
  -5   3   1    1.10    1.30
  -5   3   1   -0.30    1.10
   5   3  -1    0.90    1.00
  -4  -3   1  415.36   17.30
   4  -3  -1  406.86   17.40
  -4  -3   1  415.46   17.40
   4  -3  -1  432.26   17.40
   4  -3  -1  414.86   17.30
  -4  -3   1  408.16   17.40
  -4  -3   1  425.66   17.60
  -4   3   1  410.46   17.50
   4   3  -1  408.86   17.20
  -4   3   1  411.66   17.50
  -4   3   1  421.36   17.30
   4   3  -1  424.16   17.40
   4   3  -1  394.26   17.40
   3  -3  -1  163.38    6.90
  -3  -3   1  164.08    6.90
   3  -3  -1  155.18    7.00
  -3  -3   1  162.98    6.80
  -3  -3   1  165.88    7.00
  -3  -3   1  158.88    7.00
   3  -3  -1  156.48    6.90
  -3   3   1  152.78    6.80
  -3   3   1  161.38    7.00
   3   3  -1  163.88    6.90
   3   3  -1  155.28    6.90
  -3   3   1  161.88    7.00
   3   3  -1  163.88    6.80
  -3   3   1  158.48    6.60
  -2  -3   1 1869.91   73.79
   2  -3  -1 1813.02   73.99
  -2  -3   1 1789.72   73.99
  -2  -3   1 1868.61   73.89
  -2  -3   1 1794.32   73.89
   2  -3  -1 1718.03   73.89
  -2   3   1 1820.42   73.99
   2   3  -1 1789.02   73.89
   2   3  -1 1775.32   73.89
   2   3  -1 1848.52   73.89
  -2   3   1 1838.92   73.99
  -2   3   1 1816.92   73.79
  -2   3   1 1754.42   73.89
   1  -3  -1 1140.19   47.50
  -1  -3   1 1148.99   47.50
  -1  -3   1 1173.38   47.40
   1  -3  -1 1138.59   47.40
  -1   3   1 1165.38   47.50
   1   3  -1 1182.58   47.40
  -1   3   1 1189.28   47.40
   1   3  -1 1189.28   47.50
  -1   3   1 1117.09   47.40
   0  -3  -1 1625.94   67.69
   0  -3   1 1677.43   67.69
   0  -3  -1 1673.93   67.79
   0   3  -1 1652.53   67.79
   0   3   1 1658.53   67.69
   0   3   1 1590.94   67.69
   0   3  -1 1693.53   67.69
   0   3   1 1660.83   67.69
   0   3  -1 1693.13   67.69
  -1  -3  -1   82.89    3.80
  -1  -3  -1   91.19    3.80
  -1  -3  -1   88.79    3.80
  -1  -3  -1   88.59    3.80
  -1   3  -1   87.39    3.70
   1   3   1   85.69    3.80
   1   3   1   84.19    3.80
   1   3   1   91.39    3.80
  -1   3  -1   86.89    3.80
  -1   3  -1   84.99    3.80
  -2  -3  -1  272.47   11.30
  -2  -3  -1  260.17   11.30
  -2  -3  -1  266.37   11.20
  -2  -3  -1  282.57   11.30
   2  -3   1  263.87   11.10
   2  -3   1  261.27   11.10
  -2   3  -1  270.27   11.30
   2   3   1  258.67   11.20
  -2   3  -1  268.57   11.10
  -2   3  -1  268.67   11.30
  -2   3  -1  269.77   11.10
   2   3   1  273.67   11.20
  -2   3  -1  279.47   11.10
   2   3   1  273.87   11.30
  -3  -3  -1 1596.54   64.79
  -3  -3  -1 1583.94   64.79
  -3  -3  -1 1607.84   64.69
  -3  -3  -1 1590.44   64.69
   3  -3   1 1577.64   64.59
  -3   3  -1 1542.75   64.59
   3   3   1 1602.64   64.59
  -3   3  -1 1595.44   64.59
  -3   3  -1 1519.05   64.79
  -3   3  -1 1532.25   64.79
   3   3   1 1618.24   64.69
  -4  -3  -1  705.03   30.10
  -4  -3  -1  698.13   30.20
  -4  -3  -1  732.53   30.10
  -4  -3  -1  708.93   30.10
   4  -3   1  729.33   30.00
  -4   3  -1  717.03   30.20
  -4   3  -1  759.92   30.00
   4   3   1  732.23   29.90
   4   3   1  728.33   30.10
  -4   3  -1  754.92   30.00
   4   3   1  735.33   30.10
  -4   3  -1  713.93   30.20
  -5  -3  -1   41.10    2.60
  -5  -3  -1   39.10    2.70
   5  -3   1   44.30    2.50
  -5  -3  -1   42.10    2.70
   5   3   1   44.60    2.70
  -5   3  -1   37.30    2.70
  -5   3  -1   44.20    2.40
  -5   3  -1   43.00    2.80
   5   3   1   40.70    2.80
   5   3   1   40.80    2.20
  -6  -3  -1    2.20    1.50
  -6  -3  -1    1.80    1.30
  -6  -3  -1    1.70    1.40
   6  -3   1    1.60    1.10
   6   3   1    2.40    1.40
  -6   3  -1    3.20    1.10
  -6   3  -1    0.10    1.50
  -6   3  -1    2.30    1.60
  -7  -3  -1  444.56   19.00
  -7  -3  -1  429.56   18.80
   7  -3   1  440.86   18.70
  -7  -3  -1  435.36   18.70
  -7   3  -1  433.06   18.50
  -7   3  -1  461.55   19.10
   7   3   1  422.76   18.80
  -7   3  -1  433.06   19.00
  -8  -3  -1   52.09    4.20
   8  -3   1   57.79    4.10
  -8  -3  -1   61.89    4.50
  -8  -3  -1   63.19    4.20
  -8   3  -1   67.69    4.90
  -8   3  -1   50.69    4.30
   8   3   1   61.89    4.40
  -8   3  -1   64.99    3.70
  -9  -3  -1   -0.50    2.60
  -9  -3  -1   -1.20    2.60
  -9  -3  -1   -0.30    2.10
   9  -3   1    1.20    2.30
  -9   3  -1    1.00    2.80
  -9   3  -1    2.50    3.10
  -9   3  -1    0.70    1.70
  10  -3   1   50.89    5.10
 -10  -3  -1   41.20    4.10
  10  -3   1   48.20    4.60
 -10  -3  -1   49.70    5.40
 -10   3  -1   47.60    5.00
 -10   3  -1   51.39    5.10
 -10   3  -1   40.40    3.80
  11  -3   1   69.49    6.10
  11  -3   1   72.59    7.00
 -11  -3  -1   59.69    5.80
 -11  -3  -1   65.49    6.80
 -11   3  -1   62.09    6.90
 -11   3  -1   68.89    4.90
 -11   3  -1   63.99    6.70
 -11  -4   1    4.60    3.60
 -11  -4   1    4.10    4.60
 -11   4   1    4.20    4.20
 -11   4   1    4.10    2.70
 -10  -4   1   -0.80    3.20
 -10  -4   1    2.30    2.90
  10  -4  -1    1.40    3.40
 -10   4   1    1.40    3.20
 -10   4   1    1.30    3.80
 -10   4   1    3.10    2.20
   9  -4  -1   13.10    3.50
  -9  -4   1   13.70    3.10
  -9  -4   1   12.20    2.80
   9  -4  -1    8.60    2.60
  -9   4   1   13.40    3.20
  -9   4   1   14.40    3.10
  -9   4   1    9.10    2.10
  -8  -4   1    3.50    2.30
  -8  -4   1    3.40    2.20
   8  -4  -1    1.70    1.90
   8  -4  -1    0.90    2.50
  -8   4   1    3.60    2.70
  -8   4   1   -0.20    2.20
  -8   4   1    3.50    1.70
  -7  -4   1    7.80    1.80
   7  -4  -1    7.30    1.80
   7  -4  -1    5.80    2.00
  -7  -4   1    6.30    2.10
  -7  -4   1    4.70    1.90
   7   4  -1    6.30    1.90
  -7   4   1    7.50    2.20
  -7   4   1    7.90    2.30
  -7   4   1    6.40    1.50
   6  -4  -1   61.19    3.30
  -6  -4   1   48.90    3.20
  -6  -4   1   50.99    3.20
   6  -4  -1   60.29    3.50
  -6  -4   1   51.99    3.50
  -6   4   1   51.29    3.40
   6   4  -1   52.09    3.40
  -6   4   1   46.30    3.00
  -6   4   1   61.99    3.60
   6   4  -1   51.59    3.30
   5  -4  -1   53.89    2.90
  -5  -4   1   48.40    3.00
  -5  -4   1   49.10    2.80
   5  -4  -1   49.70    3.00
  -5  -4   1   57.49    3.10
   5  -4  -1   53.09    3.10
  -5  -4   1   53.69    3.10
  -5   4   1   49.80    3.00
   5   4  -1   50.19    2.90
   5   4  -1   49.99    2.70
  -5   4   1   45.70    2.70
   5   4  -1   52.69    3.00
  -5   4   1   49.20    3.10
   4  -4  -1    2.80    0.80
  -4  -4   1    4.20    1.00
  -4  -4   1    2.90    1.10
   4  -4  -1    2.40    1.00
   4  -4  -1    3.50    1.10
  -4  -4   1    2.90    0.90
  -4  -4   1    3.30    1.00
   4   4  -1    3.20    0.90
   4   4  -1    3.40    0.80
  -4   4   1    3.30    1.10
  -4   4   1    3.60    0.50
   4   4  -1    4.40    1.00
  -4   4   1    3.00    0.80
  -4   4   1    2.40    1.00
   3  -4  -1   25.60    1.70
  -3  -4   1   29.90    1.50
  -3  -4   1   29.60    1.70
   3  -4  -1   26.90    1.60
  -3  -4   1   28.60    1.70
  -3  -4   1   27.70    1.70
  -3   4   1   27.90    1.80
   3   4  -1   25.60    1.60
  -3   4   1   28.60    1.30
   3   4  -1   23.40    1.60
  -3   4   1   25.70    1.50
  -3   4   1   26.30    1.80
   3   4  -1   27.50    1.70
   2  -4  -1   31.60    1.70
  -2  -4   1   31.90    1.60
  -2  -4   1   32.60    1.50
  -2  -4   1   36.40    1.80
   2  -4  -1   33.10    1.60
  -2   4   1   27.50    1.70
  -2   4   1   32.10    1.60
   2   4  -1   28.10    1.60
   2   4  -1   33.40    1.70
   2   4  -1   28.00    1.60
  -2   4   1   31.40    1.50
  -2   4   1   30.20    1.70
   1  -4  -1 2519.85  104.19
  -1  -4   1 2552.24  104.09
  -1  -4   1 2519.65  104.09
  -1  -4   1 2728.03  104.29
   1  -4  -1 2522.05  104.19
   1   4  -1 2435.96  104.19
  -1   4   1 2642.94  104.29
  -1   4   1 2522.75  104.19
  -1   4   1 2530.55  104.19
   0  -4   1 1579.84   63.49
   0  -4   1 1507.25   63.39
   0  -4   1 1557.64   63.39
   0  -4  -1 1554.94   63.49
   0   4  -1 1554.44   63.59
   0   4   1 1538.45   63.49
   0   4   1 1520.25   63.49
   0   4   1 1560.64   63.49
   0   4  -1 1613.64   63.49
  -1  -4  -1 3596.34  145.69
  -1  -4  -1 3475.05  145.69
  -1  -4  -1 3587.14  145.69
  -1  -4  -1 3586.54  145.69
   1   4   1 3553.64  145.69
  -1   4  -1 3687.63  145.59
  -1   4  -1 3555.34  145.69
  -1   4  -1 3610.24  145.69
   1   4   1 3482.05  145.69
   1   4   1 3566.64  145.69
  -2  -4  -1  844.22   34.00
  -2  -4  -1  806.12   34.00
  -2  -4  -1  810.52   34.00
  -2  -4  -1  828.92   34.00
   2  -4   1  821.12   33.90
   2  -4   1  847.42   33.90
  -2   4  -1  823.52   34.10
   2   4   1  785.42   34.00
  -2   4  -1  818.72   33.80
   2   4   1  835.52   34.00
  -2   4  -1  828.22   33.80
   2   4   1  815.52   34.00
  -2   4  -1  844.02   34.10
  -2   4  -1  867.91   33.80
   3  -4   1   10.00    0.90
  -3  -4  -1    9.10    1.10
  -3  -4  -1   12.30    1.20
  -3  -4  -1    8.80    1.10
  -3   4  -1    9.40    1.20
  -3   4  -1    8.30    0.90
  -3   4  -1   12.00    0.80
   3   4   1   10.70    1.10
   3   4   1    9.40    1.00
  -3   4  -1    9.80    1.20
   3   4   1   10.00    1.00
  -4  -4  -1  727.43   29.80
  -4  -4  -1  747.93   29.70
  -4  -4  -1  704.83   29.70
  -4  -4  -1  706.83   29.70
   4  -4   1  703.03   29.50
   4   4   1  713.63   29.50
  -4   4  -1  708.53   29.50
   4   4   1  730.13   29.70
  -4   4  -1  715.63   29.80
  -4   4  -1  743.93   29.50
  -4   4  -1  687.93   29.80
   4   4   1  695.03   29.60
   5  -4   1    3.50    1.00
  -5  -4  -1    4.40    1.30
  -5  -4  -1    5.50    1.50
  -5  -4  -1    6.00    1.50
  -5  -4  -1    4.90    1.30
  -5   4  -1    4.80    1.30
  -5   4  -1    4.30    1.40
   5   4   1    3.70    1.20
   5   4   1    6.10    1.00
  -5   4  -1    5.40    0.90
  -5   4  -1    4.30    1.30
   5   4   1    5.20    1.40
   6  -4   1   19.90    1.80
  -6  -4  -1   21.20    2.20
  -6  -4  -1   19.50    2.20
  -6  -4  -1   18.60    2.10
  -6   4  -1   17.60    1.80
  -6   4  -1   22.60    2.40
  -6   4  -1   17.80    2.30
   6   4   1   16.90    1.90
  -7  -4  -1    0.60    1.90
   7  -4   1    2.20    1.60
  -7  -4  -1    0.60    1.70
  -7  -4  -1    0.60    1.70
  -7   4  -1    0.50    1.20
  -7   4  -1    0.50    2.00
   7   4   1    0.60    1.70
  -7   4  -1    0.00    1.90
  -8  -4  -1   85.69    5.20
   8  -4   1   85.39    5.10
  -8  -4  -1   93.69    5.60
  -8  -4  -1   85.39    5.40
  -8   4  -1   79.59    4.60
  -8   4  -1   80.79    5.40
  -8   4  -1   99.59    5.60
   8   4   1   99.69    5.50
  -9  -4  -1    1.80    2.20
  -9  -4  -1    5.60    2.90
   9  -4   1    1.90    2.40
   9  -4   1    2.30    2.90
  -9   4  -1   -0.80    2.80
  -9   4  -1    2.80    2.70
  -9   4  -1    2.20    1.70
 -10  -4  -1   10.20    4.10
  10  -4   1    7.10    3.70
 -10  -4  -1    5.10    2.90
  10  -4   1    4.40    3.10
 -10   4  -1    4.50    3.60
 -10   4  -1    5.00    2.10
 -10   4  -1    9.00    3.70
  11  -4   1   24.40    4.30
 -11  -4  -1   28.10    5.00
 -11  -4  -1   22.20    4.00
  11  -4   1   20.30    5.00
 -11   4  -1   16.00    2.80
 -11   4  -1   23.60    4.90
 -11   4  -1   25.80    5.70
 -11  -5   1   26.00    5.00
 -11  -5   1   21.80    4.30
 -11   5   1   14.80    2.90
 -11   5   1   17.60    4.60
  10  -5  -1   34.70    4.40
  10  -5  -1   39.90    4.40
 -10  -5   1   35.30    3.90
 -10  -5   1   26.40    4.30
 -10   5   1   33.00    3.20
 -10   5   1   30.30    4.40
 -10   5   1   31.90    4.50
   9  -5  -1  109.89    6.60
  -9  -5   1   96.79    6.50
  -9  -5   1  103.29    6.40
  -9   5   1  114.09    5.70
  -9   5   1  110.89    6.60
  -9   5   1  103.39    6.50
   8  -5  -1   -0.30    2.30
   8  -5  -1    0.50    1.90
  -8  -5   1   -1.10    2.20
  -8  -5   1   -1.00    2.20
  -8   5   1    0.70    1.50
  -8   5   1    1.60    2.30
  -8   5   1    0.30    2.30
   7  -5  -1   33.20    3.30
  -7  -5   1   27.10    2.70
  -7  -5   1   34.00    3.30
   7  -5  -1   30.80    2.80
  -7  -5   1   29.20    2.80
  -7   5   1   28.50    2.40
   7   5  -1   30.60    3.40
   7   5  -1   29.80    2.90
  -7   5   1   34.30    3.20
  -7   5   1   35.70    3.20
   6  -5  -1   77.19    4.10
  -6  -5   1   70.89    4.10
  -6  -5   1   77.99    4.10
   6  -5  -1   81.39    4.30
  -6  -5   1   80.89    4.40
  -6   5   1   70.59    4.30
   6   5  -1   77.29    4.30
   6   5  -1   77.79    4.30
  -6   5   1   69.79    4.30
  -6   5   1   77.69    3.90
  -5  -5   1   20.70    2.00
  -5  -5   1   19.00    2.00
  -5  -5   1   19.30    1.80
  -5  -5   1   16.60    1.70
   5  -5  -1   18.60    1.70
   5  -5  -1   19.00    2.00
  -5   5   1   20.70    2.00
  -5   5   1   15.40    1.60
   5   5  -1   19.10    1.90
   5   5  -1   17.90    1.80
   5   5  -1   17.70    1.70
  -5   5   1   16.20    1.90
  -4  -5   1  106.39    5.10
   4  -5  -1  112.59    4.90
   4  -5  -1  116.59    5.20
  -4  -5   1  103.39    5.20
  -4  -5   1  100.79    4.90
  -4  -5   1  105.79    4.80
  -4   5   1   99.69    5.10
  -4   5   1  114.69    4.60
   4   5  -1  109.79    4.90
   4   5  -1  107.19    5.00
  -4   5   1  110.19    5.20
  -4   5   1  102.79    4.80
  -3  -5   1    1.00    0.80
   3  -5  -1    0.90    0.60
  -3  -5   1    1.30    0.60
   3  -5  -1    1.40    0.90
  -3  -5   1    1.50    0.80
  -3  -5   1    3.50    0.90
   3   5  -1    1.30    0.80
  -3   5   1    1.40    0.80
   3   5  -1    1.20    0.70
   3   5  -1    1.50    0.70
  -3   5   1    2.00    0.50
  -3   5   1    1.40    0.80
  -3   5   1    1.30    0.50
  -2  -5   1 2681.13  106.59
  -2  -5   1 2552.84  106.79
  -2  -5   1 2737.63  106.79
  -2  -5   1 2603.74  106.69
   2  -5  -1 2662.83  106.79
   2  -5  -1 2554.44  106.69
  -2   5   1 2539.95  106.79
  -2   5   1 2644.84  106.59
   2   5  -1 2558.94  106.69
  -2   5   1 2580.14  106.89
   2   5  -1 2652.83  106.69
  -2   5   1 2599.44  106.69
   2   5  -1 2588.84  106.79
   1  -5  -1 3965.60  163.58
  -1  -5   1 4002.00  163.48
   1  -5  -1 3833.32  163.48
  -1  -5   1 4070.69  163.58
  -1  -5   1 3998.90  163.68
  -1   5   1 3988.80  163.68
  -1   5   1 4014.00  163.48
  -1   5   1 4097.39  163.58
   1   5  -1 3890.81  163.48
   1   5  -1 4220.88  163.58
   0  -5   1   19.60    0.90
   0  -5  -1   19.50    1.20
   0  -5   1   21.10    1.10
   0  -5  -1   24.20    1.20
   0  -5   1   20.00    0.90
   0   5   1   20.70    1.20
   0   5  -1   18.50    1.20
   0   5  -1   21.00    1.20
   0   5   1   21.30    1.10
   0   5   1   22.10    1.20
   1  -5   1  611.14   25.60
  -1  -5  -1  621.84   25.60
  -1  -5  -1  605.94   25.60
   1  -5   1  625.14   25.30
   1  -5   1  671.43   25.30
  -1  -5  -1  620.14   25.60
   1   5   1  593.64   25.50
   1   5   1  623.04   25.50
  -1   5  -1  635.74   25.50
  -1   5  -1  629.54   25.60
   1   5   1  601.24   25.60
  -1   5  -1  602.14   25.60
  -2  -5  -1   56.59    2.60
  -2  -5  -1   55.59    2.60
  -2  -5  -1   53.39    2.60
   2  -5   1   50.39    2.30
  -2  -5  -1   52.69    2.60
   2  -5   1   51.89    2.30
  -2   5  -1   53.59    2.70
   2   5   1   55.89    2.60
   2   5   1   51.19    2.50
  -2   5  -1   50.19    2.60
   2   5   1   52.09    2.50
  -2   5  -1   54.59    2.40
   3  -5   1   20.50    1.30
  -3  -5  -1   19.40    1.50
   3  -5   1   20.30    1.20
  -3  -5  -1   19.90    1.50
  -3  -5  -1   18.40    1.50
  -3  -5  -1   18.90    1.50
   3   5   1   16.90    1.40
  -3   5  -1   20.60    1.70
   3   5   1   20.60    1.60
  -3   5  -1   23.00    1.10
  -3   5  -1   18.40    1.10
   3   5   1   16.30    1.40
  -3   5  -1   18.30    1.60
  -3   5  -1   21.60    1.10
  -4  -5  -1    2.50    1.10
  -4  -5  -1    3.20    1.10
  -4  -5  -1    1.80    1.00
  -4  -5  -1    3.20    1.10
   4  -5   1    3.60    0.80
  -4   5  -1    3.60    1.20
  -4   5  -1    2.70    0.60
   4   5   1    4.00    1.10
  -4   5  -1    3.10    0.70
  -4   5  -1    2.20    1.20
   4   5   1    3.60    1.10
   4   5   1    3.20    0.90
   5  -5   1  310.57   13.10
  -5  -5  -1  308.67   13.20
  -5  -5  -1  313.37   13.20
  -5  -5  -1  301.67   13.20
  -5  -5  -1  305.17   13.30
   5   5   1  314.37   13.30
  -5   5  -1  315.27   13.40
  -5   5  -1  284.37   13.40
  -5   5  -1  298.27   12.90
   5   5   1  310.27   13.00
   5   5   1  302.17   13.20
  -5   5  -1  319.77   12.90
  -6  -5  -1    4.40    1.70
  -6  -5  -1    5.60    1.60
   6  -5   1    5.80    1.40
  -6  -5  -1    4.50    1.60
  -6   5  -1    4.30    1.10
   6   5   1    4.70    1.80
  -6   5  -1    7.00    1.80
   6   5   1    8.00    1.60
  -6   5  -1    6.80    1.90
  -7  -5  -1  118.19    6.00
  -7  -5  -1  113.29    6.10
   7  -5   1  110.59    5.70
  -7  -5  -1  116.09    5.90
   7   5   1  112.89    5.90
  -7   5  -1  114.89    6.10
  -7   5  -1  115.99    6.20
  -7   5  -1  108.09    5.30
   8  -5   1    3.10    2.00
  -8  -5  -1    1.90    2.50
  -8  -5  -1    1.00    2.30
   8  -5   1    0.30    2.40
  -8  -5  -1    3.60    2.20
  -8   5  -1    0.70    1.40
  -8   5  -1    0.30    2.60
   8   5   1   -1.40    2.20
  -8   5  -1    1.70    2.80
  -9  -5  -1   17.90    3.10
  -9  -5  -1   24.40    3.80
   9  -5   1   17.40    3.80
   9  -5   1   21.70    3.00
  -9   5  -1   20.30    3.50
  -9   5  -1   19.20    3.50
  -9   5  -1   16.20    2.10
 -10  -5  -1    6.90    4.10
 -10  -5  -1    4.30    2.90
  10  -5   1    7.40    4.30
  10  -5   1    6.00    3.00
 -10   5  -1    5.50    2.00
 -10   5  -1    8.30    4.20
 -10   5  -1    4.70    3.50
 -11  -5  -1  110.09    8.10
 -11  -5  -1  100.39    7.40
  11  -5   1  105.49    8.10
  11  -5   1  104.79    7.60
 -11   5  -1  100.19    8.10
 -11   5  -1  111.79    8.20
 -11   5  -1  102.49    5.90
 -11  -6   1   33.30    4.70
  11  -6  -1   28.80    5.00
 -11  -6   1   25.80    5.10
  11  -6  -1   35.50    5.30
 -11   6   1   24.30    3.20
 -11   6   1   35.50    6.80
 -11   6   1   18.30    4.90
 -10  -6   1   19.70    4.00
  10  -6  -1    5.50    3.60
 -10  -6   1   14.00    3.30
  10  -6  -1   19.70    3.70
 -10   6   1   11.80    3.80
 -10   6   1   14.80    2.50
 -10   6   1   11.00    4.20
  -9  -6   1   -1.80    2.70
   9  -6  -1   -1.90    2.50
   9  -6  -1    0.80    2.80
  -9  -6   1    2.20    2.80
  -9   6   1    1.60    1.70
  -9   6   1    1.60    2.90
  -9   6   1   -0.70    2.60
   8  -6  -1   49.99    4.30
  -8  -6   1   58.69    4.40
  -8  -6   1   51.89    4.30
  -8   6   1   57.19    3.50
  -8   6   1   47.60    4.30
  -8   6   1   58.39    4.40
   7  -6  -1   82.09    4.70
  -7  -6   1   62.29    4.30
   7  -6  -1   71.59    4.30
  -7  -6   1   77.09    4.70
  -7   6   1   71.39    4.60
  -7   6   1   75.89    4.00
  -7   6   1   76.89    4.60
   7   6  -1   71.49    4.40
   6  -6  -1  158.38    7.50
   6  -6  -1  154.88    7.30
  -6  -6   1  157.88    7.20
  -6  -6   1  171.08    7.60
  -6  -6   1  147.29    7.60
   6   6  -1  153.48    7.10
  -6   6   1  159.38    7.10
  -6   6   1  155.18    7.60
  -6   6   1  146.89    7.50
   6   6  -1  164.88    7.40
   6   6  -1  167.78    7.50
  -5  -6   1   15.00    1.80
   5  -6  -1   13.90    1.40
   5  -6  -1   13.70    1.80
  -5  -6   1   13.40    1.80
  -5  -6   1   14.50    1.70
  -5  -6   1   15.70    1.60
  -5   6   1   10.60    1.80
   5   6  -1   11.70    1.40
   5   6  -1   13.90    1.60
  -5   6   1   13.70    1.80
   5   6  -1   13.30    1.60
  -5   6   1   12.90    1.30
  -4  -6   1   52.29    3.20
   4  -6  -1   51.09    3.10
  -4  -6   1   62.19    3.30
  -4  -6   1   58.19    2.90
  -4  -6   1   61.49    3.10
   4  -6  -1   59.29    3.00
  -4   6   1   61.39    2.60
  -4   6   1   58.99    3.20
   4   6  -1   53.99    2.90
   4   6  -1   64.99    3.10
  -4   6   1   52.29    2.80
   4   6  -1   57.19    3.00
  -4   6   1   48.90    3.10
  -4   6   1   61.89    2.90
  -3  -6   1  573.04   22.50
  -3  -6   1  552.24   22.60
  -3  -6   1  514.25   22.70
   3  -6  -1  543.95   22.50
   3  -6  -1  539.85   22.70
  -3   6   1  535.95   22.50
  -3   6   1  547.85   22.80
  -3   6   1  530.45   22.50
   3   6  -1  556.34   22.60
   3   6  -1  544.45   22.60
  -3   6   1  511.55   22.70
  -3   6   1  565.04   22.40
   3   6  -1  559.54   22.60
  -2  -6   1   47.90    2.10
   2  -6  -1   46.10    2.10
   2  -6  -1   49.00    2.40
  -2  -6   1   47.20    2.20
  -2  -6   1   41.90    2.30
  -2  -6   1   41.30    2.30
   2   6  -1   42.30    2.20
   2   6  -1   41.00    2.30
  -2   6   1   46.00    2.10
  -2   6   1   44.00    2.10
  -2   6   1   40.70    2.40
   1  -6  -1  484.85   19.90
   1  -6  -1  475.35   20.00
  -1  -6   1  474.75   19.80
  -1  -6   1  495.55   19.80
  -1  -6   1  486.45   20.00
   1   6  -1  489.85   19.80
   1   6  -1  483.25   20.00
  -1   6   1  484.35   20.00
  -1   6   1  486.75   19.80
  -1   6   1  458.05   19.90
   0  -6   1 1879.51   74.89
   0  -6  -1 1935.51   74.99
   0  -6   1 1784.82   74.79
   0  -6  -1 1779.02   74.89
   0  -6   1 1832.72   74.79
   0   6   1 1838.72   74.99
   0   6   1 1866.21   74.89
   0   6  -1 1798.82   75.09
   0   6  -1 1781.72   74.99
   0   6   1 1839.82   74.99
   1  -6   1    0.60    0.60
  -1  -6  -1    1.50    0.60
  -1  -6  -1    0.00    0.50
  -1  -6  -1    0.70    0.50
   1  -6   1    0.40    0.20
  -1  -6  -1    0.10    0.50
   1   6   1    0.50    0.50
  -1   6  -1    0.10    0.60
  -1   6  -1   -0.10    0.70
   1   6   1    2.80    0.50
   1   6   1    0.60    0.60
  -1   6  -1    0.10    0.50
  -2  -6  -1   32.90    2.00
  -2  -6  -1   38.50    2.00
   2  -6   1   36.80    1.70
  -2  -6  -1   34.50    2.00
   2  -6   1   35.70    1.70
   2  -6   1   38.90    2.10
  -2  -6  -1   36.60    2.00
  -2   6  -1   37.80    2.10
  -2   6  -1   36.50    2.10
   2   6   1   38.50    2.00
   2   6   1   34.40    2.00
  -2   6  -1   37.00    1.80
   2   6   1   37.10    1.90
  -3  -6  -1   81.79    3.90
  -3  -6  -1   76.89    3.90
  -3  -6  -1   82.79    4.00
   3  -6   1   77.99    3.70
   3  -6   1   81.69    3.70
  -3  -6  -1   82.19    4.00
  -3   6  -1   89.29    3.50
  -3   6  -1   85.39    3.50
  -3   6  -1   89.39    3.60
  -3   6  -1   76.69    4.00
  -3   6  -1   83.89    4.10
   3   6   1   81.69    3.90
   3   6   1   79.79    3.90
  -4  -6  -1  243.28   10.70
   4  -6   1  238.68   10.60
  -4  -6  -1  239.38   10.80
   4  -6   1  268.57   10.70
  -4  -6  -1  254.37   10.80
   4  -6   1  268.17   10.30
  -4  -6  -1  240.88   10.90
   4   6   1  238.28   10.70
  -4   6  -1  250.47   10.40
   4   6   1  245.18   10.70
  -4   6  -1  235.98   10.90
  -4   6  -1  261.97   10.30
   4   6   1  234.68   10.60
  -4   6  -1  254.57   10.90
  -4   6  -1  256.77   10.40
   5  -6   1   37.50    2.30
  -5  -6  -1   40.80    2.70
  -5  -6  -1   39.00    2.70
  -5  -6  -1   31.30    2.40
  -5  -6  -1   37.50    2.70
  -5   6  -1   34.30    2.70
  -5   6  -1   38.90    2.20
  -5   6  -1   36.10    2.70
  -5   6  -1   38.70    2.00
   5   6   1   37.10    2.50
   5   6   1   35.10    2.30
   5   6   1   39.60    2.60
  -6  -6  -1 1036.90   43.20
  -6  -6  -1 1021.20   43.30
  -6  -6  -1 1047.90   43.20
   6  -6   1 1042.50   43.00
  -6   6  -1 1016.00   43.40
  -6   6  -1 1041.40   42.80
   6   6   1 1058.39   43.20
  -6   6  -1 1024.40   43.40
   6   6   1 1069.69   43.20
  -7  -6  -1   17.60    2.60
  -7  -6  -1   14.60    2.20
  -7  -6  -1   17.10    2.60
   7  -6   1   17.70    2.10
  -7   6  -1   14.10    1.60
  -7   6  -1   13.80    2.50
   7   6   1   18.20    2.30
  -7   6  -1   17.20    2.70
  -8  -6  -1    6.90    2.80
   8  -6   1   10.10    2.20
  -8  -6  -1    8.50    2.20
   8  -6   1    6.20    2.70
  -8  -6  -1    7.40    2.60
  -8   6  -1    8.40    2.80
  -8   6  -1    7.10    1.50
  -8   6  -1    7.60    2.60
  -9  -6  -1   23.20    3.30
  -9  -6  -1   26.90    4.00
   9  -6   1   23.60    3.10
   9  -6   1   30.70    4.20
  -9   6  -1   17.90    3.50
  -9   6  -1   21.50    3.60
  -9   6  -1   21.90    2.20
  10  -6   1   12.10    3.20
 -10  -6  -1   16.30    3.50
  10  -6   1    8.40    4.40
 -10  -6  -1   10.70    3.80
 -10   6  -1   10.90    2.10
 -10   6  -1   11.90    4.00
 -10   6  -1   16.10    4.10
 -11  -6  -1   11.90    4.00
 -11  -6  -1   13.30    4.70
  11  -6   1    9.30    5.40
 -11   6  -1   10.70    4.80
 -11   6  -1   19.90    5.80
 -11   6  -1    8.60    2.40
  11  -7  -1  101.79    7.70
  11  -7  -1   88.19    8.30
 -11  -7   1  100.09    8.40
 -11  -7   1   89.59    7.10
 -11   7   1   84.39    5.60
 -11   7   1   92.99    7.70
 -11   7   1  100.19    8.50
  10  -7  -1    1.10    3.10
 -10  -7   1    1.50    3.10
 -10  -7   1   -3.00    3.40
  10  -7  -1   -2.60    3.90
 -10   7   1    1.40    3.40
 -10   7   1   -0.20    3.90
 -10   7   1    0.30    2.00
   9  -7  -1   -1.20    2.80
  -9  -7   1    0.20    2.70
   9  -7  -1    0.50    2.40
  -9  -7   1    0.70    2.70
  -9   7   1   -0.20    1.60
  -9   7   1    0.30    2.80
  -9   7   1    1.40    2.80
  -8  -7   1    9.70    2.70
  -8  -7   1   13.90    2.80
   8  -7  -1    6.00    2.60
   8  -7  -1    7.20    2.20
  -8   7   1    5.90    2.70
  -8   7   1   12.30    2.70
  -8   7   1    6.70    1.60
  -7  -7   1   13.40    2.50
  -7  -7   1   13.30    2.40
   7  -7  -1   18.80    2.70
   7   7  -1   10.10    2.10
  -7   7   1    9.60    2.30
  -7   7   1   12.10    1.60
  -7   7   1   13.00    2.40
   6  -7  -1  231.08   10.60
  -6  -7   1  240.78   10.30
  -6  -7   1  252.87   10.80
  -6  -7   1  228.18   10.70
  -6  -7   1  229.58   10.50
   6   7  -1  234.18   10.20
   6   7  -1  220.78   10.40
  -6   7   1  240.58   10.70
  -6   7   1  228.68   10.60
  -6   7   1  229.98   10.10
   6   7  -1  237.18   10.50
  -5  -7   1   92.39    4.40
   5  -7  -1   90.69    4.50
   5  -7  -1   92.49    4.70
  -5  -7   1   92.69    4.80
  -5  -7   1   87.49    4.70
  -5  -7   1   92.79    4.50
   5   7  -1   86.99    4.40
  -5   7   1   93.29    4.80
   5   7  -1   97.09    4.60
   5   7  -1   88.79    4.50
  -5   7   1   87.79    4.20
  -5   7   1   92.89    4.80
  -4  -7   1  137.19    6.10
  -4  -7   1  133.99    6.30
  -4  -7   1  127.99    6.20
   4  -7  -1  139.99    6.10
  -4  -7   1  139.89    6.40
  -4   7   1  131.59    6.40
   4   7  -1  139.19    6.20
  -4   7   1  136.09    6.40
   4   7  -1  121.89    6.10
   4   7  -1  135.69    6.20
  -4   7   1  141.69    6.00
  -4   7   1  140.29    6.00
  -4   7   1  146.39    5.90
  -3  -7   1   12.50    1.40
  -3  -7   1   12.40    1.20
   3  -7  -1   11.10    1.40
  -3  -7   1   14.40    1.40
  -3  -7   1   11.30    1.10
   3  -7  -1    9.30    1.00
  -3   7   1   11.30    1.00
  -3   7   1    9.60    1.40
  -3   7   1   10.90    1.30
  -3   7   1   11.20    1.10
   3   7  -1    8.60    1.10
   3   7  -1    8.50    1.00
  -3   7   1   11.60    1.00
   3   7  -1   10.60    1.20
  -2  -7   1  150.28    6.80
   2  -7  -1  158.38    6.60
   2  -7  -1  158.28    6.80
  -2  -7   1  166.58    6.60
  -2  -7   1  156.58    6.70
  -2  -7   1  162.58    6.70
  -2   7   1  149.88    6.60
  -2   7   1  156.38    6.60
  -2   7   1  157.78    6.60
   2   7  -1  142.69    6.60
  -2   7   1  148.59    6.80
   2   7  -1  150.38    6.70
  -1  -7   1  230.68   10.20
   1  -7  -1  237.18   10.00
   1  -7  -1  226.68   10.10
  -1  -7   1  231.48   10.00
  -1  -7   1  257.37   10.00
   1   7  -1  249.08    9.90
   1   7  -1  235.48   10.10
   1   7  -1  247.78   10.10
  -1   7   1  239.28   10.10
  -1   7   1  230.38   10.20
  -1   7   1  239.08    9.90
   0  -7   1   10.70    0.90
   0  -7  -1   12.80    0.90
   0  -7   1   10.70    0.70
   0  -7   1   12.90    0.80
   0  -7  -1   11.30    1.00
   0   7  -1   13.40    1.10
   0   7   1   11.20    0.90
   0   7  -1   11.90    0.60
   0   7  -1   11.80    0.60
   0   7   1   12.50    1.00
   0   7  -1   11.40    1.10
   0   7   1   10.60    1.00
   1  -7   1  352.16   14.80
   1  -7   1  351.76   15.10
  -1  -7  -1  354.66   15.10
  -1  -7  -1  368.26   15.10
  -1  -7  -1  380.26   15.10
   1  -7   1  360.96   14.80
  -1  -7  -1  366.16   15.00
  -1   7  -1  356.36   15.00
   1   7   1  360.86   15.00
  -1   7  -1  358.86   15.10
   1   7   1  364.06   15.10
   1   7   1  352.96   15.10
  -1   7  -1  361.26   15.10
  -2  -7  -1 1078.19   45.30
   2  -7   1 1101.49   45.00
  -2  -7  -1 1114.79   45.20
   2  -7   1 1093.99   45.30
   2  -7   1 1089.39   45.00
  -2  -7  -1 1104.59   45.20
  -2  -7  -1 1140.39   45.30
  -2   7  -1 1105.59   45.40
   2   7   1 1088.89   45.20
  -2   7  -1 1118.09   45.10
   2   7   1 1087.99   45.20
   2   7   1 1099.69   45.20
  -2   7  -1 1083.79   45.30
   3  -7   1  793.32   34.10
  -3  -7  -1  808.82   34.00
   3  -7   1  840.02   33.80
  -3  -7  -1  843.02   34.00
  -3  -7  -1  815.22   34.10
  -3  -7  -1  834.92   34.10
   3  -7   1  814.12   33.80
  -3   7  -1  815.62   34.20
  -3   7  -1  809.72   33.60
  -3   7  -1  839.72   33.80
   3   7   1  827.32   34.00
   3   7   1  807.42   34.00
   3   7   1  825.12   34.00
  -3   7  -1  830.42   34.20
  -3   7  -1  841.72   33.60
   4  -7   1    0.30    0.70
   4  -7   1    0.40    1.20
  -4  -7  -1    0.30    1.20
  -4  -7  -1    0.70    1.00
  -4  -7  -1    1.00    1.00
  -4  -7  -1   -0.30    1.00
   4  -7   1    0.70    0.90
  -4   7  -1    0.70    0.60
  -4   7  -1    0.10    0.50
  -4   7  -1   -0.50    1.10
   4   7   1    0.30    1.00
  -4   7  -1   -0.60    1.10
  -4   7  -1    0.60    0.50
   4   7   1    0.20    0.90
   4   7   1    0.00    0.90
  -5  -7  -1   18.60    2.10
   5  -7   1   20.30    1.70
  -5  -7  -1   15.50    1.90
   5  -7   1   21.20    2.30
  -5  -7  -1   19.10    1.90
  -5  -7  -1   24.50    2.10
   5   7   1   18.70    2.00
  -5   7  -1   19.00    2.10
  -5   7  -1   18.60    1.40
  -5   7  -1   19.50    2.20
   5   7   1   19.10    1.80
   5   7   1   22.70    2.10
  -5   7  -1   19.70    1.40
   6  -7   1  390.96   16.40
  -6  -7  -1  363.76   16.10
  -6  -7  -1  390.96   16.40
  -6  -7  -1  374.46   16.20
   6  -7   1  381.56   16.00
  -6   7  -1  373.26   15.70
   6   7   1  353.96   16.10
   6   7   1  381.86   16.20
  -6   7  -1  369.36   16.40
  -6   7  -1  372.26   16.40
   7  -7   1   66.09    4.70
   7  -7   1   61.19    3.90
  -7  -7  -1   66.29    4.30
  -7  -7  -1   56.29    4.20
  -7  -7  -1   74.69    4.40
  -7   7  -1   62.59    4.40
  -7   7  -1   62.29    3.40
  -7   7  -1   63.69    4.40
   7   7   1   67.49    4.70
   8  -7   1    7.70    2.10
  -8  -7  -1    5.80    2.60
  -8  -7  -1    7.20    2.30
   8  -7   1    5.80    2.70
  -8   7  -1    3.00    2.60
  -8   7  -1    7.20    3.00
  -8   7  -1    4.00    1.40
   9  -7   1    7.30    2.50
  -9  -7  -1    9.40    3.20
   9  -7   1   12.40    3.40
  -9  -7  -1   10.30    2.90
  -9   7  -1    8.40    1.70
  -9   7  -1    8.30    3.60
  -9   7  -1   11.10    3.60
 -10  -7  -1   21.60    3.70
  10  -7   1   21.20    3.60
 -10  -7  -1   19.20    4.20
  10  -7   1   24.50    4.50
 -10   7  -1   21.10    4.40
 -10   7  -1   21.90    4.40
 -10   7  -1   14.30    2.20
  11  -7   1    3.20    4.80
 -11  -7  -1    2.90    3.90
  11  -7   1    3.80    4.20
 -11  -7  -1    6.20    5.30
 -11   7  -1    2.20    4.90
 -11   7  -1    2.60    2.10
 -11   7  -1    3.00    4.60
 -11  -8   1    3.30    3.80
 -11  -8   1   -0.70    4.30
  11  -8  -1   -0.90    4.00
  11  -8  -1   -0.80    4.50
 -11   8   1    0.70    4.30
 -11   8   1    2.60    5.20
 -11   8   1    0.30    2.30
  10  -8  -1   20.30    3.80
 -10  -8   1   13.60    3.70
 -10  -8   1   21.50    4.60
  10  -8  -1   16.10    4.20
 -10   8   1   17.70    2.50
 -10   8   1   17.50    4.20
 -10   8   1   19.90    4.10
   9  -8  -1    3.70    3.00
  -9  -8   1    3.80    3.00
  -9  -8   1    3.60    3.30
   9  -8  -1    1.40    2.50
  -9   8   1    2.80    2.90
  -9   8   1    1.70    1.60
  -9   8   1    1.30    3.30
  -8  -8   1   73.59    4.60
  -8  -8   1   69.39    4.80
   8  -8  -1   60.19    4.40
  -8   8   1   62.59    4.80
  -8   8   1   57.79    4.80
  -8   8   1   59.39    3.70
  -7  -8   1  256.97   12.20
  -7  -8   1  278.27   12.40
   7  -8  -1  264.37   12.30
   7  -8  -1  279.07   12.00
  -7   8   1  257.17   11.60
  -7   8   1  273.67   12.50
  -7   8   1  268.77   12.40
   7   8  -1  279.57   12.20
   6  -8  -1   25.50    2.70
   6  -8  -1   25.20    2.40
  -6  -8   1   23.70    2.60
  -6  -8   1   23.60    2.30
  -6  -8   1   25.00    2.40
  -6  -8   1   26.20    2.70
   6   8  -1   24.30    2.20
  -6   8   1   26.70    2.00
  -6   8   1   23.50    2.70
  -6   8   1   20.90    2.60
   6   8  -1   22.00    2.40
  -5  -8   1    5.40    1.40
  -5  -8   1    5.70    1.60
   5  -8  -1    4.30    1.20
  -5  -8   1    4.20    1.50
  -5  -8   1    5.20    1.20
   5  -8  -1    5.60    1.60
   5   8  -1    2.80    1.30
  -5   8   1    4.50    1.00
   5   8  -1    4.40    1.30
   5   8  -1    5.40    1.50
  -5   8   1    2.80    1.50
  -5   8   1    4.40    1.60
  -4  -8   1   85.29    4.70
   4  -8  -1   98.29    4.80
  -4  -8   1   95.89    4.70
   4  -8  -1   89.69    4.40
  -4  -8   1  101.69    4.60
  -4  -8   1   92.79    4.40
   4   8  -1   90.69    4.50
   4   8  -1   90.49    4.60
  -4   8   1  103.69    4.20
   4   8  -1   97.99    4.60
  -4   8   1  100.29    4.30
  -4   8   1   93.09    4.30
  -4   8   1   92.79    4.80
  -4   8   1   95.09    4.80
  -3  -8   1 1411.96   56.19
  -3  -8   1 1446.76   56.39
  -3  -8   1 1316.67   56.49
   3  -8  -1 1317.87   56.39
   3  -8  -1 1423.46   56.19
  -3  -8   1 1373.66   56.29
   3   8  -1 1330.17   56.29
  -3   8   1 1375.86   56.09
  -3   8   1 1349.66   56.09
   3   8  -1 1394.66   56.29
  -3   8   1 1327.87   56.49
  -3   8   1 1381.76   56.09
   3   8  -1 1364.86   56.29
   2  -8  -1 3382.26  142.89
   2  -8  -1 3461.05  143.09
  -2  -8   1 3468.45  142.99
  -2  -8   1 3659.43  143.09
  -2  -8   1 3466.45  143.19
  -2  -8   1 3722.03  142.89
  -2   8   1 3470.75  142.89
  -2   8   1 3369.06  143.19
  -2   8   1 3559.34  142.99
   2   8  -1 3477.05  143.09
  -2   8   1 3514.75  142.89
   2   8  -1 3457.05  142.99
  -1  -8   1  497.55   20.70
   1  -8  -1  497.45   20.90
   1  -8  -1  483.35   20.70
  -1  -8   1  507.75   20.70
  -1  -8   1  527.75   20.90
  -1   8   1  510.55   20.70
   1   8  -1  498.75   20.90
  -1   8   1  480.25   20.80
  -1   8   1  505.05   20.70
   1   8  -1  514.05   20.60
   1   8  -1  513.05   20.70
  -1   8   1  501.15   20.90
   1   8  -1  481.25   20.90
   0  -8   1  311.97   13.70
   0  -8   1  335.77   13.50
   0  -8   1  327.77   13.50
   0  -8  -1  307.97   13.60
   0  -8  -1  313.97   13.70
   0  -8   1  339.77   13.60
   0   8  -1  333.37   13.40
   0   8  -1  332.97   13.40
   0   8  -1  319.37   13.70
   0   8   1  342.97   13.70
   0   8  -1  318.47   13.80
   0   8   1  327.37   13.50
   0   8   1  322.87   13.70
  -1  -8  -1  708.13   29.40
  -1  -8  -1  690.93   29.30
   1  -8   1  723.13   29.40
  -1  -8  -1  736.03   29.40
  -1  -8  -1  709.43   29.40
   1  -8   1  701.63   29.10
   1  -8   1  712.73   29.10
  -1   8  -1  714.93   29.40
   1   8   1  726.73   29.40
   1   8   1  694.53   29.40
  -1   8  -1  725.63   29.50
  -1   8  -1  716.33   29.30
   1   8   1  691.33   29.30
  -2  -8  -1  694.93   29.20
   2  -8   1  696.03   29.20
  -2  -8  -1  686.23   29.10
   2  -8   1  722.23   28.80
  -2  -8  -1  706.33   29.10
  -2  -8  -1  694.23   29.10
   2   8   1  700.43   29.10
  -2   8  -1  701.43   29.20
   2   8   1  721.83   29.10
  -2   8  -1  704.03   29.00
  -2   8  -1  708.83   29.20
   2   8   1  703.93   29.10
   3  -8   1   17.30    1.20
   3  -8   1   16.70    1.30
  -3  -8  -1   16.40    1.40
  -3  -8  -1   17.30    1.70
  -3  -8  -1   23.20    1.70
   3  -8   1   13.50    1.60
  -3  -8  -1   16.40    1.60
  -3   8  -1   19.60    1.30
   3   8   1   17.30    1.60
   3   8   1   16.80    1.40
  -3   8  -1   21.60    1.60
   3   8   1   20.90    1.70
  -3   8  -1   17.20    1.70
  -4  -8  -1  295.57   13.00
  -4  -8  -1  301.57   13.00
   4  -8   1  300.37   13.20
   4  -8   1  297.57   12.70
  -4  -8  -1  296.67   13.00
  -4  -8  -1  305.37   13.10
   4  -8   1  301.97   12.80
   4   8   1  308.17   13.00
  -4   8  -1  317.97   12.60
   4   8   1  306.67   13.00
   4   8   1  300.07   13.00
  -4   8  -1  315.37   12.50
  -4   8  -1  299.07   12.50
  -4   8  -1  308.07   13.20
  -4   8  -1  285.87   13.10
   5  -8   1   48.50    3.40
   5  -8   1   52.99    2.90
  -5  -8  -1   52.69    3.40
  -5  -8  -1   48.70    3.40
  -5  -8  -1   57.59    3.30
  -5  -8  -1   55.69    3.10
   5   8   1   50.69    3.00
  -5   8  -1   51.69    2.50
  -5   8  -1   51.09    3.40
  -5   8  -1   55.89    2.50
   5   8   1   56.49    3.20
  -5   8  -1   50.79    3.40
   5   8   1   51.29    3.30
   6  -8   1  507.95   21.00
  -6  -8  -1  506.35   21.40
   6  -8   1  522.65   21.50
  -6  -8  -1  470.85   21.20
  -6  -8  -1  511.15   21.20
  -6   8  -1  488.65   21.40
   6   8   1  502.55   21.20
  -6   8  -1  490.25   20.60
   6   8   1  496.75   21.20
   6   8   1  495.85   21.00
  -6   8  -1  486.15   21.40
  -7  -8  -1   20.90    2.70
   7  -8   1   19.60    2.90
  -7  -8  -1   18.10    2.70
  -7  -8  -1   25.90    2.80
   7  -8   1   27.60    2.40
  -7   8  -1   22.10    1.90
  -7   8  -1   26.10    3.10
  -7   8  -1   20.60    3.00
  -8  -8  -1  117.29    6.80
  -8  -8  -1  114.69    6.70
   8  -8   1  120.99    6.30
   8  -8   1  124.79    7.00
  -8   8  -1  135.49    7.10
  -8   8  -1  121.29    5.60
  -8   8  -1  117.09    7.00
   9  -8   1   49.80    5.00
  -9  -8  -1   53.89    4.70
   9  -8   1   43.80    4.20
  -9  -8  -1   53.29    5.40
  -9   8  -1   40.70    4.60
  -9   8  -1   52.19    3.10
  -9   8  -1   52.89    5.00
 -10  -8  -1    0.30    4.20
  10  -8   1    0.70    3.90
 -10  -8  -1   -0.10    3.40
 -10   8  -1   -0.80    3.60
 -10   8  -1    1.10    3.80
 -10   8  -1   -0.70    1.60
 -11  -9   1   -0.60    4.40
  11  -9  -1   -0.40    4.70
  11  -9  -1    0.90    4.00
 -11  -9   1    2.50    4.40
 -11   9   1    0.40    5.10
 -11   9   1   -0.10    2.30
 -11   9   1    2.70    4.90
 -10  -9   1    5.90    3.70
  10  -9  -1    5.00    3.20
 -10  -9   1    6.40    3.40
  10  -9  -1    5.20    4.30
 -10   9   1    2.60    3.80
 -10   9   1    5.40    3.80
 -10   9   1    5.20    2.10
  -9  -9   1   -1.60    2.80
  -9  -9   1    0.40    3.10
   9  -9  -1    2.50    2.50
   9  -9  -1   -1.50    3.30
  -9   9   1    1.90    3.00
  -9   9   1    1.40    1.60
  -9   9   1    2.70    2.90
   8  -9  -1   25.50    2.90
  -8  -9   1   26.00    3.30
   8  -9  -1   17.10    3.50
  -8  -9   1   18.20    3.20
  -8   9   1   19.90    3.20
  -8   9   1   17.40    3.50
  -8   9   1   21.00    2.10
  -7  -9   1   32.80    3.50
   7  -9  -1   35.10    3.10
  -7  -9   1   31.60    3.30
   7  -9  -1   35.20    3.40
  -7   9   1   34.20    3.60
   7   9  -1   36.30    3.40
  -7   9   1   31.80    2.50
  -7   9   1   35.10    3.50
   6  -9  -1   13.10    2.30
  -6  -9   1    9.20    1.90
   6  -9  -1   11.50    1.70
  -6  -9   1    8.80    2.10
  -6  -9   1   10.30    2.20
  -6   9   1   13.90    2.40
  -6   9   1   13.10    2.30
   6   9  -1   10.80    1.80
   6   9  -1   12.80    1.90
  -6   9   1   10.60    1.30
  -5  -9   1   23.50    2.30
  -5  -9   1   24.80    2.40
   5  -9  -1   23.90    2.40
  -5  -9   1   19.10    1.90
  -5  -9   1   22.80    2.30
   5  -9  -1   21.30    2.00
   5   9  -1   20.20    2.00
  -5   9   1   20.10    1.60
   5   9  -1   20.60    1.90
  -5   9   1   20.30    2.30
  -5   9   1   16.60    2.20
  -4  -9   1   59.29    3.10
   4  -9  -1   54.29    3.00
  -4  -9   1   56.59    3.00
   4  -9  -1   61.19    3.40
  -4  -9   1   52.59    3.30
  -4   9   1   56.79    2.80
   4   9  -1   58.69    3.20
  -4   9   1   55.69    3.30
   4   9  -1   55.99    3.10
  -4   9   1   58.89    2.80
  -4   9   1   57.29    2.80
  -4   9   1   57.49    3.40
   4   9  -1   57.39    3.10
   3  -9  -1  779.52   31.70
  -3  -9   1  772.12   31.50
   3  -9  -1  749.03   31.40
  -3  -9   1  778.32   31.60
  -3  -9   1  757.22   31.70
  -3  -9   1  788.42   31.40
   3   9  -1  750.92   31.50
  -3   9   1  782.12   31.40
  -3   9   1  769.32   31.30
   3   9  -1  751.62   31.50
   3   9  -1  762.42   31.60
  -3   9   1  726.43   31.70
  -3   9   1  735.13   31.30
   2  -9  -1   53.19    2.60
  -2  -9   1   52.79    3.00
   2  -9  -1   50.39    2.90
  -2  -9   1   53.59    2.70
  -2  -9   1   54.69    2.60
  -2  -9   1   49.80    2.90
  -2   9   1   50.89    2.90
  -2   9   1   55.39    2.50
   2   9  -1   57.49    2.60
  -2   9   1   58.29    2.70
   2   9  -1   50.39    2.80
  -2   9   1   55.99    2.50
   1  -9  -1  237.68   10.50
   1  -9  -1  244.28   10.30
  -1  -9   1  257.17   10.30
  -1  -9   1  232.58   10.50
  -1  -9   1  234.18   10.30
   1   9  -1  251.17   10.50
  -1   9   1  246.78   10.40
   1   9  -1  248.38   10.20
  -1   9   1  242.18   10.20
   1   9  -1  271.67   10.30
  -1   9   1  237.78   10.50
   1   9  -1  219.58   10.50
  -1   9   1  256.17   10.30
   0  -9   1  194.98    8.40
   0  -9   1  214.38    8.40
   0  -9   1  195.78    8.60
   0  -9   1  192.38    8.70
   0  -9  -1  206.68    8.50
   0  -9  -1  194.28    8.70
   0   9   1  198.68    8.70
   0   9   1  196.08    8.50
   0   9  -1  213.98    8.30
   0   9  -1  188.68    8.60
   0   9   1  208.88    8.70
   0   9  -1  198.88    8.80
   0   9  -1  204.48    8.30
   1  -9   1    3.60    0.90
  -1  -9  -1    5.50    1.00
  -1  -9  -1    7.70    1.00
   1  -9   1    5.40    0.50
  -1  -9  -1    6.60    1.00
  -1  -9  -1    5.30    0.80
   1  -9   1    4.40    0.50
   1   9   1    4.50    0.90
   1   9   1    4.80    0.80
   1   9   1    3.40    0.90
  -1   9  -1    5.00    1.00
  -1   9  -1    5.50    0.90
   2  -9   1    0.30    0.90
  -2  -9  -1    0.70    0.90
  -2  -9  -1    1.00    0.80
   2  -9   1    0.80    0.50
  -2  -9  -1    1.40    1.00
  -2  -9  -1    0.80    0.90
   2  -9   1    1.00    0.40
   2   9   1    1.20    0.90
  -2   9  -1    0.40    0.90
  -2   9  -1    2.00    0.80
   2   9   1    0.60    0.80
  -2   9  -1   -0.60    0.90
   2   9   1    0.70    0.90
   3  -9   1   78.79    3.40
  -3  -9  -1   73.79    3.80
   3  -9   1   78.39    3.50
   3  -9   1   70.59    3.90
  -3  -9  -1   77.79    3.80
  -3  -9  -1   82.19    3.80
  -3  -9  -1   70.99    3.80
  -3   9  -1   76.89    3.90
  -3   9  -1   75.49    4.00
   3   9   1   67.09    3.60
  -3   9  -1   75.89    3.50
   3   9   1   75.49    3.70
  -4  -9  -1  490.75   20.50
  -4  -9  -1  476.35   20.60
   4  -9   1  499.05   20.70
   4  -9   1  469.05   20.30
  -4  -9  -1  488.05   20.70
  -4  -9  -1  513.95   20.50
  -4   9  -1  503.25   20.20
   4   9   1  493.75   20.50
   4   9   1  480.85   20.50
  -4   9  -1  492.25   20.80
   4   9   1  461.45   20.50
  -4   9  -1  487.65   20.70
  -5  -9  -1  127.99    6.20
  -5  -9  -1  126.69    6.10
   5  -9   1  123.19    5.70
  -5  -9  -1  124.19    6.20
  -5  -9  -1  123.59    6.00
   5  -9   1  129.29    6.30
   5   9   1  121.89    5.90
   5   9   1  122.09    6.00
  -5   9  -1  125.59    6.30
  -5   9  -1  125.29    6.30
  -5   9  -1  130.19    5.30
   5   9   1  126.29    6.10
  -5   9  -1  122.29    5.30
   6  -9   1   14.50    1.80
   6  -9   1   13.50    2.50
  -6  -9  -1   17.20    2.30
  -6  -9  -1   13.40    2.30
  -6  -9  -1   17.70    2.30
  -6   9  -1   19.70    2.60
   6   9   1   11.00    1.90
   6   9   1   12.70    2.20
  -6   9  -1   16.80    1.30
  -6   9  -1   20.80    2.60
  -7  -9  -1   -1.60    2.30
  -7  -9  -1    1.20    2.10
  -7  -9  -1   -0.40    2.10
   7  -9   1    0.10    2.30
   7  -9   1    1.10    1.50
  -7   9  -1   -0.60    2.30
  -7   9  -1    0.20    2.10
  -7   9  -1    0.00    0.90
  -8  -9  -1   10.50    3.10
   8  -9   1    3.80    1.90
   8  -9   1    6.70    2.80
  -8  -9  -1    6.30    2.50
  -8   9  -1    6.10    3.20
  -8   9  -1    5.70    1.20
  -8   9  -1    5.00    2.70
  -9  -9  -1   -0.10    2.60
  -9  -9  -1   -0.90    2.90
   9  -9   1    1.50    3.20
  -9   9  -1   -0.30    1.20
  -9   9  -1    2.80    3.20
  -9   9  -1    0.10    3.00
 -10  -9  -1    1.20    3.80
  10  -9   1   -0.80    3.10
  10  -9   1    0.70    3.90
 -10  -9  -1    1.70    3.40
 -10   9  -1    0.70    4.30
 -10   9  -1   -0.50    4.40
 -10   9  -1    0.80    1.50
 -10 -10   1   -0.80    3.60
  10 -10  -1   -1.20    3.80
 -10 -10   1   -1.50    5.90
  10 -10  -1    1.50    3.20
 -10  10   1    0.50    3.80
 -10  10   1    0.00    3.60
 -10  10   1    1.10    1.90
  -9 -10   1   -0.30    3.50
  -9 -10   1    5.50    3.90
   9 -10  -1    1.70    2.40
   9 -10  -1    2.40    3.50
  -9  10   1    2.80    3.10
  -9  10   1    2.20    1.60
  -9  10   1    0.60    3.20
  -8 -10   1    3.70    2.70
   8 -10  -1    2.50    2.60
  -8 -10   1    4.80    2.90
   8 -10  -1    2.50    2.00
   8  10  -1    7.00    2.80
  -8  10   1    5.40    2.70
  -8  10   1    2.80    1.40
  -8  10   1    4.60    2.70
  -7 -10   1   55.29    4.10
  -7 -10   1   43.80    3.80
   7 -10  -1   45.50    4.00
   7 -10  -1   52.59    3.60
  -7  10   1   44.30    3.90
  -7  10   1   45.90    4.00
   7  10  -1   44.80    3.80
  -7  10   1   43.50    2.80
  -6 -10   1  237.18   10.20
  -6 -10   1  233.18   10.50
  -6 -10   1  214.58   10.20
   6 -10  -1  229.88   10.40
   6 -10  -1  230.08   10.00
  -6  10   1  228.68   10.50
  -6  10   1  218.38   10.50
   6  10  -1  220.58   10.00
  -6  10   1  221.18    9.70
   6  10  -1  213.18   10.00
  -5 -10   1    7.00    1.60
  -5 -10   1    5.00    1.70
   5 -10  -1    5.10    1.20
  -5 -10   1    5.20    1.80
   5 -10  -1    4.30    1.70
  -5 -10   1    7.20    1.40
   5  10  -1    5.80    1.50
   5  10  -1    2.60    1.30
  -5  10   1    5.90    1.00
  -5  10   1    4.30    1.70
  -5  10   1    3.20    1.60
   4 -10  -1  615.54   26.00
  -4 -10   1  642.84   25.80
  -4 -10   1  645.04   25.60
  -4 -10   1  626.74   25.90
  -4 -10   1  629.84   26.00
   4 -10  -1  579.14   25.60
   4  10  -1  601.74   25.80
  -4  10   1  627.04   25.50
  -4  10   1  615.54   25.50
  -4  10   1  592.74   25.50
  -4  10   1  606.94   26.10
   4  10  -1  602.14   25.70
   4  10  -1  646.74   26.00
  -3 -10   1   50.99    2.60
  -3 -10   1   47.80    2.70
   3 -10  -1   50.39    2.90
   3 -10  -1   49.99    2.60
  -3 -10   1   50.89    2.90
  -3 -10   1   52.99    3.00
  -3  10   1   46.10    2.40
   3  10  -1   49.20    2.80
  -3  10   1   49.90    2.60
  -3  10   1   55.39    2.40
   3  10  -1   50.69    2.70
  -3  10   1   42.20    2.90
   2 -10  -1  460.15   19.20
  -2 -10   1  457.75   19.30
   2 -10  -1  451.35   19.50
  -2 -10   1  462.05   19.50
  -2 -10   1  481.95   19.20
  -2  10   1  457.25   19.60
   2  10  -1  455.85   19.20
   2  10  -1  474.95   19.50
  -2  10   1  458.35   19.10
  -2  10   1  470.85   19.10
  -2  10   1  465.35   19.30
  -1 -10   1    3.60    0.70
   1 -10  -1    3.70    1.00
   1 -10  -1    3.30    0.70
  -1 -10   1    3.40    0.80
  -1 -10   1    3.50    1.00
  -1  10   1    4.80    0.60
  -1  10   1    3.10    0.90
   1  10  -1    2.50    0.90
  -1  10   1    3.30    1.00
   1  10  -1    3.30    0.70
  -1  10   1    3.70    0.70
   1  10  -1    4.20    1.00
   1  10  -1    4.00    0.60
   0 -10   1    5.30    0.70
   0 -10   1    2.50    0.50
   0 -10  -1    6.50    0.80
   0 -10   1    5.20    0.90
   0 -10  -1    5.70    1.00
   0 -10   1    5.90    1.00
   0  10   1    4.00    1.00
   0  10   1    4.20    1.00
   0  10  -1    5.50    0.50
   0  10  -1    6.90    1.00
   0  10  -1    4.90    0.90
   0  10  -1    6.10    0.50
   0  10   1    5.20    0.70
   1 -10   1  707.23   28.20
  -1 -10  -1  677.73   28.60
  -1 -10  -1  682.73   28.50
   1 -10   1  682.93   28.20
  -1 -10  -1  685.43   28.40
   1 -10   1  681.23   28.50
  -1 -10  -1  712.53   28.50
   1  10   1  661.03   28.50
  -1  10  -1  687.13   28.50
  -1  10  -1  716.93   28.70
   1  10   1  673.23   28.40
   1  10   1  682.03   28.60
   2 -10   1 2643.34  110.19
  -2 -10  -1 2654.53  110.59
  -2 -10  -1 2817.02  110.49
  -2 -10  -1 2729.13  110.49
  -2 -10  -1 2568.24  110.39
   2 -10   1 2704.73  110.49
   2 -10   1 2681.53  110.19
  -2  10  -1 2764.82  110.69
  -2  10  -1 2686.83  110.59
   2  10   1 2697.73  110.39
   2  10   1 2754.92  110.39
   2  10   1 2716.73  110.49
  -2  10  -1 2668.73  110.39
   3 -10   1  352.86   14.40
  -3 -10  -1  352.16   14.80
  -3 -10  -1  335.77   14.70
  -3 -10  -1  342.07   14.70
  -3 -10  -1  353.66   14.70
   3 -10   1  321.57   14.80
   3 -10   1  348.07   14.40
  -3  10  -1  347.17   14.90
   3  10   1  345.27   14.70
   3  10   1  345.27   14.70
  -3  10  -1  347.97   14.90
  -3  10  -1  357.76   14.50
  -4 -10  -1   35.00    2.70
  -4 -10  -1   39.20    2.60
  -4 -10  -1   36.70    2.80
   4 -10   1   33.60    2.60
  -4 -10  -1   32.40    2.40
   4  10   1   39.40    2.60
  -4  10  -1   34.40    2.60
   4  10   1   30.90    2.30
  -4  10  -1   37.90    2.10
   4  10   1   35.20    2.40
  -4  10  -1   34.50    2.50
  -5 -10  -1  214.28    9.80
  -5 -10  -1  219.28   10.00
   5 -10   1  238.38   10.20
   5 -10   1  217.08    9.50
  -5 -10  -1  219.58    9.90
  -5  10  -1  218.58   10.10
   5  10   1  217.38    9.80
   5  10   1  211.88    9.70
  -5  10  -1  222.28   10.10
  -6 -10  -1    8.50    2.10
   6 -10   1   10.30    1.50
   6 -10   1    8.20    2.30
  -6 -10  -1    8.70    2.00
  -6 -10  -1    7.10    2.10
  -6  10  -1   10.40    0.90
  -6  10  -1    9.60    1.00
  -6  10  -1    8.80    2.30
   6  10   1    8.20    1.80
  -6  10  -1    9.40    2.30
   6  10   1   10.00    2.00
   7 -10   1    0.00    2.30
  -7 -10  -1    1.90    2.10
   7 -10   1    1.70    1.50
  -7 -10  -1   -0.40    2.20
  -7  10  -1   -2.80    2.10
  -7  10  -1    0.50    0.80
   7  10   1   -0.70    3.60
  -7  10  -1    0.90    2.30
  -8 -10  -1   16.20    3.30
   8 -10   1   17.60    3.40
  -8 -10  -1   12.80    2.80
  -8  10  -1   13.30    1.30
  -8  10  -1    9.00    3.10
  -8  10  -1   10.60    3.00
   9 -10   1    0.10    2.50
   9 -10   1    0.20    3.30
  -9 -10  -1    1.30    3.00
  -9 -10  -1    0.00    2.90
  -9  10  -1    2.90    3.40
  -9  10  -1   -0.60    3.60
  -9  10  -1    1.30    1.00
  10 -10   1   44.90    5.30
 -10 -10  -1   45.30    4.80
  10 -10   1   44.20    4.50
 -10 -10  -1   35.20    5.10
 -10  10  -1   47.10    5.90
 -10  10  -1   41.70    5.40
  10 -11  -1   16.20    3.50
  10 -11  -1   12.00    4.20
 -10 -11   1   15.20    4.30
 -10  11   1   13.20    2.10
 -10  11   1   14.90    4.40
  -9 -11   1   74.79    5.80
   9 -11  -1   74.09    5.90
   9 -11  -1   78.29    5.30
  -9  11   1   73.29    4.10
  -9  11   1   80.49    5.90
  -9  11   1   72.59    6.00
   8 -11  -1   -2.50    1.90
   8 -11  -1   -1.40    2.60
  -8 -11   1   -0.70    2.50
  -8  11   1   -1.60    2.90
  -8  11   1    0.30    1.30
  -8  11   1   -2.10    2.90
   8  11  -1   -0.80    2.60
  -7 -11   1   19.90    3.00
   7 -11  -1   24.30    3.10
   7 -11  -1   28.90    2.60
   7  11  -1   28.00    3.00
  -7  11   1   20.90    2.00
  -7  11   1   21.40    3.10
  -7  11   1   17.40    2.90
   6 -11  -1   16.00    2.50
  -6 -11   1   12.90    2.20
   6 -11  -1   15.20    1.80
  -6 -11   1   15.20    2.50
  -6  11   1   14.10    1.40
   6  11  -1   16.20    2.10
   6  11  -1   11.60    2.10
  -6  11   1   12.90    2.50
  -6  11   1    9.50    2.30
  -5 -11   1  273.97   12.00
   5 -11  -1  251.07   11.50
   5 -11  -1  263.67   11.90
  -5 -11   1  267.17   11.80
  -5 -11   1  273.57   11.70
   5  11  -1  249.68   11.60
   5  11  -1  264.67   11.70
  -5  11   1  260.47   12.00
  -5  11   1  281.27   11.20
  -4 -11   1   34.70    2.30
   4 -11  -1   39.40    2.40
  -4 -11   1   39.90    2.70
   4 -11  -1   34.70    2.80
  -4 -11   1   44.80    2.80
  -4 -11   1   43.50    2.90
   4  11  -1   34.90    2.40
  -4  11   1   45.90    2.30
  -4  11   1   31.00    2.80
  -4  11   1   38.90    2.00
   4  11  -1   31.10    2.50
  -4  11   1   39.90    2.10
  -3 -11   1  445.46   18.40
  -3 -11   1  460.75   18.50
   3 -11  -1  422.06   18.60
   3 -11  -1  453.05   18.30
  -3 -11   1  461.75   18.30
  -3 -11   1  435.66   18.70
   3  11  -1  431.36   18.30
   3  11  -1  433.66   18.50
  -3  11   1  421.66   18.10
  -3  11   1  422.26   18.70
  -3  11   1  436.76   18.30
  -3  11   1  437.16   18.10
  -2 -11   1  111.99    5.00
  -2 -11   1  118.19    5.40
  -2 -11   1  112.59    5.00
   2 -11  -1  112.39    5.30
   2 -11  -1  111.09    5.00
  -2  11   1  112.29    4.80
  -2  11   1  117.89    4.80
  -2  11   1   96.89    5.30
   2  11  -1  105.09    5.20
   2  11  -1  101.89    4.90
  -2  11   1  118.59    5.10
   1 -11  -1    2.40    1.00
  -1 -11   1    3.70    0.90
  -1 -11   1    2.10    0.70
   1 -11  -1    3.20    0.70
  -1 -11   1    2.70    1.00
  -1  11   1    1.40    0.90
  -1  11   1    3.50    0.60
   1  11  -1    3.10    1.00
  -1  11   1    4.40    0.80
   1  11  -1    2.80    1.00
   1  11  -1    3.90    0.60
  -1  11   1    2.70    1.00
   1  11  -1    4.10    0.80
   0 -11  -1  103.79    4.80
   0 -11   1  103.59    4.70
   0 -11   1  102.89    5.00
   0 -11   1   98.79    4.80
   0 -11  -1  106.79    5.00
   0 -11   1  109.59    4.70
   0  11  -1  110.59    4.50
   0  11   1  112.79    5.00
   0  11   1   98.39    5.00
   0  11   1  120.99    4.80
   0  11   1  100.39    4.70
   0  11  -1  108.29    4.50
   0  11  -1  104.89    5.10
   0  11  -1  108.69    5.00
  -1 -11  -1  628.24   26.30
  -1 -11  -1  638.54   26.50
  -1 -11  -1  639.64   26.50
  -1 -11  -1  645.64   26.40
   1 -11   1  650.83   26.50
   1 -11   1  643.04   26.20
   1 -11   1  657.13   26.20
   1  11   1  634.44   26.50
   1  11   1  634.44   26.60
   1  11   1  618.74   26.30
  -1  11  -1  614.64   26.40
  -1  11  -1  630.14   26.60
   2 -11   1  881.01   37.90
  -2 -11  -1  927.11   38.40
  -2 -11  -1  929.81   38.20
   2 -11   1  948.61   37.90
   2 -11   1  930.01   38.30
  -2 -11  -1  952.40   38.20
  -2 -11  -1  942.11   38.30
  -2  11  -1  922.21   38.40
   2  11   1  935.71   38.20
   2  11   1  880.81   38.10
   2  11   1  904.11   38.30
  -2  11  -1  952.50   38.20
   3 -11   1  425.06   18.20
   3 -11   1  441.26   18.30
  -3 -11  -1  449.36   18.50
   3 -11   1  445.66   18.70
  -3 -11  -1  445.16   18.70
  -3 -11  -1  438.36   18.50
  -3 -11  -1  439.16   18.60
   3  11   1  423.66   18.60
   3  11   1  440.16   18.50
  -3  11  -1  453.75   18.40
  -3  11  -1  435.26   18.80
  -3  11  -1  448.16   18.70
  -4 -11  -1   43.40    2.90
   4 -11   1   38.50    2.90
   4 -11   1   41.90    2.40
  -4 -11  -1   44.10    3.10
  -4 -11  -1   42.80    2.60
  -4 -11  -1   41.20    2.90
  -4  11  -1   46.80    2.50
  -4  11  -1   45.20    2.90
   4  11   1   41.90    2.80
   4  11   1   39.60    2.70
   4  11   1   45.60    3.20
  -4  11  -1   44.40    3.10
   5 -11   1  588.44   24.10
  -5 -11  -1  559.54   24.00
  -5 -11  -1  587.84   23.90
  -5 -11  -1  560.84   23.80
  -5 -11  -1  569.64   24.00
  -5  11  -1  537.15   24.10
  -5  11  -1  540.85   24.10
   5  11   1  570.14   23.80
   5  11   1  568.14   23.80
  -6 -11  -1   26.00    2.80
   6 -11   1   32.70    3.20
  -6 -11  -1   28.30    3.00
  -6 -11  -1   29.30    2.80
  -6  11  -1   25.90    3.00
  -6  11  -1   26.70    3.10
   6  11   1   25.70    2.60
   6  11   1   26.30    2.60
  -7 -11  -1   46.00    4.20
  -7 -11  -1   37.70    4.00
   7 -11   1   41.60    4.10
  -7  11  -1   46.60    4.10
   7  11   1   55.39    4.20
  -7  11  -1   48.30    4.20
  -8 -11  -1    0.70    2.70
   8 -11   1    2.30    2.80
  -8 -11  -1    2.20    2.80
   8 -11   1   -1.80    1.90
  -8  11  -1    3.40    2.90
  -8  11  -1   -0.30    2.70
  -9 -11  -1    2.70    3.30
   9 -11   1    1.90    2.60
  -9 -11  -1    2.50    3.10
   9 -11   1    1.80    3.50
  -9  11  -1    1.80    3.40
  -9  11  -1    1.80    3.30
 -10 -11  -1    0.70    3.80
  10 -11   1    0.00    3.20
  10 -11   1    2.10    4.70
 -10 -11  -1    4.10    3.80
 -10  11  -1   -0.70    4.10
 -10  11  -1    2.90    4.10
 -10 -12   1   -0.60    3.80
  10 -12  -1    0.50    4.10
  10 -12  -1    1.10    3.20
 -10  12   1    1.10    1.60
 -10  12   1    1.50    4.10
  -9 -12   1   99.49    6.80
   9 -12  -1   94.39    6.80
   9 -12  -1   91.09    6.00
  -9  12   1   95.29    6.90
  -9  12   1  103.39    4.90
   8 -12  -1   -0.70    2.70
   8 -12  -1   -1.10    1.90
  -8 -12   1    1.30    2.70
  -8  12   1    0.40    2.60
   8  12  -1   -0.60    2.60
  -8  12   1   -0.30    1.20
   7 -12  -1  100.19    5.50
   7 -12  -1  101.29    6.10
  -7 -12   1   99.99    6.30
  -7  12   1  108.99    6.10
  -7  12   1   92.29    6.10
  -7  12   1  106.29    4.80
   7  12  -1   98.79    5.70
  -6 -12   1  178.28    8.30
   6 -12  -1  174.58    7.90
  -6 -12   1  173.08    8.50
   6 -12  -1  179.38    8.50
  -6  12   1  174.48    8.60
   6  12  -1  164.58    8.10
  -6  12   1  170.28    7.50
   6  12  -1  165.78    8.00
  -5 -12   1   94.59    5.40
   5 -12  -1  100.69    5.40
  -5 -12   1   98.59    5.20
   5 -12  -1   98.99    4.90
  -5  12   1  102.09    4.40
  -5  12   1   96.79    5.40
   5  12  -1  105.79    5.20
   5  12  -1   86.69    4.80
  -4 -12   1   27.50    2.40
  -4 -12   1   29.00    2.10
   4 -12  -1   24.70    2.40
   4 -12  -1   26.40    2.00
  -4 -12   1   26.00    2.50
  -4  12   1   28.10    1.70
  -4  12   1   30.20    2.10
   4  12  -1   27.20    2.30
  -4  12   1   27.90    2.60
   4  12  -1   26.00    2.10
  -4  12   1   28.40    1.60
   3 -12  -1    0.90    0.80
  -3 -12   1    0.80    1.00
  -3 -12   1    1.70    1.00
   3 -12  -1    0.40    1.20
  -3 -12   1    0.80    1.40
  -3 -12   1    2.40    1.30
  -3  12   1    0.50    0.60
  -3  12   1    1.50    1.30
   3  12  -1    1.20    0.90
   3  12  -1    1.20    1.10
  -3  12   1    0.50    0.60
  -3  12   1    1.30    1.00
   2 -12  -1   96.89    5.10
   2 -12  -1  103.59    4.80
  -2 -12   1  109.29    5.20
  -2 -12   1  109.59    4.90
  -2 -12   1  105.79    4.80
   2  12  -1  102.29    4.70
  -2  12   1  104.29    4.90
   2  12  -1   94.49    5.00
  -2  12   1  105.99    4.60
   2  12  -1  109.09    4.90
  -2  12   1  103.89    5.20
  -2  12   1  114.39    4.60
  -1 -12   1  853.01   35.30
   1 -12  -1  864.81   35.20
  -1 -12   1  814.82   35.50
   1 -12  -1  842.02   35.50
  -1 -12   1  831.72   35.20
  -1  12   1  833.82   35.60
  -1  12   1  862.11   35.40
   1  12  -1  907.71   35.10
   1  12  -1  834.22   35.10
  -1  12   1  838.82   35.10
   1  12  -1  844.42   35.60
  -1  12   1  922.81   35.10
   1  12  -1  859.91   35.50
   0 -12  -1    9.80    1.00
   0 -12   1   10.90    1.00
   0 -12   1    7.60    1.30
   0 -12  -1    8.60    1.30
   0 -12   1    8.90    1.20
   0 -12  -1    7.40    1.30
   0 -12   1    7.60    0.80
   0  12  -1    7.80    0.60
   0  12   1    9.00    1.30
   0  12  -1   10.00    1.30
   0  12  -1    8.80    0.60
   0  12   1   10.90    1.40
   0  12   1   10.80    1.10
   0  12   1    7.10    0.90
   0  12  -1    8.90    1.30
  -1 -12  -1  699.43   29.10
   1 -12   1  693.23   29.20
  -1 -12  -1  682.13   29.30
  -1 -12  -1  750.52   29.20
   1 -12   1  682.13   28.90
   1 -12   1  706.43   28.90
  -1 -12  -1  719.93   29.20
   1  12   1  692.83   29.30
   1  12   1  696.23   29.00
  -1  12  -1  689.93   29.40
   1  12   1  711.83   29.30
  -1  12  -1  711.13   29.20
  -2 -12  -1  607.54   25.30
  -2 -12  -1  633.14   25.30
   2 -12   1  607.54   25.30
   2 -12   1  623.74   24.90
  -2 -12  -1  588.84   25.20
  -2 -12  -1  592.74   25.10
   2 -12   1  582.44   24.90
   2  12   1  590.64   25.10
  -2  12  -1  600.24   25.10
   2  12   1  608.24   25.30
  -2  12  -1  618.54   25.50
   3 -12   1   37.90    2.20
   3 -12   1   34.90    2.70
  -3 -12  -1   41.40    2.60
  -3 -12  -1   41.70    2.80
   3 -12   1   38.90    2.10
  -3 -12  -1   41.60    2.70
  -3 -12  -1   41.50    2.60
  -3  12  -1   37.50    2.70
  -3  12  -1   42.60    2.40
  -3  12  -1   40.90    2.90
   3  12   1   36.40    2.60
  -4 -12  -1   13.80    2.00
   4 -12   1   13.00    2.00
  -4 -12  -1   12.30    1.70
  -4 -12  -1   16.90    2.00
  -4 -12  -1   14.40    1.70
   4 -12   1   16.40    1.50
  -4  12  -1   16.10    2.10
   4  12   1   11.30    1.70
  -4  12  -1   14.90    2.10
  -4  12  -1   16.50    1.60
   4  12   1   13.40    1.60
  -5 -12  -1  364.96   15.50
  -5 -12  -1  348.47   15.20
  -5 -12  -1  360.56   15.30
   5 -12   1  336.77   14.90
  -5 -12  -1  365.36   15.40
   5 -12   1  356.76   15.50
  -5  12  -1  361.36   15.60
  -5  12  -1  343.87   15.50
   5  12   1  337.47   15.20
   5  12   1  349.67   15.20
   6 -12   1  113.79    6.30
   6 -12   1  118.99    5.60
  -6 -12  -1  107.99    6.20
  -6 -12  -1  108.99    6.20
   6  12   1  125.79    6.10
  -6  12  -1  109.49    6.30
   6  12   1  112.39    5.70
  -6  12  -1  112.39    6.30
  -7 -12  -1   59.19    4.90
   7 -12   1   66.39    4.80
  -7 -12  -1   66.59    4.90
   7 -12   1   64.29    4.00
   7  12   1   60.59    4.40
  -7  12  -1   64.59    4.80
  -7  12  -1   55.89    4.70
   8 -12   1  214.98    9.80
  -8 -12  -1  201.38   10.50
  -8 -12  -1  206.68   10.20
  -8  12  -1  194.98   10.40
  -8  12  -1  207.28   10.50
  -9 -12  -1   63.79    6.00
  -9 -12  -1   65.09    6.40
   9 -12   1   78.39    5.40
   9 -12   1   64.39    6.10
  -9  12  -1   71.29    6.60
  -9  12  -1   79.89    6.20
 -10 -12  -1    2.10    4.20
  10 -12   1   -1.10    4.10
  10 -12   1    0.70    3.20
 -10 -12  -1   -0.20    4.10
 -10  12  -1    1.30    4.20
 -10  12  -1    1.60    4.30
 -10 -13   1    9.50    4.90
  10 -13  -1    5.00    3.40
  10 -13  -1    6.20    4.40
 -10  13   1    5.00    4.40
   9 -13  -1   15.30    4.00
  -9 -13   1   15.90    3.90
   9 -13  -1   14.10    3.10
  -9  13   1   15.30    4.30
  -9  13   1   14.90    1.50
  -8 -13   1    1.00    2.80
   8 -13  -1   -1.30    2.00
   8 -13  -1   -0.20    2.80
   8  13  -1   -1.40    2.30
  -8  13   1    1.70    2.80
  -8  13   1    0.10    1.10
   7 -13  -1    2.40    2.60
   7 -13  -1    0.60    1.80
  -7 -13   1    2.00    2.50
  -7  13   1    1.50    0.90
  -7  13   1    2.00    2.60
   7  13  -1    3.00    2.00
   6 -13  -1  148.89    7.00
  -6 -13   1  155.58    7.20
   6 -13  -1  144.69    7.50
  -6 -13   1  141.49    7.40
  -6  13   1  146.99    7.60
   6  13  -1  144.29    7.10
  -6  13   1  141.09    6.30
   6  13  -1  140.39    7.10
  -5 -13   1   66.89    3.90
  -5 -13   1   76.79    4.40
   5 -13  -1   65.69    4.30
   5 -13  -1   68.59    3.70
  -5  13   1   63.39    3.10
   5  13  -1   72.59    3.90
  -5  13   1   67.49    4.30
   5  13  -1   60.09    3.90
  -4 -13   1    0.80    1.20
  -4 -13   1    0.80    1.50
   4 -13  -1    0.70    1.60
   4 -13  -1   -0.30    0.90
  -4 -13   1    0.20    1.20
   4  13  -1    1.50    1.40
   4  13  -1    0.00    1.10
  -4  13   1    0.60    0.60
  -4  13   1   -0.20    1.50
  -4  13   1    0.80    0.70
  -4  13   1    0.20    1.10
   3 -13  -1  100.89    4.70
   3 -13  -1   99.49    5.10
  -3 -13   1  105.69    5.20
  -3 -13   1  104.19    4.70
  -3 -13   1  104.69    4.90
  -3  13   1   95.69    4.70
  -3  13   1  103.69    4.40
   3  13  -1   95.89    4.70
  -3  13   1   97.39    5.20
   3  13  -1   94.69    5.00
  -3  13   1  103.69    4.40
  -2 -13   1  135.69    6.40
   2 -13  -1  136.99    6.30
  -2 -13   1  149.49    6.70
  -2 -13   1  147.99    6.40
   2 -13  -1  133.89    6.70
  -2  13   1  143.19    6.10
  -2  13   1  145.29    6.10
  -2  13   1  147.09    6.50
  -2  13   1  128.49    6.70
   2  13  -1  167.98    6.50
   2  13  -1  143.69    6.30
   2  13  -1  135.49    6.60
  -1 -13   1  533.55   22.50
  -1 -13   1  541.75   22.60
   1 -13  -1  549.45   22.80
   1 -13  -1  519.15   22.50
  -1 -13   1  544.95   22.90
   1  13  -1  536.85   22.80
   1  13  -1  560.34   22.40
  -1  13   1  520.25   22.80
   1  13  -1  516.45   22.30
  -1  13   1  536.75   22.30
  -1  13   1  559.24   22.70
   1  13  -1  539.45   22.80
  -1  13   1  579.84   22.40
   0 -13   1    9.60    1.30
   0 -13  -1    8.50    1.40
   0 -13   1    8.20    1.40
   0 -13  -1    9.80    1.40
   0 -13  -1   14.30    1.30
   0 -13   1   13.20    1.20
   0 -13   1    8.90    0.90
   0  13  -1    6.10    1.40
   0  13  -1   10.70    0.70
   0  13   1   11.10    1.10
   0  13  -1   11.10    0.70
   0  13   1   10.70    1.50
   0  13   1    9.90    1.40
   0  13  -1   10.50    1.50
   0  13   1   12.00    1.20
  -1 -13  -1   36.30    2.10
   1 -13   1   30.90    1.80
  -1 -13  -1   31.10    2.40
  -1 -13  -1   34.30    2.40
   1 -13   1   35.30    2.30
  -1 -13  -1   34.80    2.40
   1 -13   1   35.00    1.90
   1  13   1   34.40    2.40
  -1  13  -1   34.20    2.50
   1  13   1   32.90    2.30
   1  13   1   34.30    2.00
  -1  13  -1   34.70    2.20
  -2 -13  -1   99.19    4.90
   2 -13   1   98.09    4.60
   2 -13   1  112.29    4.60
  -2 -13  -1  109.29    4.90
  -2 -13  -1  106.69    5.10
  -2 -13  -1  108.99    5.10
   2 -13   1  102.79    5.00
  -2  13  -1  100.79    5.20
   2  13   1   93.39    5.00
   2  13   1   98.49    4.80
  -2  13  -1  101.09    4.90
  -3 -13  -1  174.68    7.40
   3 -13   1  152.08    7.00
  -3 -13  -1  162.98    7.50
  -3 -13  -1  163.58    7.40
   3 -13   1  149.99    7.50
  -3 -13  -1  170.48    7.60
  -3  13  -1  171.58    7.20
   3  13   1  163.18    7.50
  -3  13  -1  149.39    7.60
  -4 -13  -1   45.80    3.20
  -4 -13  -1   44.10    3.00
   4 -13   1   46.70    3.30
  -4 -13  -1   44.90    3.20
   4 -13   1   43.90    2.50
  -4 -13  -1   42.50    3.00
   4  13   1   46.50    2.90
  -4  13  -1   43.30    2.70
  -4  13  -1   44.70    3.30
   4  13   1   41.20    3.00
  -4  13  -1   46.30    3.30
  -5 -13  -1  528.25   21.70
  -5 -13  -1  502.15   21.90
  -5 -13  -1  526.75   21.60
   5 -13   1  490.95   21.30
   5 -13   1  509.45   21.90
  -5  13  -1  517.55   22.00
   5  13   1  513.15   21.70
   5  13   1  495.65   21.60
  -5  13  -1  505.55   22.00
  -6 -13  -1   31.60    3.40
   6 -13   1   40.40    3.70
   6 -13   1   36.50    2.90
   6  13   1   37.50    3.10
   6  13   1   40.50    3.50
  -6  13  -1   39.80    3.70
  -6  13  -1   39.60    3.70
  -7 -13  -1    2.40    2.50
   7 -13   1    1.20    1.70
   7 -13   1    1.50    2.70
   7  13   1   -0.20    2.40
  -7  13  -1    0.10    2.50
  -7  13  -1    0.00    2.40
  -8 -13  -1   86.89    6.00
   8 -13   1   90.99    5.30
   8 -13   1   88.49    6.10
  -8  13  -1   82.89    6.00
  -8  13  -1   82.59    6.40
  -9 -13  -1  116.89    7.70
   9 -13   1  103.09    7.20
   9 -13   1   92.19    6.10
  -9  13  -1  108.49    7.30
  -9  13  -1   92.79    7.10
  10 -13   1    7.10    4.50
 -10 -13  -1    2.60    4.30
  10 -13   1    7.80    3.40
 -10  13  -1    6.30    4.70
 -10  13  -1    6.40    4.40
  10 -14  -1    1.40    3.50
  10 -14  -1   -0.20    4.90
 -10 -14   1   -1.10    4.30
 -10  14   1   -1.30    4.20
   9 -14  -1   29.60    3.70
   9 -14  -1   25.40    4.40
  -9 -14   1   24.10    4.70
   9  14  -1   26.00    4.70
  -9  14   1   25.40    4.50
   8 -14  -1   10.00    2.50
   8 -14  -1   11.70    3.30
  -8 -14   1   13.00    3.30
  -8  14   1   11.00    1.10
  -8  14   1    7.30    3.20
   8  14  -1   12.60    3.00
   7 -14  -1   44.00    3.50
   7 -14  -1   45.60    4.20
  -7 -14   1   48.50    4.30
   7  14  -1   41.60    3.80
  -7  14   1   36.90    4.10
  -7  14   1   42.00    2.30
  -6 -14   1   66.59    4.50
   6 -14  -1   67.19    3.90
   6 -14  -1   68.99    4.60
  -6 -14   1   60.89    4.10
  -6  14   1   56.89    4.50
  -6  14   1   60.69    2.90
   6  14  -1   64.89    4.10
   6  14  -1   53.09    4.00
   5 -14  -1    0.80    1.90
   5 -14  -1    0.70    1.30
  -5 -14   1    3.70    1.60
  -5 -14   1    2.50    2.00
   5  14  -1    2.50    1.50
   5  14  -1    0.70    1.60
  -5  14   1    0.80    0.70
  -5  14   1   -0.10    1.90
   4 -14  -1  421.26   18.40
  -4 -14   1  432.76   18.90
  -4 -14   1  432.86   18.60
   4 -14  -1  451.05   18.90
  -4  14   1  430.16   18.00
   4  14  -1  427.26   18.70
   4  14  -1  448.96   18.50
  -4  14   1  456.45   18.10
  -4  14   1  421.96   19.00
  -4  14   1  446.06   18.40
  -3 -14   1  173.68    7.20
  -3 -14   1  161.28    7.20
  -3 -14   1  161.28    7.60
   3 -14  -1  152.88    7.50
   3 -14  -1  159.18    7.10
  -3  14   1  165.08    6.80
  -3  14   1  159.28    6.80
  -3  14   1  160.08    7.70
   3  14  -1  155.38    7.10
   3  14  -1  149.79    7.40
  -3  14   1  154.48    7.20
  -2 -14   1   93.49    4.90
  -2 -14   1   94.49    4.60
   2 -14  -1   98.49    4.50
   2 -14  -1   87.59    4.90
  -2  14   1   86.59    5.00
   2  14  -1  100.09    4.40
   2  14  -1   88.39    4.80
  -2  14   1   97.79    4.20
  -2  14   1  103.49    4.30
  -2  14   1  106.99    4.80
  -1 -14   1   41.20    2.60
  -1 -14   1   45.70    2.50
   1 -14  -1   38.00    2.80
  -1 -14   1   49.99    3.00
   1 -14  -1   44.90    2.50
   1  14  -1   42.40    2.80
   1  14  -1   43.80    2.90
  -1  14   1   44.00    2.20
   1  14  -1   43.60    2.20
  -1  14   1   44.40    2.70
  -1  14   1   41.60    2.90
   1  14  -1   47.70    2.30
  -1  14   1   48.70    2.30
   0 -14   1    0.10    0.90
   0 -14  -1    0.50    0.80
   0 -14   1    0.90    1.20
   0 -14   1    0.40    0.70
   0 -14  -1    0.10    1.20
   0 -14  -1   -0.20    1.10
   0 -14   1    1.00    1.20
   0  14   1    0.30    1.10
   0  14  -1    0.10    0.30
   0  14   1   -0.20    1.10
   0  14   1    0.00    0.70
   0  14  -1    0.20    1.20
   0  14  -1    0.00    1.10
   0  14   1    0.00    0.90
   0  14  -1    0.30    0.40
   1 -14   1   22.50    2.00
   1 -14   1   25.70    1.60
  -1 -14  -1   25.10    1.80
  -1 -14  -1   25.00    2.00
   1 -14   1   24.50    1.70
  -1 -14  -1   24.90    2.10
   1  14   1   23.60    1.70
  -1  14  -1   21.30    2.10
   1  14   1   21.30    2.10
  -1  14  -1   24.10    2.00
   1  14   1   27.70    2.20
   2 -14   1    0.60    0.70
   2 -14   1    0.10    1.30
  -2 -14  -1   -0.20    1.00
  -2 -14  -1    0.00    1.20
   2 -14   1    0.50    0.80
  -2 -14  -1    0.50    1.10
  -2  14  -1    0.70    1.20
  -2  14  -1    1.20    1.40
   2  14   1    0.50    0.90
   2  14   1    0.50    1.20
  -3 -14  -1  467.85   19.40
   3 -14   1  436.06   19.50
   3 -14   1  442.16   19.00
  -3 -14  -1  458.15   19.60
  -3 -14  -1  473.15   19.40
  -3  14  -1  451.95   19.70
   3  14   1  450.25   19.50
  -3  14  -1  474.05   19.30
   3  14   1  463.55   19.30
  -4 -14  -1   67.29    3.90
  -4 -14  -1   63.09    3.80
  -4 -14  -1   60.29    3.70
   4 -14   1   59.39    4.00
   4 -14   1   66.69    3.30
  -4  14  -1   63.39    4.10
  -4  14  -1   69.99    4.10
  -4  14  -1   64.99    3.40
   4  14   1   58.09    3.50
   4  14   1   55.39    3.90
  -5 -14  -1   65.69    4.20
  -5 -14  -1   59.39    3.90
   5 -14   1   61.89    3.50
   5 -14   1   56.49    4.20
  -5 -14  -1   70.29    4.30
  -5  14  -1   63.09    4.40
  -5  14  -1   65.19    4.30
   5  14   1   68.89    4.00
   5  14   1   58.19    4.10
   6 -14   1   60.99    4.40
   6 -14   1   55.19    3.60
  -6 -14  -1   53.49    4.20
  -6  14  -1   54.49    4.40
   6  14   1   62.09    4.30
  -6  14  -1   60.19    4.50
   6  14   1   63.59    4.20
  -7 -14  -1   -0.30    2.50
   7 -14   1   -0.10    2.60
   7 -14   1   -0.60    1.70
  -7  14  -1    0.00    2.40
  -7  14  -1   -1.10    2.50
   7  14   1    0.50    2.30
   8 -14   1    4.20    2.20
  -8 -14  -1    3.00    3.10
   8 -14   1    5.10    3.20
  -8  14  -1    2.10    3.00
  -8  14  -1    5.90    3.20
   9 -14   1   62.39    5.20
  -9 -14  -1   63.99    6.60
   9 -14   1   59.49    6.10
  -9  14  -1   59.99    6.00
  -9  14  -1   70.99    6.20
  10 -14   1   23.90    3.80
  10 -14   1   29.80    5.50
 -10 -14  -1   21.40    4.90
 -10  14  -1   22.60    5.40
 -10  14  -1   19.10    4.90
  10 -15  -1   -2.10    4.40
  10 -15  -1   -0.30    3.40
 -10 -15   1    2.70    5.00
 -10  15   1    0.60    4.30
   9 -15  -1   -0.20    2.70
   9 -15  -1   -1.50    4.20
  -9 -15   1    2.30    3.70
   9  15  -1    1.30    3.10
  -9  15   1    1.80    3.70
  -8 -15   1    0.90    2.90
   8 -15  -1   -0.50    2.10
   8 -15  -1    0.20    3.10
   8  15  -1   -0.20    2.50
  -8  15   1   -1.40    2.90
  -7 -15   1    9.80    3.20
   7 -15  -1    8.30    2.10
   7 -15  -1    8.00    2.90
  -7  15   1    9.60    2.90
   7  15  -1   10.10    2.50
   6 -15  -1    0.10    1.60
  -6 -15   1    0.80    2.20
   6 -15  -1    0.20    2.30
  -6 -15   1   -1.50    2.20
   6  15  -1    1.50    1.80
  -6  15   1    0.60    0.60
  -6  15   1    1.90    2.40
   6  15  -1   -0.80    2.20
  -5 -15   1    2.80    1.80
   5 -15  -1    1.10    2.00
   5 -15  -1    2.50    1.40
  -5 -15   1    2.00    2.30
   5  15  -1    2.60    1.50
  -5  15   1    2.00    0.70
  -5  15   1    0.50    2.00
  -5  15   1    2.70    0.60
   5  15  -1    2.40    1.80
   4 -15  -1   63.19    3.70
  -4 -15   1   70.09    4.00
  -4 -15   1   71.59    4.30
   4 -15  -1   63.49    4.20
   4  15  -1   74.39    4.20
   4  15  -1   67.29    3.70
  -4  15   1   70.79    3.10
  -4  15   1   69.89    3.10
  -4  15   1   66.89    3.80
  -4  15   1   80.79    4.40
   3 -15  -1   97.59    4.70
  -3 -15   1   96.09    4.80
  -3 -15   1   98.19    5.30
  -3 -15   1  101.29    4.90
   3 -15  -1   99.79    5.20
  -3  15   1   96.59    4.90
  -3  15   1  107.49    4.30
  -3  15   1   97.49    5.40
  -3  15   1   99.89    4.30
   3  15  -1   92.59    5.10
   3  15  -1   90.39    4.70
  -2 -15   1   71.89    3.50
  -2 -15   1   73.79    4.00
   2 -15  -1   65.39    3.40
   2 -15  -1   57.39    3.80
  -2 -15   1   66.99    3.60
   2  15  -1   70.09    3.30
  -2  15   1   61.89    4.00
  -2  15   1   68.79    3.10
  -2  15   1   68.79    3.10
  -2  15   1   68.39    3.80
   2  15  -1   70.09    3.80
   1 -15  -1   60.39    3.60
   1 -15  -1   63.19    3.20
  -1 -15   1   60.89    3.40
  -1 -15   1   56.99    3.20
  -1 -15   1   53.49    3.60
  -1  15   1   65.99    3.50
   1  15  -1   58.59    3.60
  -1  15   1   62.89    3.00
   1  15  -1   67.49    3.00
  -1  15   1   58.09    3.60
  -1  15   1   64.19    3.00
   1  15  -1   71.89    3.70
   1  15  -1   63.39    2.90
   0 -15  -1   33.50    2.10
   0 -15  -1   29.60    2.50
   0 -15   1   32.80    2.40
   0 -15   1   28.00    1.90
   0 -15   1   29.00    2.40
   0 -15  -1   29.60    2.40
   0  15   1   31.20    2.40
   0  15  -1   32.00    1.50
   0  15  -1   33.40    2.40
   0  15  -1   29.90    2.50
   0  15   1   33.10    1.90
   0  15   1   26.60    2.40
   0  15  -1   34.30    1.50
   0  15   1   34.80    2.40
   1 -15   1    3.70    1.30
  -1 -15  -1    4.70    1.10
  -1 -15  -1    1.50    1.30
   1 -15   1    3.40    0.80
  -1 -15  -1    3.00    1.30
   1  15   1    3.30    0.90
   1  15   1    3.10    1.30
  -1  15  -1    4.90    1.30
   1  15   1    4.70    1.40
  -1  15  -1    5.00    1.50
  -2 -15  -1   22.90    2.30
  -2 -15  -1   26.30    2.30
   2 -15   1   22.70    2.20
   2 -15   1   23.70    1.60
  -2 -15  -1   24.70    2.10
  -2  15  -1   23.30    2.10
   2  15   1   20.80    2.20
  -2  15  -1   19.00    2.20
   3 -15   1   45.50    2.50
   3 -15   1   35.40    3.10
  -3 -15  -1   45.20    3.20
  -3 -15  -1   48.60    3.10
   3  15   1   48.60    3.20
   3  15   1   47.80    2.90
  -3  15  -1   49.00    3.00
  -3  15  -1   50.09    3.50
   4 -15   1    6.60    2.00
  -4 -15  -1    8.00    1.90
   4 -15   1    5.20    1.20
  -4 -15  -1    8.60    2.00
  -4 -15  -1    6.70    1.80
   4  15   1    7.30    1.60
   4  15   1    7.30    1.90
  -4  15  -1    7.70    1.90
  -4  15  -1    9.70    2.20
  -5 -15  -1    6.70    2.20
   5 -15   1    7.20    1.40
  -5 -15  -1    8.00    2.10
   5 -15   1    7.10    2.20
   5  15   1    4.00    1.70
  -5  15  -1    6.70    2.30
  -5  15  -1    7.30    2.30
   5  15   1    7.10    2.00
   6 -15   1  132.39    7.30
  -6 -15  -1  135.09    7.20
   6 -15   1  130.29    6.50
   6  15   1  152.48    7.00
   6  15   1  150.98    7.10
  -6  15  -1  129.09    7.30
  -6  15  -1  123.09    7.30
   7 -15   1   95.99    5.30
  -7 -15  -1  101.89    6.20
   7 -15   1  106.59    6.30
   7  15   1   95.79    5.90
  -7  15  -1   91.19    6.20
  -7  15  -1   97.09    6.40
   8 -15   1    2.10    3.30
   8 -15   1    1.50    2.10
  -8 -15  -1    2.10    3.50
  -8  15  -1    1.20    3.60
  -8  15  -1   -0.60    3.10
   8  15   1    0.70    2.70
   9 -15   1  132.69    7.60
  -9 -15  -1  146.99    8.70
   9 -15   1  142.39    9.30
  -9  15  -1  133.59    8.70
  -9  15  -1  135.59    8.70
   9 -16  -1   13.00    3.30
   9 -16  -1    8.70    4.10
  -9 -16   1    9.70    4.50
  -9  16   1    9.10    4.50
   9  16  -1   12.20    3.50
   8 -16  -1   17.20    2.90
  -8 -16   1   13.20    3.60
   8 -16  -1   20.70    4.00
   8  16  -1   20.60    3.20
  -8  16   1   16.00    3.80
   7 -16  -1   58.39    4.10
  -7 -16   1   55.39    5.00
   7 -16  -1   67.39    5.50
  -7  16   1   49.20    5.40
   7  16  -1   60.49    4.50
   7  16  -1   68.19    4.90
  -6 -16   1   21.50    2.90
   6 -16  -1   25.90    2.50
   6 -16  -1   27.40    3.30
  -6 -16   1   22.40    3.20
   6  16  -1   21.10    2.60
   6  16  -1   28.60    3.00
  -6  16   1   20.80    3.30
  -5 -16   1   44.70    3.70
  -5 -16   1   37.90    3.30
   5 -16  -1   44.30    3.80
   5 -16  -1   40.60    3.00
   5  16  -1   40.40    3.00
   5  16  -1   43.50    3.50
  -5  16   1   39.90    3.80
  -4 -16   1    3.10    1.90
   4 -16  -1    5.60    1.40
   4 -16  -1    5.40    2.10
  -4 -16   1    2.70    1.60
  -4  16   1    2.90    1.90
   4  16  -1    2.20    1.70
   4  16  -1    3.50    1.40
  -4  16   1    4.50    1.60
  -4  16   1    4.30    0.50
   3 -16  -1   66.09    4.20
   3 -16  -1   72.89    3.70
  -3 -16   1   65.99    4.30
  -3 -16   1   74.19    3.80
  -3  16   1   64.79    3.90
   3  16  -1   68.49    4.10
  -3  16   1   71.89    3.10
   3  16  -1   66.29    3.60
  -3  16   1   71.59    3.10
  -3  16   1   78.59    4.50
  -2 -16   1    1.50    1.10
  -2 -16   1    0.70    1.30
   2 -16  -1    1.10    1.00
  -2 -16   1    1.20    1.10
   2 -16  -1    0.20    1.50
  -2  16   1    0.80    0.60
  -2  16   1    0.90    1.40
   2  16  -1    1.10    1.40
  -2  16   1    0.20    0.60
  -2  16   1    0.90    1.30
   2  16  -1    0.80    0.80
   1 -16  -1   11.10    1.40
  -1 -16   1   17.20    1.90
  -1 -16   1   10.50    1.90
  -1 -16   1   17.20    1.50
   1 -16  -1   15.30    1.90
   1  16  -1   17.70    2.00
   1  16  -1   18.50    1.20
  -1  16   1   16.90    1.40
   1  16  -1   19.50    1.40
  -1  16   1   15.30    1.30
  -1  16   1   15.30    1.80
  -1  16   1   13.40    2.00
   1  16  -1   15.90    2.10
   0 -16   1   19.10    2.10
   0 -16  -1   22.70    1.80
   0 -16  -1   21.00    2.10
   0 -16   1   22.40    1.70
   0 -16  -1   21.40    2.30
   0 -16   1   19.30    2.20
   0  16   1   20.80    2.10
   0  16  -1   17.90    2.10
   0  16   1   18.80    2.20
   0  16  -1   25.40    2.20
   0  16   1   23.20    1.60
  -1 -16  -1  157.08    7.50
  -1 -16  -1  169.28    7.20
   1 -16   1  152.48    6.90
  -1 -16  -1  162.28    7.40
   1 -16   1  157.28    7.30
   1  16   1  161.28    7.00
   1  16   1  152.08    7.50
  -1  16  -1  173.28    7.40
   1  16   1  145.19    7.40
  -1  16  -1  155.98    7.60
  -2 -16  -1   58.99    3.30
  -2 -16  -1   62.09    3.60
   2 -16   1   58.79    3.60
   2 -16   1   56.99    2.90
  -2 -16  -1   54.29    3.50
  -2  16  -1   59.29    3.40
  -2  16  -1   50.19    3.60
   2  16   1   51.09    3.50
  -3 -16  -1   69.39    4.10
  -3 -16  -1   69.59    3.90
   3 -16   1   74.89    3.60
  -3 -16  -1   67.99    4.20
   3 -16   1   73.59    4.30
   3  16   1   73.59    4.20
  -3  16  -1   71.29    4.00
   3  16   1   64.89    3.80
  -3  16  -1   75.79    4.50
  -4 -16  -1   20.00    2.60
  -4 -16  -1   19.20    2.30
   4 -16   1   15.90    2.50
   4 -16   1   19.20    1.90
  -4 -16  -1   20.50    2.30
   4  16   1   21.40    2.40
  -4  16  -1   15.10    2.60
   4  16   1   16.40    2.00
  -5 -16  -1   13.40    2.60
  -5 -16  -1   12.20    2.30
   5 -16   1   11.60    2.60
   5 -16   1   13.60    1.70
  -5  16  -1   11.20    2.70
   5  16   1   16.90    2.20
   5  16   1   12.40    2.30
  -6 -16  -1   14.60    3.20
   6 -16   1   15.90    3.00
   6 -16   1   12.60    1.90
   6  16   1   12.10    2.80
  -6  16  -1   18.80    3.20
   6  16   1   14.90    2.50
   7 -16   1   18.30    3.40
  -7 -16  -1   13.10    3.10
   7 -16   1    8.70    2.10
   7  16   1   18.80    3.00
  -7  16  -1   16.00    3.30
   8 -16   1    1.70    2.30
  -8 -16  -1    2.80    3.30
   8 -16   1    2.00    3.40
  -8  16  -1    2.00    3.50
   8  16   1    0.50    2.80
   9 -16   1    1.60    4.00
   9 -16   1    1.80    2.80
  -9 -16  -1   -2.00    4.50
  -9  16  -1   -0.20    4.50
   9 -17  -1    1.50    4.20
  -9 -17   1   -1.30    3.90
   9 -17  -1    0.30    3.00
   9  17  -1   -1.60    3.20
  -9  17   1    0.50    4.00
   8 -17  -1   -2.20    3.40
   8 -17  -1    0.60    2.40
  -8 -17   1    0.60    3.30
  -8  17   1   -1.40    3.30
   8  17  -1   -0.10    2.60
  -7 -17   1   41.10    4.20
   7 -17  -1   38.20    4.20
   7 -17  -1   32.90    3.10
  -7  17   1   31.60    4.20
   7  17  -1   32.20    3.60
   7  17  -1   33.20    3.30
   6 -17  -1    6.40    2.70
  -6 -17   1   11.40    2.70
   6 -17  -1    9.60    2.00
  -6 -17   1   10.60    3.20
   6  17  -1    9.00    2.50
   6  17  -1    9.00    2.10
  -6  17   1   11.30    3.20
  -5 -17   1   33.50    3.50
   5 -17  -1   35.40    3.60
   5 -17  -1   40.10    2.90
  -5 -17   1   32.70    3.20
  -5  17   1   38.00    3.80
   5  17  -1   34.00    2.90
   5  17  -1   36.60    3.40
   4 -17  -1  163.18    7.90
   4 -17  -1  167.08    7.30
  -4 -17   1  151.68    7.80
  -4 -17   1  160.18    7.50
  -4  17   1  158.38    7.30
   4  17  -1  159.28    7.70
   4  17  -1  151.88    7.20
  -4  17   1  138.79    7.90
  -3 -17   1   56.09    3.40
   3 -17  -1   59.69    3.30
  -3 -17   1   61.29    3.90
   3 -17  -1   55.79    3.80
   3  17  -1   60.09    3.10
  -3  17   1   56.79    3.40
  -3  17   1   52.29    3.90
  -3  17   1   53.99    2.40
   3  17  -1   51.19    3.60
  -3  17   1   55.09    2.40
   2 -17  -1    0.00    1.60
   2 -17  -1    0.40    1.00
  -2 -17   1    0.80    1.60
  -2 -17   1    0.40    1.10
  -2 -17   1   -0.40    1.50
  -2  17   1    0.00    0.60
  -2  17   1    0.60    1.30
   2  17  -1    0.10    0.90
  -2  17   1   -0.10    0.60
   2  17  -1   -0.80    1.40
  -2  17   1    0.70    1.60
   1 -17  -1   57.49    3.40
  -1 -17   1   70.59    4.00
   1 -17  -1   60.59    3.80
  -1 -17   1   61.69    3.40
  -1 -17   1   67.49    3.60
   1  17  -1   63.69    3.00
  -1  17   1   63.59    3.00
   1  17  -1   66.79    3.10
  -1  17   1   67.09    3.80
   1  17  -1   64.49    4.00
   1  17  -1   71.19    3.90
  -1  17   1   60.29    3.90
   0 -17  -1    0.20    1.40
   0 -17   1    2.80    1.50
   0 -17  -1    1.50    1.50
   0 -17  -1    1.20    1.00
   0 -17   1    1.80    1.50
   0 -17   1    1.40    0.90
   0  17   1    1.20    0.80
   0  17   1    0.40    1.40
   0  17  -1   -0.20    1.40
   0  17   1    1.10    1.50
   0  17  -1    0.60    1.30
   1 -17   1  210.68    9.10
  -1 -17  -1  206.68    9.30
   1 -17   1  209.98    9.60
  -1 -17  -1  217.98    9.70
  -1 -17  -1  220.18    9.50
   1  17   1  197.68    9.60
   1  17   1  208.78    9.60
   1  17   1  208.58    9.10
  -1  17  -1  212.18    9.50
  -1  17  -1  209.38    9.80
  -2 -17  -1   33.20    2.60
   2 -17   1   31.40    2.80
   2 -17   1   33.10    2.20
  -2 -17  -1   38.10    3.00
  -2 -17  -1   32.70    2.90
  -2  17  -1   36.80    3.10
   2  17   1   40.70    2.50
  -2  17  -1   32.60    2.80
   2  17   1   39.70    3.00
   3 -17   1   20.80    2.50
  -3 -17  -1   22.90    2.40
   3 -17   1   21.10    1.90
  -3 -17  -1   17.60    2.50
  -3 -17  -1   23.10    2.20
  -3  17  -1   24.20    2.80
   3  17   1   23.10    2.50
  -3  17  -1   18.60    2.20
   3  17   1   16.90    1.90
  -4 -17  -1    0.10    1.80
   4 -17   1   -0.70    1.10
   4 -17   1    1.00    2.00
  -4 -17  -1    1.40    2.00
  -4  17  -1   -0.10    2.00
   4  17   1   -0.10    1.50
   4  17   1    1.20    1.80
  -5 -17  -1   50.69    4.10
  -5 -17  -1   58.99    4.20
   5 -17   1   46.20    3.10
   5 -17   1   52.99    4.20
   5  17   1   45.00    3.60
  -5  17  -1   51.59    4.30
   5  17   1   55.29    4.20
  -6 -17  -1   53.59    4.50
   6 -17   1   48.10    4.50
   6 -17   1   58.79    3.60
   6  17   1   58.19    4.20
   6  17   1   48.10    4.10
  -6  17  -1   50.59    5.10
   7 -17   1   97.09    5.50
  -7 -17  -1  103.29    6.50
   7 -17   1   99.89    6.50
  -7  17  -1   95.99    6.50
   7  17   1   95.19    6.00
   8 -17   1   13.40    2.70
  -8 -17  -1   14.80    4.20
   8 -17   1   10.70    4.30
  -8  17  -1   13.90    4.00
   8  17   1   13.40    3.10
  -9 -17  -1   65.49    6.60
   9 -17   1   69.39    6.80
   9 -17   1   67.09    5.50
  -9  17  -1   54.09    6.20
   9 -18  -1    6.70    3.30
  -9 -18   1    8.90    4.40
   9 -18  -1    4.60    4.40
  -9  18   1    9.50    4.50
   9  18  -1    5.80    3.60
  -8 -18   1   54.19    5.70
   8 -18  -1   47.00    4.20
   8 -18  -1   55.59    5.50
   8  18  -1   56.99    5.00
  -8  18   1   51.89    5.80
   7 -18  -1   15.60    2.50
  -7 -18   1   17.40    3.50
   7 -18  -1   21.60    3.80
   7  18  -1   13.70    2.70
  -7  18   1   16.90    3.70
   7  18  -1   20.50    3.50
  -6 -18   1  244.58   11.70
   6 -18  -1  236.68   11.40
   6 -18  -1  222.08   10.60
  -6 -18   1  225.58   11.10
   6  18  -1  249.78   11.10
   6  18  -1  239.38   10.80
  -6  18   1  229.28   11.60
  -5 -18   1   19.90    3.10
   5 -18  -1   13.80    2.90
  -5 -18   1   18.20    2.60
   5 -18  -1   22.80    2.20
   5  18  -1   21.80    2.30
  -5  18   1   22.20    3.20
   5  18  -1   14.50    2.60
   4 -18  -1   88.09    4.60
  -4 -18   1   82.89    5.30
   4 -18  -1   98.59    5.50
  -4 -18   1   78.49    4.90
   4  18  -1   90.69    5.40
  -4  18   1   88.99    4.90
   4  18  -1   90.09    4.60
  -4  18   1   98.19    5.60
   3 -18  -1   -0.30    1.20
  -3 -18   1    2.40    2.00
  -3 -18   1    0.60    1.50
   3 -18  -1    1.30    1.90
  -3  18   1    1.60    2.00
  -3  18   1   -0.10    1.70
   3  18  -1   -0.70    1.70
   3  18  -1   -0.40    1.10
  -2 -18   1    3.10    1.80
   2 -18  -1    2.90    1.90
  -2 -18   1    2.10    1.60
  -2 -18   1    2.60    1.20
   2 -18  -1    3.20    1.20
  -2  18   1    1.80    1.70
   2  18  -1    2.50    1.70
  -2  18   1    2.00    0.60
   2  18  -1    2.60    1.00
  -2  18   1    2.40    0.60
  -2  18   1    3.70    1.80
  -1 -18   1    4.70    1.20
  -1 -18   1    5.40    1.80
  -1 -18   1    4.20    1.60
   1 -18  -1    5.30    1.20
   1 -18  -1    5.90    1.70
  -1  18   1    7.30    1.90
  -1  18   1    5.70    1.90
   1  18  -1    4.90    0.80
  -1  18   1    4.20    0.80
   1  18  -1    5.40    1.80
   1  18  -1    2.50    1.70
   0 -18   1   52.89    3.70
   0 -18   1   61.59    3.90
   0 -18  -1   62.89    3.40
   0 -18   1   62.39    3.20
   0 -18  -1   61.09    3.90
   0 -18  -1   54.09    3.80
   0  18   1   62.19    3.80
   0  18  -1   65.59    3.80
   0  18   1   61.79    3.10
   0  18  -1   63.79    4.00
  -1 -18  -1  119.99    5.70
   1 -18   1  117.59    5.70
   1 -18   1  103.49    4.90
  -1 -18  -1  103.29    5.10
  -1 -18  -1   95.59    5.40
   1 -18   1   95.29    5.30
   1  18   1   97.59    4.80
  -1  18  -1  109.59    5.40
   1  18   1  109.49    5.60
   1  18   1   95.39    5.40
  -1  18  -1  108.49    5.70
   2 -18   1   11.10    2.10
  -2 -18  -1    7.50    2.00
  -2 -18  -1   12.80    2.20
   2 -18   1    9.10    1.30
  -2 -18  -1    8.00    1.70
  -2  18  -1    7.40    1.70
   2  18   1    8.40    1.40
  -2  18  -1    6.70    2.00
   2  18   1    7.30    1.90
  -3 -18  -1   17.20    2.40
  -3 -18  -1   19.50    2.30
   3 -18   1   14.00    1.50
   3 -18   1   11.80    2.30
  -3 -18  -1   17.70    2.50
   3  18   1   14.70    1.80
  -3  18  -1   14.90    2.50
  -3  18  -1   16.10    2.30
   3  18   1   18.10    2.40
   4 -18   1   84.99    5.30
  -4 -18  -1   88.69    5.30
  -4 -18  -1   87.19    5.10
   4 -18   1   88.49    4.40
   4  18   1   84.19    4.70
  -4  18  -1   93.49    5.50
   4  18   1   92.79    5.20
   5 -18   1   62.29    3.60
   5 -18   1   68.59    4.70
  -5 -18  -1   58.19    4.40
  -5 -18  -1   51.79    4.40
  -5  18  -1   55.89    4.70
   5  18   1   60.99    4.30
   5  18   1   54.59    3.90
   6 -18   1   12.20    1.90
   6 -18   1    7.30    2.80
  -6 -18  -1    7.60    3.00
  -6  18  -1    8.90    3.10
   6  18   1   10.10    2.40
   6  18   1    8.50    2.60
  -7 -18  -1   12.10    3.60
   7 -18   1   12.70    3.50
   7 -18   1   12.10    2.30
   7  18   1   14.80    2.90
  -7  18  -1   16.60    3.70
  -8 -18  -1   61.69    5.80
   8 -18   1   43.40    5.40
   8 -18   1   53.79    4.60
   8  18   1   53.19    5.20
  -8  18  -1   50.49    5.50
   9 -18   1   21.50    3.60
   9 -18   1   15.60    4.80
  -9 -18  -1   15.50    4.90
  -9  18  -1   14.30    4.80
  -9 -19   1    3.60    5.10
   9 -19  -1    0.20    4.80
   9 -19  -1    1.40    3.20
  -9  19   1    3.50    4.60
   9  19  -1    4.20    3.70
   8 -19  -1   38.50    3.90
   8 -19  -1   29.90    4.90
  -8 -19   1   38.20    5.10
  -8  19   1   37.30    5.10
   8  19  -1   41.20    4.10
   7 -19  -1   24.40    4.10
  -7 -19   1   27.90    4.10
   7 -19  -1   22.50    3.00
   7  19  -1   26.70    3.90
   7  19  -1   35.00    3.40
  -7  19   1   30.20    4.40
   6 -19  -1    5.70    2.00
  -6 -19   1   10.50    3.00
  -6 -19   1    7.30    3.00
   6 -19  -1    8.20    2.90
  -6  19   1   10.80    3.00
   6  19  -1    7.40    3.00
   6  19  -1    6.80    2.20
  -5 -19   1  112.99    6.90
   5 -19  -1  128.99    6.20
  -5 -19   1  119.09    6.60
   5 -19  -1  120.29    6.90
   5  19  -1  127.89    6.70
  -5  19   1  117.99    7.10
   5  19  -1  128.39    6.20
   4 -19  -1   -0.20    1.30
  -4 -19   1   -1.80    1.60
   4 -19  -1   -0.70    2.20
  -4 -19   1   -0.10    2.20
   4  19  -1   -0.10    1.30
   4  19  -1    0.90    2.10
  -4  19   1   -0.20    2.20
   3 -19  -1   46.40    2.90
  -3 -19   1   42.20    3.70
   3 -19  -1   48.00    3.80
  -3 -19   1   43.60    3.30
  -3  19   1   38.00    3.20
   3  19  -1   41.50    2.70
   3  19  -1   52.29    3.60
  -3  19   1   40.90    3.70
   2 -19  -1   22.10    2.70
  -2 -19   1   16.90    2.50
  -2 -19   1   24.80    2.40
   2 -19  -1   21.80    2.00
  -2  19   1   21.40    1.20
  -2  19   1   19.90    2.70
   2  19  -1   18.90    1.80
   2  19  -1   22.10    2.50
  -2  19   1   22.50    2.40
  -2  19   1   20.20    1.20
  -1 -19   1   92.99    5.50
  -1 -19   1   96.39    4.90
   1 -19  -1  105.49    5.00
   1 -19  -1  103.59    5.50
  -1 -19   1   97.59    5.20
   1  19  -1   99.39    5.40
  -1  19   1  103.99    5.60
  -1  19   1   99.99    5.30
   1  19  -1  102.09    4.40
  -1  19   1   98.69    4.50
   1  19  -1  103.89    5.60
   0 -19  -1  403.46   17.30
   0 -19  -1  410.56   17.80
   0 -19   1  392.66   17.80
   0 -19   1  454.05   17.60
   0 -19   1  421.06   17.20
   0 -19  -1  397.06   17.60
   0  19  -1  416.66   17.60
   0  19   1  400.06   17.80
   0  19   1  387.36   17.60
   0  19  -1  394.36   17.80
   0  19   1  395.76   17.00
   1 -19   1  166.88    7.30
  -1 -19  -1  158.18    7.80
   1 -19   1  164.78    8.00
   1 -19   1  150.68    7.70
  -1 -19  -1  162.18    7.50
  -1 -19  -1  165.78    8.00
   1  19   1  161.08    7.20
   1  19   1  171.68    8.00
  -1  19  -1  159.48    7.80
  -1  19  -1  160.88    8.00
   1  19   1  168.18    7.90
   2 -19   1    0.80    1.10
   2 -19   1    0.40    1.90
  -2 -19  -1    0.60    1.80
  -2 -19  -1    0.90    1.90
  -2 -19  -1    0.60    1.40
   2  19   1    0.70    1.10
   2  19   1    2.00    1.80
  -2  19  -1    0.60    1.80
  -2  19  -1    1.20    1.70
   3 -19   1   61.19    3.30
  -3 -19  -1   52.39    3.80
  -3 -19  -1   67.09    4.30
  -3 -19  -1   54.99    4.00
   3 -19   1   52.49    4.10
   3  19   1   61.29    4.10
  -3  19  -1   63.79    4.00
   3  19   1   60.09    3.60
  -3  19  -1   57.19    4.20
  -4 -19  -1    4.50    2.40
   4 -19   1    4.40    1.40
   4 -19   1    8.10    2.50
  -4 -19  -1    8.70    2.30
   4  19   1    7.60    1.70
  -4  19  -1    4.30    2.50
   4  19   1    1.20    2.10
   5 -19   1    9.40    2.80
  -5 -19  -1    8.70    2.70
   5 -19   1    8.80    1.70
  -5 -19  -1    9.60    2.40
  -5  19  -1    9.60    2.90
   5  19   1    9.70    2.20
   5  19   1    9.90    2.60
   6 -19   1   35.50    3.10
   6 -19   1   28.30    3.80
  -6 -19  -1   26.30    3.80
   6  19   1   27.60    3.00
  -6  19  -1   30.60    4.00
   6  19   1   35.80    3.70
   7 -19   1   20.00    2.70
   7 -19   1   26.10    4.00
  -7 -19  -1   24.30    3.90
  -7  19  -1   20.70    4.40
   7  19   1   25.70    3.30
  -8 -19  -1    1.80    3.80
   8 -19   1    1.60    2.60
   8 -19   1    0.90    3.90
   8  19   1    4.80    3.30
  -8  19  -1    4.60    4.50
  -9 -19  -1    0.10    4.60
   9  19   1   -0.70    4.20
  -9  19  -1    2.50    5.20
   8 -20  -1   -0.70    2.70
  -8 -20   1   -0.30    3.80
   8 -20  -1    2.10    4.10
   8  20  -1    2.50    3.10
  -8  20   1    1.10    4.00
   7 -20  -1   20.20    4.00
  -7 -20   1   15.00    3.80
   7 -20  -1   18.60    2.80
   7  20  -1   19.10    3.50
   7  20  -1   22.30    3.10
  -7  20   1    8.40    3.80
   6 -20  -1   34.60    4.10
  -6 -20   1   37.50    3.80
   6 -20  -1   29.80    3.00
  -6 -20   1   27.40    3.90
   6  20  -1   33.20    3.70
   6  20  -1   42.30    3.50
  -6  20   1   30.90    4.20
   5 -20  -1   32.40    3.70
   5 -20  -1   24.20    2.50
  -5 -20   1   30.40    3.20
  -5 -20   1   27.40    3.60
   5  20  -1   28.90    3.40
   5  20  -1   24.00    2.60
  -5  20   1   30.10    3.80
  -4 -20   1  117.99    6.50
   4 -20  -1  106.79    5.60
  -4 -20   1  103.69    5.90
   4 -20  -1  103.79    6.30
   4  20  -1  110.29    5.50
  -4  20   1  110.79    6.50
   4  20  -1  121.29    6.30
  -3 -20   1   63.29    3.90
   3 -20  -1   62.49    4.40
   3 -20  -1   61.59    3.60
  -3 -20   1   56.59    4.30
   3  20  -1   55.89    3.30
   3  20  -1   54.99    4.10
  -3  20   1   64.39    4.20
  -3  20   1   54.29    4.30
   2 -20  -1    4.80    2.20
  -2 -20   1    5.70    1.60
  -2 -20   1    6.70    2.20
   2 -20  -1    6.10    1.50
  -2  20   1   11.20    2.40
   2  20  -1    6.20    2.10
  -2  20   1    9.90    2.30
   2  20  -1    5.00    1.10
  -1 -20   1  163.98    7.40
   1 -20  -1  163.48    7.90
   1 -20  -1  163.58    7.40
   1 -20  -1  168.98    8.10
  -1 -20   1  153.98    7.70
  -1 -20   1  149.59    8.00
  -1  20   1  170.18    8.00
   1  20  -1  159.88    8.00
   1  20  -1  154.98    7.80
  -1  20   1  158.58    6.90
  -1  20   1  166.18    8.10
   1  20  -1  160.58    6.80
   0 -20   1  184.48    8.70
   0 -20  -1  184.78    8.70
   0 -20   1  181.28    8.50
   0 -20  -1  181.98    8.50
   0 -20  -1  177.88    8.10
   0 -20   1  174.88    8.00
   0  20   1  177.48    7.70
   0  20   1  186.28    8.80
   0  20   1  168.38    8.40
   0  20  -1  166.68    8.60
   0  20  -1  169.88    8.40
   1 -20   1  257.77   12.10
   1 -20   1  261.67   11.40
  -1 -20  -1  256.27   11.90
  -1 -20  -1  263.67   12.10
  -1 -20  -1  266.17   11.60
   1 -20   1  271.87   11.90
  -1  20  -1  267.57   12.20
   1  20   1  280.47   12.20
  -1  20  -1  253.07   11.80
   1  20   1  269.47   11.30
   1  20   1  250.07   11.90
   2 -20   1   52.79    3.80
   2 -20   1   47.20    2.90
  -2 -20  -1   40.00    3.30
  -2 -20  -1   48.00    3.80
  -2 -20  -1   42.80    3.70
  -2  20  -1   48.40    3.90
   2  20   1   46.80    3.70
   2  20   1   51.09    3.00
  -2  20  -1   44.20    3.50
  -3 -20  -1    3.20    1.80
   3 -20   1    3.50    1.30
   3 -20   1    7.50    2.40
  -3 -20  -1    4.70    2.30
  -3  20  -1    2.60    2.20
  -3  20  -1    4.00    2.20
   3  20   1    4.80    1.50
   3  20   1    4.80    2.20
  -4 -20  -1    7.10    2.20
   4 -20   1    3.20    2.50
  -4 -20  -1    3.70    2.50
   4 -20   1    3.00    1.40
   4  20   1    2.70    1.70
  -4  20  -1    4.10    2.60
   4  20   1    4.80    2.30
   5 -20   1   15.80    2.00
  -5 -20  -1   16.60    2.80
   5 -20   1   18.80    3.20
  -5 -20  -1   12.50    3.00
   5  20   1   21.20    3.00
   5  20   1   12.70    2.40
  -5  20  -1   12.20    3.10
  -6 -20  -1   55.99    5.50
   6 -20   1   48.90    4.90
   6 -20   1   48.30    3.70
   6  20   1   49.60    4.60
   6  20   1   59.29    4.20
  -6  20  -1   49.90    5.00
   7 -20   1   17.10    2.70
  -7 -20  -1   18.10    4.00
   7 -20   1   20.50    4.10
   7  20   1   20.70    4.60
  -7  20  -1   18.60    4.20
   7  20   1   21.30    3.40
   8 -20   1    1.50    4.20
   8 -20   1   -0.10    2.60
  -8 -20  -1    1.70    4.60
   8  20   1    0.80    3.30
  -8  20  -1    0.00    4.60
   8 -21  -1    7.60    5.00
  -8 -21   1    4.10    4.10
   8 -21  -1    8.50    3.10
   8  21  -1    7.30    3.30
  -8  21   1    7.40    4.50
   7 -21  -1    4.70    3.70
   7 -21  -1    3.30    2.50
  -7 -21   1    2.10    3.50
  -7  21   1    4.00    3.70
   7  21  -1    2.00    2.60
   7  21  -1    3.70    3.20
  -6 -21   1   40.90    4.60
   6 -21  -1   43.50    4.70
  -6 -21   1   42.90    4.20
   6 -21  -1   41.60    3.90
  -6  21   1   49.80    5.10
   6  21  -1   48.30    4.60
   6  21  -1   37.10    3.60
  -5 -21   1   62.69    5.00
   5 -21  -1   66.59    5.00
  -5 -21   1   63.19    4.60
   5 -21  -1   57.19    4.00
  -5  21   1   55.39    5.00
   5  21  -1   55.09    3.80
   5  21  -1   52.99    4.60
   4 -21  -1    6.70    2.70
   4 -21  -1    4.20    1.70
  -4 -21   1    6.90    2.30
  -4 -21   1    8.40    3.00
   4  21  -1    6.50    1.70
  -4  21   1    8.40    2.80
   4  21  -1    8.90    2.60
  -3 -21   1  302.87   13.90
   3 -21  -1  291.27   13.80
   3 -21  -1  310.07   13.30
  -3 -21   1  295.27   13.40
   3  21  -1  310.07   13.90
  -3  21   1  298.17   13.50
   3  21  -1  312.47   13.00
  -3  21   1  299.87   14.10
  -2 -21   1   29.70    2.80
  -2 -21   1   29.10    3.30
   2 -21  -1   28.80    3.10
   2 -21  -1   28.00    2.60
  -2  21   1   25.80    2.90
   2  21  -1   23.60    3.00
  -2  21   1   26.70    3.20
   2  21  -1   29.40    2.10
  -1 -21   1    1.90    1.40
   1 -21  -1    3.80    2.20
  -1 -21   1   -1.00    1.90
   1 -21  -1    2.60    2.20
   1 -21  -1    2.50    1.40
  -1 -21   1    1.70    2.00
  -1  21   1    2.20    2.00
  -1  21   1    0.70    0.80
  -1  21   1   -0.50    2.00
   1  21  -1    0.40    2.00
   1  21  -1    0.10    2.00
   1  21  -1    1.20    0.70
   0 -21  -1   23.30    2.90
   0 -21   1   25.20    2.30
   0 -21  -1   22.60    2.20
   0 -21   1   17.80    2.80
   0 -21  -1   28.40    2.90
   0 -21   1   17.10    2.70
   0  21  -1   20.30    2.80
   0  21   1   22.80    2.90
   0  21   1   23.10    2.90
   0  21  -1   23.10    2.80
   0  21   1   24.90    1.80
   1 -21   1   48.30    4.10
   1 -21   1   53.99    4.20
  -1 -21  -1   55.79    3.60
   1 -21   1   51.09    3.20
  -1 -21  -1   64.19    4.00
  -1 -21  -1   57.19    4.10
   1  21   1   48.90    3.90
   1  21   1   55.99    4.10
  -1  21  -1   51.69    4.10
  -1  21  -1   56.49    3.80
   1  21   1   49.20    3.00
  -2 -21  -1    1.40    2.20
   2 -21   1    0.40    2.10
  -2 -21  -1   -0.20    1.70
  -2 -21  -1    0.10    2.10
   2 -21   1    0.90    1.20
  -2  21  -1    0.40    2.10
  -2  21  -1    1.10    2.20
   2  21   1    0.60    1.30
   2  21   1   -0.60    1.90
   3 -21   1   85.19    5.30
  -3 -21  -1   81.99    5.30
   3 -21   1   85.39    4.40
  -3 -21  -1   81.19    5.00
   3  21   1   74.89    5.10
  -3  21  -1   80.19    5.10
   3  21   1   79.59    4.30
  -3  21  -1   90.19    5.50
   4 -21   1    2.30    2.60
  -4 -21  -1    0.50    2.40
  -4 -21  -1    1.60    2.30
   4 -21   1    1.70    1.30
   4  21   1    3.90    2.40
   4  21   1    3.00    1.80
  -4  21  -1   -0.60    2.40
   5 -21   1   -0.50    1.50
   5 -21   1    0.70    2.80
  -5 -21  -1   -0.90    2.60
  -5 -21  -1   -2.30    2.60
  -5  21  -1    0.40    2.80
   5  21   1    0.90    2.50
   5  21   1    2.40    2.00
   6 -21   1    0.40    1.90
   6 -21   1    1.30    3.20
  -6 -21  -1   -1.90    3.00
   6  21   1   -1.00    2.70
  -6  21  -1   -0.20    3.20
   6  21   1   -1.20    2.20
  -7 -21  -1   10.90    4.40
   7 -21   1    8.80    4.00
   7 -21   1    9.70    2.50
  -7  21  -1   17.20    4.20
   7  21   1   23.70    4.30
   7  21   1   15.10    3.20
   8 -21   1   99.89    6.40
  -8 -21  -1   96.19    7.90
   8 -21   1  112.09    8.80
  -8  21  -1   97.89    8.00
   8  21   1  105.09    7.10
   8 -22  -1   40.20    6.90
  -8 -22   1   50.79    6.40
   8 -22  -1   37.20    4.20
  -8  22   1   42.20    6.00
   8  22  -1   44.80    4.40
  -7 -22   1    8.30    4.40
   7 -22  -1   15.00    4.20
   7 -22  -1    9.60    2.70
  -7  22   1   10.00    4.20
   7  22  -1   17.70    4.20
   7  22  -1   17.40    3.10
   6 -22  -1    2.00    2.10
   6 -22  -1    0.90    3.70
  -6 -22   1    5.10    3.40
  -6 -22   1    1.50    3.60
  -6  22   1    1.40    3.40
   6  22  -1    2.10    2.20
   6  22  -1    2.50    3.00
  -5 -22   1   -1.00    2.40
   5 -22  -1    0.10    1.90
   5 -22  -1    1.10    3.20
  -5 -22   1    0.00    2.80
   5  22  -1    0.30    1.70
   5  22  -1   -1.00    2.50
  -5  22   1   -1.50    2.80
  -4 -22   1   39.10    3.80
  -4 -22   1   39.60    4.10
   4 -22  -1   35.00    3.10
   4 -22  -1   38.40    4.10
   4  22  -1   42.20    4.00
   4  22  -1   43.70    3.00
  -4  22   1   33.20    3.90
  -3 -22   1   27.90    3.50
   3 -22  -1   34.20    3.00
   3 -22  -1   34.40    3.70
  -3 -22   1   33.70    3.30
   3  22  -1   34.30    3.50
  -3  22   1   32.50    3.70
   3  22  -1   34.30    2.50
  -3  22   1   35.00    3.50
   2 -22  -1   32.20    3.60
   2 -22  -1   22.50    2.40
  -2 -22   1   23.20    2.40
  -2 -22   1   26.20    3.20
   2  22  -1   25.20    3.00
  -2  22   1   24.10    3.30
  -2  22   1   27.80    3.20
   2  22  -1   30.40    2.00
   1 -22  -1    7.70    2.50
  -1 -22   1    8.00    2.50
  -1 -22   1    6.80    1.70
   1 -22  -1    7.90    1.70
   1 -22  -1    7.50    2.70
   1  22  -1    5.70    2.30
  -1  22   1    8.50    2.50
  -1  22   1   11.40    2.60
   1  22  -1    7.90    0.70
  -1  22   1    8.10    0.90
   0 -22  -1   36.70    3.20
   0 -22   1   33.60    2.90
   0 -22   1   41.80    3.80
   0 -22  -1   38.20    3.70
   0 -22   1   44.80    3.50
   0 -22  -1   51.89    3.70
   0  22  -1   40.60    3.70
   0  22  -1   38.30    3.50
   0  22   1   41.00    2.30
   0  22   1   38.40    3.60
   0  22   1   38.60    3.60
  -1 -22  -1   27.90    3.30
   1 -22   1   26.80    3.30
  -1 -22  -1   32.30    3.20
   1 -22   1   26.20    2.40
   1 -22   1   25.80    3.00
  -1 -22  -1   27.30    2.60
   1  22   1   30.50    3.30
  -1  22  -1   26.90    3.20
   1  22   1   26.50    2.20
   1  22   1   27.10    3.10
  -1  22  -1   23.10    2.90
   2 -22   1  247.28   11.30
  -2 -22  -1  282.27   13.00
  -2 -22  -1  231.78   11.40
   2 -22   1  240.58   10.60
  -2 -22  -1  233.88   10.90
   2  22   1  253.67   11.40
  -2  22  -1  257.27   11.20
   2  22   1  223.38   10.50
  -2  22  -1  228.78   11.50
   3 -22   1   98.49    6.20
  -3 -22  -1   94.29    5.60
   3 -22   1   92.79    5.00
  -3 -22  -1   97.89    6.00
  -3  22  -1  102.49    5.60
   3  22   1  101.89    5.90
  -3  22  -1   92.39    6.10
   3  22   1  100.79    5.10
  -4 -22  -1  122.29    7.20
   4 -22   1  125.49    6.10
  -4 -22  -1  129.09    7.00
   4 -22   1  118.59    7.10
   4  22   1  126.69    7.00
  -4  22  -1  126.69    7.30
   4  22   1  124.09    6.40
   5 -22   1    0.50    1.60
  -5 -22  -1   -0.30    2.70
   5 -22   1    0.50    2.90
  -5 -22  -1   -0.80    2.80
   5  22   1    1.20    2.70
  -5  22  -1    1.30    3.00
   5  22   1    2.30    2.00
  -6 -22  -1   14.50    3.80
   6 -22   1   18.80    2.50
   6 -22   1   15.00    3.80
   6  22   1   14.00    2.80
  -6  22  -1    8.80    3.80
   6  22   1   14.20    3.40
   7 -22   1   22.10    3.10
   7 -22   1   28.20    4.60
  -7 -22  -1   22.90    4.60
   7  22   1   22.90    4.60
   7  22   1   21.80    3.50
  -7  22  -1   21.10    5.10
  -8 -22  -1   46.90    6.40
   8  22   1   39.40    4.70
  -8  22  -1   37.90    6.60
  -7 -23   1   54.19    6.20
   7 -23  -1   50.29    4.90
   7 -23  -1   61.99    6.20
   7  23  -1   64.89    4.90
   7  23  -1   56.79    5.80
  -7  23   1   58.49    6.20
   6 -23  -1    1.90    2.10
  -6 -23   1   -2.30    3.40
   6 -23  -1   -0.50    3.90
  -6  23   1    3.70    3.60
   6  23  -1    1.20    2.30
   6  23  -1    0.70    3.20
   5 -23  -1    0.40    2.00
   5 -23  -1    2.00    3.10
  -5 -23   1    1.20    3.10
  -5 -23   1    3.90    2.70
  -5  23   1    4.90    3.20
   5  23  -1    0.70    1.80
   5  23  -1   -0.50    2.70
   4 -23  -1    1.70    1.80
  -4 -23   1    2.80    2.80
  -4 -23   1   -0.20    2.20
   4 -23  -1    0.30    2.70
   4  23  -1    1.10    1.60
  -4  23   1    0.60    2.60
   4  23  -1    1.10    2.50
  -3 -23   1    4.90    2.60
  -3 -23   1    4.20    2.00
   3 -23  -1    4.60    1.80
   3 -23  -1    6.30    2.90
  -3  23   1    6.60    2.70
   3  23  -1    3.20    2.50
  -3  23   1    4.80    2.60
   3  23  -1    3.70    1.40
  -2 -23   1    9.00    2.70
   2 -23  -1   10.10    2.70
  -2 -23   1   10.50    2.00
   2 -23  -1    7.80    1.70
   2  23  -1    8.30    2.50
   2  23  -1    8.70    1.20
  -2  23   1    9.50    2.80
  -2  23   1    7.10    2.50
   1 -23  -1   40.00    4.00
   1 -23  -1   47.40    4.00
  -1 -23   1   45.00    3.30
   1 -23  -1   31.90    3.10
  -1 -23   1   33.40    3.70
  -1  23   1   40.30    4.00
   1  23  -1   44.30    3.80
  -1  23   1   35.80    3.70
   0 -23   1    3.40    1.50
   0 -23  -1    3.70    2.40
   0 -23   1    5.10    2.50
   0 -23  -1    4.20    1.80
   0 -23   1    6.90    2.50
   0 -23  -1    6.00    2.50
   0  23   1    4.00    2.20
   0  23   1    1.90    2.20
   0  23  -1    3.20    2.20
   0  23   1    4.50    1.10
   0  23  -1    4.70    2.30
  -1 -23  -1    2.50    1.80
   1 -23   1    1.90    2.30
   1 -23   1    1.60    1.40
  -1 -23  -1    3.40    2.60
  -1 -23  -1    1.60    2.40
   1 -23   1    2.70    2.30
  -1  23  -1    0.30    2.10
   1  23   1    3.30    2.40
  -1  23  -1    0.80    2.30
   1  23   1   -0.10    2.20
   1  23   1    2.90    1.20
   2 -23   1    1.80    2.50
  -2 -23  -1    0.30    1.90
   2 -23   1    2.90    1.40
  -2 -23  -1    1.40    2.30
   2 -23   1    1.90    2.40
   2  23   1    1.20    1.40
  -2  23  -1    1.30    2.60
  -2  23  -1    2.30    2.60
   2  23   1    0.90    2.30
  -3 -23  -1    2.20    2.60
   3 -23   1    2.30    1.50
  -3 -23  -1    6.70    2.30
   3 -23   1    1.50    2.70
  -3  23  -1    6.30    2.70
  -3  23  -1    3.60    2.70
   3  23   1    2.70    1.60
   3  23   1    2.40    2.50
   4 -23   1   -0.10    1.50
   4 -23   1    2.20    2.80
  -4 -23  -1    0.90    3.10
  -4 -23  -1   -0.20    2.50
   4  23   1   -1.20    1.70
   4  23   1    1.60    2.60
  -4  23  -1    0.70    2.80
   5 -23   1    0.30    3.10
  -5 -23  -1    0.50    3.20
   5 -23   1   -0.10    1.60
  -5 -23  -1    0.70    3.40
   5  23   1    1.20    2.10
   5  23   1    0.50    2.80
  -5  23  -1   -0.50    3.10
   6 -23   1   -1.00    3.60
  -6 -23  -1   -1.20    3.50
   6 -23   1   -0.50    2.00
   6  23   1    1.30    2.50
   6  23   1   -0.10    3.60
  -6  23  -1   -0.30    3.70
   7 -23   1   41.30    5.70
  -7 -23  -1   50.09    5.70
   7 -23   1   42.20    3.90
   7  23   1   46.10    4.40
  -7  23  -1   43.20    5.60
   7  23   1   52.49    5.70
   7 -24  -1    5.20    2.90
  -7 -24   1    8.60    4.30
   7 -24  -1    7.80    4.60
  -7  24   1    4.10    4.40
   7  24  -1    7.90    4.10
   7  24  -1    7.70    3.10
  -6 -24   1   56.79    5.90
   6 -24  -1   53.49    4.70
   6 -24  -1   50.29    5.50
   6  24  -1   51.19    4.40
   6  24  -1   61.89    5.70
  -6  24   1   61.89    6.20
   5 -24  -1    1.30    2.10
   5 -24  -1    0.40    3.20
  -5 -24   1    2.30    2.90
  -5 -24   1    3.30    3.30
  -5  24   1    1.60    3.20
   5  24  -1    1.40    2.00
   5  24  -1    4.40    3.10
   4 -24  -1  142.59    8.00
  -4 -24   1  143.29    7.50
  -4 -24   1  145.69    8.10
   4 -24  -1  134.19    7.10
   4  24  -1  145.99    8.10
   4  24  -1  131.89    6.70
  -4  24   1  147.19    8.20
   3 -24  -1    8.80    2.00
   3 -24  -1    8.50    3.00
  -3 -24   1    9.50    3.00
  -3 -24   1    9.00    2.40
  -3  24   1    9.20    2.70
   3  24  -1    9.00    1.50
   3  24  -1    5.30    2.60
  -3  24   1    6.20    2.80
   2 -24  -1   43.00    4.40
  -2 -24   1   44.30    3.70
   2 -24  -1   41.40    4.30
   2 -24  -1   46.00    3.50
  -2 -24   1   46.00    4.30
   2  24  -1   43.10    2.50
  -2  24   1   44.10    4.40
  -2  24   1   44.80    4.10
   2  24  -1   41.40    4.10
   1 -24  -1   32.50    3.70
   1 -24  -1   32.00    3.10
  -1 -24   1   32.90    3.20
   1 -24  -1   43.80    4.10
  -1 -24   1   30.20    3.60
   1  24  -1   27.10    3.30
  -1  24   1   31.60    3.70
  -1  24   1   23.40    3.30
   0 -24   1    8.90    2.80
   0 -24  -1    9.20    2.70
   0 -24  -1   11.60    2.80
   0 -24   1    9.70    1.80
   0 -24  -1   13.40    2.10
   0  24  -1    7.20    2.70
   0  24   1   10.20    1.20
   0  24   1    7.60    2.70
   0  24   1   10.90    2.90
   0  24  -1   13.80    3.00
   1 -24   1   10.10    3.00
   1 -24   1    5.50    1.60
   1 -24   1    8.30    2.70
  -1 -24  -1    8.40    2.80
  -1 -24  -1    7.40    2.10
  -1 -24  -1    7.70    2.60
  -1  24  -1    5.30    2.50
  -1  24  -1    3.90    2.50
   1  24   1    8.40    1.40
   1  24   1    8.00    2.60
  -2 -24  -1   46.20    4.50
   2 -24   1   51.79    4.70
   2 -24   1   54.69    3.50
   2 -24   1   59.29    4.70
  -2 -24  -1   49.99    4.10
  -2  24  -1   53.69    4.30
   2  24   1   49.80    3.30
  -2  24  -1   53.49    4.70
   2  24   1   56.09    4.50
   3 -24   1   10.70    1.80
   3 -24   1   12.50    3.10
  -3 -24  -1   10.50    2.50
  -3 -24  -1    7.70    3.00
   3  24   1    6.10    2.70
  -3  24  -1    8.00    3.00
  -3  24  -1    6.40    2.90
   3  24   1    8.60    1.80
  -4 -24  -1   75.99    5.50
   4 -24   1   84.29    5.80
  -4 -24  -1   66.69    5.60
   4 -24   1   71.49    4.50
   4  24   1   78.39    4.60
  -4  24  -1   63.79    6.20
   4  24   1   87.49    6.00
  -5 -24  -1   41.00    4.70
   5 -24   1   39.20    3.60
   5 -24   1   41.00    4.70
  -5  24  -1   32.70    4.60
   5  24   1   33.70    3.30
   5  24   1   34.30    4.20
  -6 -24  -1    1.30    3.80
   6 -24   1    4.80    2.30
   6 -24   1    4.50    3.90
   6  24   1    3.70    2.70
  -6  24  -1    0.60    4.10
   6  24   1    4.70    3.60
  -7 -24  -1    1.30    4.40
   7 -24   1    2.80    2.90
   7 -24   1    1.60    4.60
   7  24   1    5.10    3.40
   7  24   1    3.10    4.60
  -7  24  -1    3.70    4.50
  -7 -25   1    2.70    4.50
   7  25  -1   -1.40    4.80
   6 -25  -1   -0.70    2.50
  -6 -25   1   -2.00    3.90
   6 -25  -1    2.40    4.00
   6  25  -1    3.00    2.60
  -6  25   1   -1.10    3.60
   6  25  -1   -2.10    3.50
   5 -25  -1    1.70    3.50
  -5 -25   1    0.50    3.10
  -5 -25   1   -0.40    3.30
   5 -25  -1    0.60    2.30
  -5  25   1   -1.60    3.30
   5  25  -1    2.70    2.00
   5  25  -1    0.40    3.20
   4 -25  -1   97.09    5.70
  -4 -25   1  119.19    6.30
  -4 -25   1   98.79    6.80
   4 -25  -1  115.79    6.90
   4  25  -1  100.99    6.60
   4  25  -1   88.79    5.10
  -4  25   1   93.69    6.70
   3 -25  -1   13.60    3.30
  -3 -25   1   10.50    2.50
  -3 -25   1   14.70    3.40
   3 -25  -1    9.70    2.20
  -3  25   1   11.60    3.30
  -3  25   1   10.00    3.20
   3  25  -1    8.10    1.50
   3  25  -1    9.10    3.00
  -2 -25   1   30.80    3.80
   2 -25  -1   31.40    3.10
   2 -25  -1   36.80    4.10
   2 -25  -1   26.30    3.80
  -2 -25   1   35.20    3.40
   2  25  -1   32.00    1.90
  -2  25   1   32.20    4.00
  -2  25   1   26.10    3.60
   2  25  -1   23.60    3.50
  -1 -25   1    8.80    2.90
   1 -25  -1    8.90    2.00
   1 -25  -1    8.10    2.90
   1 -25  -1    8.40    2.90
  -1 -25   1    9.40    2.10
  -1  25   1    5.90    2.80
   1  25  -1    7.70    2.80
  -1  25   1    6.30    3.00
   0 -25   1    4.20    2.80
   0 -25  -1    4.90    3.10
   0 -25   1    7.40    1.80
   0 -25  -1    3.90    3.00
   0 -25  -1    4.50    1.90
   0  25   1    5.10    0.90
   0  25  -1    4.00    2.60
   0  25   1    3.30    2.60
   0  25  -1    6.00    2.50
   0  25   1    4.30    2.70
  -1 -25  -1   -0.60    2.50
   1 -25   1   -0.20    3.10
  -1 -25  -1    0.30    1.90
   1 -25   1   -0.10    1.60
   1 -25   1   -1.80    2.40
  -1  25  -1    1.20    2.40
   1  25   1   -0.60    1.20
   1  25   1    0.20    2.40
  -1  25  -1    1.00    2.40
   2 -25   1    1.60    2.70
   2 -25   1   -0.20    2.70
  -2 -25  -1    0.30    2.70
  -2 -25  -1    2.10    2.20
   2 -25   1    0.70    1.60
   2  25   1    2.50    1.40
   2  25   1    0.00    2.60
  -2  25  -1    1.10    2.80
  -2  25  -1    0.50    2.80
  -3 -25  -1    2.20    2.90
   3 -25   1    3.30    3.00
  -3 -25  -1    1.50    2.40
   3 -25   1    2.40    1.70
  -3  25  -1    0.30    3.00
   3  25   1    3.50    2.70
  -3  25  -1    3.00    3.10
   3  25   1    1.80    1.70
   4 -25   1    8.00    2.10
  -4 -25  -1    8.00    3.30
  -4 -25  -1   12.50    3.10
   4 -25   1    7.30    3.40
   4  25   1    7.90    3.20
  -4  25  -1    9.70    3.50
   4  25   1    6.00    2.10
   5 -25   1    7.90    3.90
  -5 -25  -1    8.00    3.80
   5 -25   1    6.10    2.20
   5  25   1    9.70    2.50
  -5  25  -1    3.10    3.60
   5  25   1    7.70    3.50
   6 -25   1    1.70    4.70
  -6 -25  -1    0.10    4.10
   6 -25   1    2.40    2.50
  -6  25  -1    0.90    3.90
   6  25   1    1.70    2.70
   6  25   1   -0.40    3.60
   6 -26  -1   15.40    4.80
  -6 -26   1   19.60    5.30
   6 -26  -1   19.90    3.10
  -6  26   1   22.90    4.90
   6  26  -1   18.40    4.50
   6  26  -1   18.50    2.90
  -5 -26   1   14.00    3.60
   5 -26  -1   17.80    4.40
   5 -26  -1   14.60    2.80
  -5 -26   1   14.40    4.20
   5  26  -1   14.20    3.90
   5  26  -1   14.50    2.50
  -5  26   1   14.40    4.10
  -4 -26   1   31.20    4.60
   4 -26  -1   33.60    4.50
   4 -26  -1   30.70    3.20
  -4 -26   1   30.00    3.70
   4  26  -1   35.50    3.10
  -4  26   1   38.00    4.70
   4  26  -1   30.10    4.10
   3 -26  -1   19.60    2.60
  -3 -26   1   21.70    3.90
  -3 -26   1   16.50    2.80
   3 -26  -1   14.80    3.90
  -3  26   1   20.60    3.70
  -3  26   1   17.40    3.80
   3  26  -1   21.00    3.50
   3  26  -1   20.40    1.90
   2 -26  -1   32.30    3.00
   2 -26  -1   24.60    4.00
  -2 -26   1   21.20    4.10
   2 -26  -1   34.40    4.40
  -2 -26   1   29.70    3.00
   2  26  -1   28.30    3.70
  -2  26   1   32.00    4.10
  -2  26   1   29.00    3.70
   1 -26  -1   -0.30    2.80
   1 -26  -1    0.70    3.20
  -1 -26   1    1.60    2.00
   1 -26  -1    2.30    2.00
  -1 -26   1   -0.20    2.90
  -1  26   1   -0.70    2.60
   1  26  -1    2.70    3.00
  -1  26   1    3.20    3.10
   0 -26   1   15.80    2.30
   0 -26  -1   18.00    3.70
   0 -26   1   12.50    3.30
   0 -26  -1   12.00    3.60
   0 -26  -1   11.50    2.30
   0  26   1   14.00    3.30
   0  26   1   16.90    3.20
   0  26  -1   13.50    3.30
   0  26  -1   13.90    3.10
   1 -26   1    1.90    2.90
  -1 -26  -1    2.00    2.30
  -1 -26  -1    2.50    3.00
   1 -26   1    1.30    3.30
   1 -26   1    1.60    1.90
   1  26   1    1.60    1.20
  -1  26  -1    2.60    2.60
  -1  26  -1    2.00    2.80
   1  26   1    4.10    3.10
   2 -26   1    5.00    3.40
   2 -26   1    3.00    3.40
   2 -26   1    3.70    1.80
  -2 -26  -1    5.50    3.10
  -2 -26  -1    6.10    2.40
  -2  26  -1    5.50    2.80
   2  26   1    1.60    2.90
  -2  26  -1    1.00    2.90
   2  26   1    4.70    1.60
  -3 -26  -1    1.60    3.10
  -3 -26  -1    0.30    2.60
   3 -26   1    2.30    3.50
   3 -26   1    0.80    1.70
   3  26   1   -0.10    1.70
   3  26   1    0.40    2.90
  -3  26  -1   -0.70    3.20
   4 -26   1  121.19    6.10
  -4 -26  -1  112.79    7.00
   4 -26   1  122.59    7.40
  -4 -26  -1  101.39    7.80
   4  26   1  110.29    7.10
  -4  26  -1  101.19    7.40
   4  26   1  101.09    5.90
   5 -26   1    6.20    4.50
   5 -26   1    7.50    2.40
  -5 -26  -1   11.40    4.60
   5  26   1    5.50    4.10
   5  26   1    6.70    2.50
  -5  26  -1    8.30    4.00
   6 -26   1   10.70    2.90
   6 -26   1   17.20    5.10
  -6 -26  -1   19.20    4.90
  -6  26  -1   13.50    4.50
   6  26   1   14.30    4.50
   6  26   1   15.90    3.30
  -6 -27   1   12.20    5.40
   5 -27  -1   20.20    3.10
  -5 -27   1   21.10    3.90
  -5 -27   1   14.10    4.40
   5 -27  -1   22.50    4.90
   5  27  -1   16.70    2.50
   5  27  -1   23.60    4.50
  -5  27   1   16.60    4.70
   4 -27  -1    0.10    3.50
  -4 -27   1    0.40    3.10
   4 -27  -1    1.50    2.40
  -4 -27   1    3.10    3.80
   4  27  -1    1.40    3.80
  -4  27   1    0.20    3.60
   4  27  -1    2.90    1.80
  -3 -27   1   24.90    4.20
  -3 -27   1   20.90    3.20
   3 -27  -1   24.80    3.00
   3 -27  -1   28.20    4.70
   3  27  -1   34.70    4.20
   3  27  -1   24.30    2.20
  -3  27   1   24.70    4.20
  -3  27   1   30.60    3.90
   2 -27  -1   20.10    4.10
  -2 -27   1   24.30    3.00
   2 -27  -1   17.70    2.70
  -2 -27   1   22.50    4.30
   2 -27  -1   20.30    4.00
   2  27  -1   16.30    3.70
  -2  27   1   24.00    4.10
  -2  27   1   30.80    4.10
   1 -27  -1    4.70    3.30
  -1 -27   1    4.70    2.30
  -1 -27   1    7.80    3.70
   1 -27  -1    3.00    3.10
   1 -27  -1    5.80    2.30
  -1  27   1    3.90    3.20
  -1  27   1    7.10    3.00
   1  27  -1    2.50    2.90
   0 -27   1    2.60    2.00
   0 -27  -1   -0.50    3.40
   0 -27   1    1.80    3.20
   0 -27  -1   -0.70    2.10
   0  27  -1    0.00    2.90
   0  27   1    1.80    3.30
   0  27  -1    0.60    3.20
   0  27   1    0.80    3.00
   1 -27   1   28.20    4.30
  -1 -27  -1   36.20    3.50
  -1 -27  -1   25.40    4.10
   1 -27   1   39.10    3.60
   1  27   1   29.40    3.90
  -1  27  -1   24.20    4.00
   1  27   1   34.80    2.30
  -1  27  -1   37.80    4.10
   2 -27   1    6.90    2.00
   2 -27   1    1.60    3.30
   2 -27   1    4.00    3.20
  -2 -27  -1    6.30    3.40
  -2 -27  -1    8.20    2.60
  -2  27  -1    6.50    3.10
   2  27   1    5.40    1.60
  -2  27  -1    5.40    3.50
   2  27   1    6.60    3.20
  -3 -27  -1    5.00    2.80
   3 -27   1   11.10    3.80
   3 -27   1   11.30    3.80
   3 -27   1    6.80    2.20
  -3 -27  -1    9.10    3.80
  -3  27  -1    7.40    3.80
   3  27   1   13.10    4.00
   3  27   1   10.00    2.00
  -4 -27  -1    8.10    3.90
   4 -27   1    9.20    4.00
  -4 -27  -1    8.30    3.60
   4 -27   1    8.50    2.30
  -4  27  -1    6.60    3.90
   4  27   1    5.50    2.20
   4  27   1    5.00    3.60
   5 -27   1    1.60    2.40
  -5 -27  -1    1.70    4.70
   5 -27   1    3.60    4.40
  -5  27  -1    3.90    4.10
   5  27   1    3.90    4.00
   5  27   1    4.40    2.70
  -5 -28   1   15.40    4.10
  -5 -28   1   13.10    4.60
   5 -28  -1   16.80    5.10
   5 -28  -1   16.90    3.50
   5  28  -1   15.80    2.50
   5  28  -1   23.30    5.20
  -5  28   1   15.50    5.40
  -4 -28   1    1.10    3.20
   4 -28  -1   -0.70    2.50
   4 -28  -1   -0.10    4.50
  -4 -28   1    0.60    4.40
  -4  28   1   -0.50    3.80
   4  28  -1   -1.10    3.70
   4  28  -1   -0.50    1.70
   3 -28  -1    4.90    4.40
  -3 -28   1    8.40    3.00
   3 -28  -1    7.30    2.60
   3 -28  -1   10.10    4.00
  -3 -28   1    7.40    4.40
   3  28  -1    7.90    1.30
  -3  28   1   10.70    3.90
   3  28  -1    4.10    3.50
   2 -28  -1   26.10    4.80
   2 -28  -1   32.00    3.30
   2 -28  -1   41.90    4.80
  -2 -28   1   39.80    4.80
  -2 -28   1   30.10    3.50
   2  28  -1   39.30    4.50
  -2  28   1   34.50    4.50
  -2  28   1   35.00    4.70
  -1 -28   1   13.30    3.90
   1 -28  -1   17.40    2.90
   1 -28  -1   14.60    4.10
  -1 -28   1   11.00    2.60
   1 -28  -1   12.30    4.20
   1  28  -1   10.30    3.50
  -1  28   1   12.50    3.80
  -1  28   1   12.60    3.60
   0 -28   1    1.40    2.20
   0 -28  -1   -0.70    2.30
   0 -28   1    1.60    3.50
   0 -28  -1   -1.60    3.70
   0  28   1    0.70    3.20
   0  28  -1    2.00    3.30
   0  28   1    0.90    3.20
   0  28  -1   -0.20    3.00
  -1 -28  -1    3.20    3.50
   1 -28   1    6.20    3.50
   1 -28   1    3.90    2.20
  -1 -28  -1    4.20    2.60
  -1  28  -1    4.20    3.30
   1  28   1    4.20    3.20
   1  28   1    3.20    1.10
  -1  28  -1    3.30    3.20
  -2 -28  -1    3.40    3.50
   2 -28   1    3.40    3.60
   2 -28   1    1.90    2.10
   2 -28   1    2.30    3.40
  -2 -28  -1    3.70    2.80
   2  28   1    2.30    1.60
   2  28   1    1.60    3.20
  -2  28  -1    1.60    3.40
  -2  28  -1    3.40    3.60
  -3 -28  -1   -1.20    2.90
   3 -28   1    1.50    3.70
   3 -28   1    3.20    4.10
   3 -28   1    2.20    2.20
  -3 -28  -1    1.40    3.70
   3  28   1    0.70    1.90
   3  28   1   -0.60    3.90
  -3  28  -1   -0.30    3.70
   4 -28   1   40.40    5.60
   4 -28   1   22.30    3.10
  -4 -28  -1   42.30    4.70
  -4 -28  -1   34.90    5.10
   4  28   1   26.60    3.00
   4  28   1   25.30    4.60
  -4  28  -1   25.60    4.80
  -5 -28  -1   -0.60    4.30
   5 -28   1   -2.20    4.40
   5  28   1   -0.30    4.20
  -4 -29   1   41.10    4.60
   4 -29  -1   35.60    6.00
   4 -29  -1   32.70    3.70
  -4 -29   1   37.90    5.50
   4  29  -1   45.70    5.70
   4  29  -1   44.80    3.20
  -4  29   1   37.00    5.60
   3 -29  -1    2.20    4.50
  -3 -29   1    3.20    4.00
  -3 -29   1    2.20    3.10
   3 -29  -1    3.40    4.00
   3 -29  -1    4.60    2.70
   3  29  -1    3.10    3.90
  -3  29   1    4.40    4.00
   2 -29  -1   -1.70    3.60
   2 -29  -1    1.00    3.80
  -2 -29   1    0.40    2.60
  -2 -29   1    1.20    3.70
   2 -29  -1    0.10    2.40
  -2  29   1    0.50    3.50
  -2  29   1    1.10    3.70
   2  29  -1    0.30    3.40
  -1 -29   1    1.70    3.60
  -1 -29   1    2.40    2.60
   1 -29  -1    2.90    2.60
   1 -29  -1   -0.20    3.70
  -1  29   1    0.20    3.50
   1  29  -1    2.40    3.40
  -1  29   1    3.00    3.50
   0 -29   1   41.60    5.30
   0 -29  -1   46.10    4.70
   0 -29  -1   60.19    6.00
   0 -29   1   49.60    4.40
   0  29   1   49.20    5.30
   0  29   1   53.59    5.40
   0  29  -1   55.49    5.70
   0  29  -1   49.80    5.00
  -1 -29  -1   37.70    5.00
  -1 -29  -1   30.80    3.80
   1 -29   1   32.50    4.80
   1 -29   1   32.30    3.30
   1  29   1   32.60    4.40
  -1  29  -1   36.90    4.80
  -1  29  -1   34.70    4.80
   2 -29   1    2.30    2.30
  -2 -29  -1    0.60    3.00
   2 -29   1    0.30    3.70
  -2 -29  -1    2.60    4.20
   2  29   1    1.60    3.50
  -2  29  -1    0.30    3.60
  -2  29  -1   -0.60    3.90
   2  29   1    2.30    1.60
  -3 -29  -1   47.60    6.00
  -3 -29  -1   49.20    4.80
   3 -29   1   49.00    5.50
   3 -29   1   56.99    6.00
   3 -29   1   46.50    4.40
  -3  29  -1   46.70    5.70
   3  29   1   47.50    3.60
   3  29   1   53.99    5.80
   4 -29   1   13.10    6.20
  -4 -29  -1   24.20    5.10
   4 -29   1   17.00    3.50
  -4 -29  -1   23.30    4.50
   4 -29   1   22.80    5.20
   4  29   1   16.80    4.60
   4  29   1   18.20    2.80
  -4  29  -1   25.10    6.20
  -3 -30   1    2.40    4.20
  -3 -30   1    3.20    3.40
   3 -30  -1   -0.40    4.30
   3 -30  -1    5.50    2.80
   3 -30  -1    3.80    4.30
   3  30  -1    5.60    4.70
  -3  30   1    0.70    4.30
   2 -30  -1    4.10    4.20
   2 -30  -1    2.80    2.80
   2 -30  -1    6.10    4.70
  -2 -30   1    4.40    3.00
  -2 -30   1    3.60    4.20
  -2  30   1    7.30    4.30
  -2  30   1    7.30    4.30
   2  30  -1    4.00    3.90
  -1 -30   1   38.80    3.80
   1 -30  -1   26.10    4.80
   1 -30  -1   29.40    3.50
  -1 -30   1   30.70    4.90
   1  30  -1   29.30    5.00
  -1  30   1   29.00    4.50
  -1  30   1   29.60    5.00
   0 -30   1    5.70    4.10
   0 -30  -1    8.70    3.00
   0 -30  -1    8.30    4.60
   0 -30   1    7.30    2.90
   0  30   1    9.30    4.10
   0  30   1    4.00    3.60
   0  30  -1    7.30    3.80
  -1 -30  -1   -0.20    2.90
   1 -30   1   -0.20    3.90
  -1 -30  -1   -0.70    4.40
   1 -30   1    2.30    2.40
   1  30   1   -1.30    3.50
  -1  30  -1    1.20    4.10
  -1  30  -1    1.90    4.10
   2 -30   1    8.30    2.70
  -2 -30  -1    8.10    4.40
   2 -30   1    4.30    4.30
  -2 -30  -1    6.80    3.30
   2  30   1    8.10    4.40
  -2  30  -1    4.70    4.30
  -2  30  -1    7.90    4.30
   2  30   1    7.10    1.50
  -3 -30  -1    6.30    5.00
  -3 -30  -1    6.20    3.70
   3  30   1    4.30    2.00
  -2 -31   1   15.90    3.80
  -2  31   1   24.90    4.70
  -1 -31   1    5.20    4.30
  -1 -31   1    6.00    2.90
   1 -31  -1    5.80    4.30
   1 -31  -1    5.40    3.00
   1  31  -1    4.50    3.90
  -1  31   1    4.50    5.00
  -1  31   1    5.40    4.60
   0 -31  -1    0.70    4.10
   0 -31   1    2.50    4.20
   0 -31   1    4.00    2.90
   0 -31  -1    1.50    3.00
   0  31   1    4.50    4.40
   0  31  -1    3.20    3.90
  -1 -31  -1   27.60    4.00
   1 -31   1   23.10    5.60
  -1 -31  -1   26.40    5.00
   1 -31   1   23.40    3.70
  -1  31  -1   29.50    5.20
  -1  31  -1   24.90    5.80
   1  31   1   20.40    4.60
  -2 -31  -1   12.70    3.70
  -2 -31  -1   10.50    4.70
  -2  31  -1   12.00    4.40
 -11   0   2    3.30    4.10
 -11   0   2    0.10    3.10
 -10   0   2   15.70    2.90
 -10   0   2   11.50    3.60
  -9   0   2    1.70    2.60
  -9   0   2   -1.00    2.00
  -8   0   2    7.70    2.60
  -8   0   2   11.90    2.70
   8   0  -2   10.60    2.60
   8   0  -2   11.60    2.50
  -8   0   2    9.50    2.20
  -7   0   2    0.90    1.60
  -7   0   2    0.60    1.60
   7   0  -2   -1.50    1.50
   7   0  -2    0.60    1.60
  -7   0   2   -0.50    1.80
  -6   0   2  176.88    8.30
  -6   0   2  181.68    8.60
  -6   0   2  177.58    8.40
   6   0  -2  198.78    8.40
   6   0  -2  175.88    8.30
   6   0  -2  198.18    8.50
  -5   0   2   -0.40    1.20
  -5   0   2    0.50    1.10
   5   0  -2   -0.60    1.10
   5   0  -2   -1.20    1.00
  -5   0   2   -1.10    1.00
  -5   0   2    0.00    0.70
  -5   0   2   -0.40    1.10
   5   0  -2    0.00    1.00
   4   0  -2 2009.20   81.49
  -4   0   2 1985.80   81.69
  -4   0   2 2006.80   81.39
  -4   0   2 2035.00   81.59
  -4   0   2 1953.80   81.59
   4   0  -2 2052.29   81.39
  -4   0   2 1965.80   81.59
   4   0  -2 2015.60   81.59
   4   0  -2 1891.21   81.59
  -3   0   2   -0.30    0.50
   3   0  -2    0.10    0.60
   3   0  -2   -0.30    0.60
  -3   0   2    0.30    0.60
  -3   0   2    0.20    0.50
  -3   0   2    0.70    0.60
  -3   0   2   -0.50    0.70
   3   0  -2   -0.10    0.50
   3   0  -2   -0.20    0.60
  -2   0   2    1.90    0.50
   2   0  -2    1.10    0.50
   2   0  -2    1.40    0.50
  -2   0   2    1.30    0.50
   2   0  -2    0.70    0.50
  -2   0   2    0.60    0.50
  -2   0   2    1.00    0.60
   2   0  -2    1.60    0.50
  -1   0   2    0.60    0.30
   1   0  -2    1.00    0.30
   1   0  -2    0.50    0.30
  -1   0   2    1.10    0.40
  -1   0   2    0.90    0.40
   0   0  -2   61.99    2.60
   0   0   2   59.69    2.50
   0   0   2   58.59    2.60
   0   0  -2   58.89    2.60
   1   0   2    1.00    0.30
   1   0   2    0.10    0.30
  -1   0  -2    0.10    0.30
  -1   0  -2   -0.20    0.50
  -1   0  -2    0.20    0.30
  -2   0  -2 3541.85  145.49
  -2   0  -2 3565.04  145.29
   2   0   2 3562.74  145.29
   2   0   2 3582.44  145.29
  -2   0  -2 3553.84  145.39
   3   0   2    0.70    0.60
  -3   0  -2    1.00    0.60
  -3   0  -2    0.20    0.70
  -3   0  -2    0.70    0.80
   3   0   2    0.70    0.50
   4   0   2 1013.20   41.80
  -4   0  -2  978.60   41.90
  -4   0  -2 1025.10   41.90
  -4   0  -2 1018.70   41.70
   4   0   2 1065.69   41.50
   4   0   2  979.30   41.80
   5   0   2    0.90    1.00
  -5   0  -2    0.40    0.90
  -5   0  -2    2.40    1.30
  -5   0  -2    0.20    1.30
  -6   0  -2  248.28   11.40
   6   0   2  254.27   11.20
  -6   0  -2  262.27   11.10
  -6   0  -2  251.47   11.30
  -7   0  -2   -0.70    1.80
  -7   0  -2    0.40    1.40
   7   0   2    0.60    1.50
  -7   0  -2   -0.50    1.90
  -8   0  -2    0.70    1.60
  -8   0  -2    0.60    2.30
  -8   0  -2    5.10    2.40
   8   0   2    1.80    2.00
  -9   0  -2    0.90    2.70
   9   0   2    0.00    2.50
  -9   0  -2    0.30    1.90
  -9   0  -2    1.30    2.80
 -10   0  -2  140.79    7.90
  10   0   2  119.79    7.70
 -10   0  -2  124.49    8.30
 -10   0  -2  124.39    6.80
 -11   0  -2   -1.20    4.30
 -11   0  -2   -1.60    4.10
 -11  -1   2    8.10    3.40
 -11  -1   2   16.60    4.90
 -11   1   2    9.40    3.30
 -11   1   2    4.50    4.10
 -10  -1   2    1.90    2.60
 -10  -1   2    4.00    3.40
 -10   1   2    1.00    3.60
 -10   1   2    2.80    2.50
  -9  -1   2    1.20    2.30
   9  -1  -2    3.20    2.90
  -9  -1   2    1.90    2.70
   9  -1  -2    1.90    2.50
  -9   1   2    6.30    2.80
  -9   1   2    1.60    3.40
  -9   1   2    1.90    2.20
  -8  -1   2  407.46   18.10
   8  -1  -2  412.06   17.80
  -8  -1   2  398.86   17.80
  -8  -1   2  415.86   17.90
   8  -1  -2  393.16   17.90
  -8   1   2  386.16   17.70
   8   1  -2  424.86   17.80
  -8   1   2  419.36   18.00
  -8   1   2  406.56   18.20
   8   1  -2  428.86   17.90
  -7  -1   2   54.39    3.60
   7  -1  -2   50.69    3.60
  -7  -1   2   60.69    3.90
  -7  -1   2   51.69    3.60
   7  -1  -2   53.69    3.70
  -7   1   2   55.79    3.90
   7   1  -2   55.19    3.70
   7   1  -2   54.49    3.80
  -7   1   2   55.19    3.80
  -7   1   2   54.49    3.50
   6  -1  -2   23.80    2.30
  -6  -1   2   21.90    2.10
   6  -1  -2   26.10    2.40
  -6  -1   2   23.10    2.30
   6  -1  -2   24.40    2.40
  -6  -1   2   19.70    2.40
  -6   1   2   23.60    2.40
  -6   1   2   23.30    2.10
   6   1  -2   24.90    2.20
  -6   1   2   23.00    2.40
   6   1  -2   25.30    2.40
  -5  -1   2    1.20    1.20
   5  -1  -2    0.60    1.20
  -5  -1   2    0.20    1.00
  -5  -1   2    1.30    0.80
  -5  -1   2    0.60    1.10
   5  -1  -2    1.50    1.20
  -5  -1   2    0.30    1.20
   5  -1  -2    0.90    1.00
  -5   1   2    1.50    1.20
  -5   1   2    1.50    1.00
  -5   1   2    0.70    0.70
  -5   1   2    0.60    1.20
   5   1  -2    0.90    1.20
   5   1  -2    0.00    1.00
   5   1  -2    0.90    0.80
  -5   1   2   -0.10    1.10
  -4  -1   2  106.79    5.40
   4  -1  -2  114.89    5.20
   4  -1  -2  115.89    5.30
  -4  -1   2  116.59    5.30
  -4  -1   2  118.49    5.20
  -4  -1   2  127.09    5.10
   4  -1  -2  108.19    5.20
  -4  -1   2  112.19    5.20
  -4   1   2  114.89    5.00
  -4   1   2  109.59    5.20
  -4   1   2  123.79    5.30
   4   1  -2  115.79    5.20
   4   1  -2  114.09    5.00
  -4   1   2  118.89    5.40
  -4   1   2  109.29    5.20
   4   1  -2  119.49    5.30
  -3  -1   2   60.09    2.70
   3  -1  -2   56.69    2.90
   3  -1  -2   59.09    2.90
  -3  -1   2   56.09    2.80
  -3  -1   2   57.29    3.00
  -3  -1   2   58.89    2.80
  -3  -1   2   60.69    2.90
   3   1  -2   62.29    2.80
  -3   1   2   59.89    3.00
  -3   1   2   63.09    2.70
   3   1  -2   59.19    2.90
   3   1  -2   60.49    2.80
  -3   1   2   58.59    2.90
  -3   1   2   60.89    2.90
   3   1  -2   55.19    2.80
  -3   1   2   64.09    2.90
   2  -1  -2  120.29    5.00
  -2  -1   2  119.49    5.00
  -2  -1   2  121.49    5.00
   2  -1  -2  118.19    5.10
   2  -1  -2  119.79    5.10
  -2  -1   2  122.89    5.20
  -2  -1   2  114.99    5.10
   2   1  -2  117.09    5.00
  -2   1   2  115.69    5.10
   2   1  -2  109.39    5.00
  -2   1   2  123.69    5.00
   2   1  -2  111.99    5.00
  -2   1   2  116.19    5.10
  -2   1   2  116.39    5.10
   2   1  -2  118.89    5.10
  -1  -1   2   23.40    1.10
  -1  -1   2   20.50    1.10
   1  -1  -2   18.90    1.10
   1  -1  -2   21.60    1.10
  -1  -1   2   20.20    1.10
   1  -1  -2   20.70    1.10
  -1   1   2   22.40    1.10
   1   1  -2   19.80    1.10
  -1   1   2   22.70    1.10
   1   1  -2   21.60    1.10
  -1   1   2   21.70    1.10
  -1   1   2   21.30    1.10
   0  -1   2    1.20    0.40
   0  -1  -2    1.80    0.40
   0  -1  -2    1.20    0.30
   0  -1   2    1.30    0.20
   0   1  -2    1.20    0.20
   0   1  -2    1.30    0.30
   0   1  -2    0.80    0.40
   0   1   2    1.20    0.30
   0   1   2    1.50    0.40
  -1  -1  -2  749.82   29.80
   1  -1   2  625.34   29.90
  -1  -1  -2  717.93   29.90
   1  -1   2  730.63   29.80
   1  -1   2  734.73   29.80
  -1  -1  -2  753.52   29.80
  -1   1  -2  758.72   29.70
   1   1   2  732.93   29.80
   1   1   2  716.93   29.80
  -1   1  -2  727.33   29.90
  -1   1  -2  729.63   29.70
  -1   1  -2  752.22   29.80
  -2  -1  -2 1900.81   75.89
   2  -1   2 1905.21   75.79
  -2  -1  -2 1880.91   75.89
  -2  -1  -2 1793.42   75.99
   2  -1   2 1824.22   75.79
  -2   1  -2 1855.41   75.79
   2   1   2 1894.61   75.79
  -2   1  -2 1920.21   75.89
  -2   1  -2 1850.31   75.79
  -2   1  -2 1794.52   75.99
   2   1   2 1789.12   75.79
  -3  -1  -2  664.53   29.00
   3  -1   2  727.33   28.80
  -3  -1  -2  689.03   29.20
  -3  -1  -2  689.73   29.10
   3  -1   2  698.43   29.00
   3   1   2  731.73   28.90
  -3   1  -2  713.03   29.10
  -3   1  -2  713.83   29.20
  -3   1  -2  675.33   28.90
   3   1   2  720.03   29.10
  -3   1  -2  710.53   29.00
   3   1   2  715.23   29.00
  -4  -1  -2  446.26   20.10
  -4  -1  -2  488.85   20.00
  -4  -1  -2  468.15   19.90
   4  -1   2  493.15   19.60
   4  -1   2  454.35   19.90
   4   1   2  495.45   19.70
  -4   1  -2  458.85   19.80
  -4   1  -2  490.75   19.90
  -4   1  -2  476.05   20.00
  -4   1  -2  470.85   20.10
   4   1   2  492.75   20.00
   4   1   2  493.35   19.90
  -5  -1  -2   25.80    2.10
  -5  -1  -2   21.10    1.80
  -5  -1  -2   21.30    2.10
   5  -1   2   22.20    1.90
  -5   1  -2   21.80    2.10
  -5   1  -2   23.40    2.30
   5   1   2   24.40    2.00
  -5   1  -2   22.20    1.70
   6  -1   2   53.79    3.20
  -6  -1  -2   51.79    3.20
  -6  -1  -2   49.90    3.40
  -6  -1  -2   56.29    3.40
  -6   1  -2   59.69    3.10
   6   1   2   52.19    3.20
  -6   1  -2   54.39    3.40
  -6   1  -2   52.19    3.50
  -7  -1  -2   34.70    3.30
   7  -1   2   29.50    2.80
  -7  -1  -2   31.00    3.10
  -7  -1  -2   27.00    2.70
   7   1   2   31.10    2.90
  -7   1  -2   31.30    2.60
  -7   1  -2   27.70    3.00
  -7   1  -2   29.30    3.20
   8  -1   2   20.20    2.60
  -8  -1  -2   26.70    3.40
  -8  -1  -2   27.80    3.30
  -8  -1  -2   22.40    2.50
  -8   1  -2   28.20    3.30
   8   1   2   25.10    2.90
  -8   1  -2   22.50    3.10
  -8   1  -2   19.00    2.30
   9  -1   2    0.40    2.40
  -9  -1  -2    1.00    2.00
  -9  -1  -2   -1.40    2.70
  -9  -1  -2    0.00    3.00
  -9   1  -2   -0.50    3.00
   9   1   2   -0.80    2.40
  -9   1  -2   -0.40    1.70
  -9   1  -2    1.30    2.80
  10  -1   2   47.10    4.70
 -10  -1  -2   55.49    5.40
 -10  -1  -2   35.90    4.70
 -10  -1  -2   44.90    4.20
 -10   1  -2   39.80    5.10
 -10   1  -2   43.10    4.00
  10   1   2   46.60    4.80
 -10   1  -2   51.69    5.10
  11  -1   2   10.30    7.30
 -11  -1  -2    4.70    4.30
 -11  -1  -2    5.90    4.60
 -11   1  -2    3.90    4.10
 -11   1  -2    2.60    4.30
 -11  -2   2   -0.90    3.20
 -11  -2   2   -1.30    3.90
 -11   2   2   -0.90    2.90
 -11   2   2   -1.40    3.90
 -10  -2   2   63.49    5.80
 -10  -2   2   69.99    5.30
 -10   2   2   84.19    5.10
 -10   2   2   62.49    5.70
  -9  -2   2   63.09    4.90
   9  -2  -2   63.49    5.20
  -9  -2   2   60.59    4.60
  -9   2   2   59.49    4.30
  -9   2   2   60.69    5.00
  -9   2   2   64.89    5.20
  -8  -2   2    1.30    1.80
   8  -2  -2   -0.10    1.90
  -8  -2   2    0.70    2.20
   8  -2  -2    0.30    2.20
  -8   2   2   -0.30    2.20
   8   2  -2   -0.20    2.20
   8   2  -2    0.40    2.20
  -8   2   2   -1.60    2.40
  -8   2   2    0.00    1.70
  -7  -2   2   56.59    3.60
   7  -2  -2   50.49    3.50
   7  -2  -2   50.19    3.50
  -7  -2   2   51.29    3.80
  -7  -2   2   49.50    3.50
   7   2  -2   55.39    3.70
  -7   2   2   55.79    3.40
  -7   2   2   52.19    3.80
  -7   2   2   42.60    3.40
   6  -2  -2   11.30    1.70
   6  -2  -2    6.30    1.40
  -6  -2   2    7.70    1.80
  -6  -2   2    8.10    1.60
  -6  -2   2   10.20    1.80
  -6   2   2    9.20    1.80
   6   2  -2   10.80    1.70
  -6   2   2   12.30    1.60
   6   2  -2   11.80    1.80
  -6   2   2   11.20    1.90
  -5  -2   2    5.30    1.30
   5  -2  -2    7.10    1.40
  -5  -2   2    6.00    1.40
   5  -2  -2    8.80    1.50
  -5  -2   2    5.70    1.50
  -5  -2   2    7.70    1.10
  -5  -2   2    4.90    1.20
   5  -2  -2    3.80    1.10
   5   2  -2    5.60    1.00
  -5   2   2    4.70    1.10
   5   2  -2    6.40    1.20
  -5   2   2    6.40    1.40
  -5   2   2    6.40    0.80
  -5   2   2    7.00    1.40
   5   2  -2    6.60    1.40
  -5   2   2    7.10    1.50
  -4  -2   2  316.57   13.70
  -4  -2   2  332.17   13.70
   4  -2  -2  324.27   13.70
  -4  -2   2  321.07   13.60
   4  -2  -2  308.97   13.70
   4  -2  -2  322.67   13.70
  -4  -2   2  323.67   13.90
   4   2  -2  319.47   13.70
   4   2  -2  331.27   13.70
   4   2  -2  322.87   13.50
  -4   2   2  322.37   13.70
  -4   2   2  323.27   13.70
  -4   2   2  332.67   13.70
  -4   2   2  334.97   13.40
  -4   2   2  321.87   13.90
  -3  -2   2   35.20    1.90
   3  -2  -2   30.40    1.80
   3  -2  -2   32.40    1.80
   3  -2  -2   32.60    1.80
  -3  -2   2   30.40    1.70
  -3  -2   2   31.10    2.00
  -3  -2   2   33.00    1.90
  -3   2   2   38.60    1.90
  -3   2   2   35.10    1.80
  -3   2   2   33.50    1.60
   3   2  -2   34.90    1.90
  -3   2   2   30.10    1.90
  -3   2   2   30.60    1.90
   3   2  -2   33.90    1.80
   3   2  -2   32.10    1.90
  -2  -2   2   42.50    2.10
   2  -2  -2   45.50    2.10
   2  -2  -2   44.10    2.10
  -2  -2   2   43.20    2.20
   2  -2  -2   40.60    2.10
  -2  -2   2   44.00    1.90
  -2   2   2   45.00    2.00
   2   2  -2   43.80    1.90
  -2   2   2   43.70    2.10
   2   2  -2   43.10    2.10
  -2   2   2   41.10    2.20
   2   2  -2   45.00    2.10
   1  -2  -2 3091.39  127.09
  -1  -2   2 3079.19  126.99
  -1  -2   2 3149.98  127.09
   1  -2  -2 3190.88  127.09
   1  -2  -2 3160.58  127.09
   1   2  -2 3030.90  127.09
  -1   2   2 3228.08  127.09
  -1   2   2 3176.48  127.09
  -1   2   2 3022.70  127.09
   1   2  -2 3029.80  127.09
  -1   2   2 3100.49  127.09
   0  -2   2  634.84   26.20
   0  -2   2  631.54   26.20
   0  -2   2  652.13   26.40
   0  -2  -2  602.64   26.50
   0  -2  -2  629.64   26.40
   0  -2   2  651.03   26.40
   0  -2  -2  646.54   26.40
   0   2   2  646.14   26.40
   0   2  -2  669.43   26.40
   0   2   2  662.53   26.40
   0   2   2  624.54   26.40
   0   2  -2  636.04   26.30
   0   2  -2  673.73   26.40
  -1  -2  -2 2796.42  114.99
   1  -2   2 2934.11  114.99
  -1  -2  -2 2774.12  114.89
   1  -2   2 2669.13  114.89
   1  -2   2 2865.81  114.89
  -1  -2  -2 2852.11  115.09
  -1   2  -2 2786.32  114.99
   1   2   2 2870.41  114.99
  -1   2  -2 2810.72  115.09
   1   2   2 2735.63  114.99
  -1   2  -2 2895.61  114.99
  -2  -2  -2 3044.50  122.39
   2  -2   2 3030.20  122.19
  -2  -2  -2 3080.09  122.29
   2  -2   2 2874.71  122.19
  -2  -2  -2 2956.50  122.29
   2  -2   2 2981.00  122.19
  -2   2  -2 2964.70  122.29
   2   2   2 3086.69  122.29
   2   2   2 3100.59  122.29
  -2   2  -2 2883.31  122.39
  -2   2  -2 3037.30  122.19
   2   2   2 3009.10  122.19
  -2   2  -2 2886.81  122.19
  -3  -2  -2  141.49    6.10
   3  -2   2  137.29    5.90
  -3  -2  -2  136.09    6.00
  -3  -2  -2  129.79    6.00
   3  -2   2  137.09    5.70
   3   2   2  133.29    6.00
  -3   2  -2  139.19    5.80
  -3   2  -2  144.79    5.80
  -3   2  -2  136.99    6.00
  -3   2  -2  129.49    6.10
   3   2   2  133.39    6.00
   3   2   2  135.69    5.80
  -4  -2  -2    0.00    0.80
  -4  -2  -2    0.70    0.90
  -4  -2  -2    0.70    1.00
   4  -2   2    0.10    0.70
  -4   2  -2    0.70    0.70
  -4   2  -2    0.40    0.80
   4   2   2    0.90    0.70
   4   2   2   -0.10    0.80
   4   2   2    1.30    0.90
  -4   2  -2    1.40    1.10
  -4   2  -2    0.20    1.00
   5  -2   2  312.37   13.40
  -5  -2  -2  311.87   13.70
  -5  -2  -2  311.37   13.50
  -5  -2  -2  311.47   13.60
  -5   2  -2  302.87   13.70
  -5   2  -2  319.97   13.30
   5   2   2  329.37   13.20
  -5   2  -2  321.17   13.60
   5   2   2  288.17   13.40
   5   2   2  344.77   13.60
  -6  -2  -2   -0.80    1.60
  -6  -2  -2   -0.30    1.40
   6  -2   2    0.80    1.10
  -6  -2  -2    1.10    1.30
  -6   2  -2   -0.50    1.00
  -6   2  -2   -0.30    1.50
   6   2   2    0.90    1.20
  -6   2  -2    0.20    1.70
  -7  -2  -2   45.10    3.50
  -7  -2  -2   41.90    3.70
   7  -2   2   45.70    3.20
  -7  -2  -2   41.70    3.10
  -7   2  -2   43.80    3.50
  -7   2  -2   42.00    2.90
  -7   2  -2   42.10    3.50
   7   2   2   40.70    3.10
  -8  -2  -2    7.60    2.50
  -8  -2  -2    6.30    2.00
   8  -2   2    9.60    2.20
  -8  -2  -2    8.20    2.50
   8   2   2    8.30    2.30
  -8   2  -2   10.40    2.60
  -8   2  -2    7.10    2.80
  -8   2  -2    5.70    1.70
  -9  -2  -2    1.20    3.10
  -9  -2  -2    3.30    2.10
   9  -2   2    4.80    2.60
  -9  -2  -2    6.40    3.40
   9   2   2    0.90    2.40
  -9   2  -2    4.70    3.20
  -9   2  -2    0.30    2.90
  -9   2  -2    2.60    1.80
  10  -2   2   54.59    4.90
 -10  -2  -2   50.29    6.00
 -10  -2  -2   57.59    4.70
 -10  -2  -2   53.49    5.60
 -10   2  -2   52.89    4.20
 -10   2  -2   61.79    5.60
 -10   2  -2   57.89    5.60
  11  -2   2   32.30    5.50
  11  -2   2   35.50    4.90
 -11  -2  -2   36.40    5.90
 -11   2  -2   24.20    4.00
 -11   2  -2   39.70    5.50
 -11   2  -2   37.20    6.20
 -11  -3   2   15.70    4.60
 -11  -3   2    7.50    3.60
 -11   3   2   10.90    3.20
 -11   3   2   16.40    4.50
 -10  -3   2   97.39    6.00
 -10  -3   2   78.49    6.40
 -10   3   2   91.19    6.50
 -10   3   2   82.49    5.40
  -9  -3   2   -2.00    2.50
   9  -3  -2    1.60    2.70
  -9  -3   2   -0.60    2.30
   9  -3  -2    1.60    2.60
  -9   3   2   -1.60    2.50
  -9   3   2   -0.40    2.00
  -9   3   2   -0.90    2.60
  -8  -3   2   35.60    3.60
  -8  -3   2   29.80    3.00
   8  -3  -2   35.90    3.40
  -8   3   2   28.60    3.40
  -8   3   2   29.80    2.90
  -8   3   2   29.70    3.40
  -7  -3   2   26.30    2.70
   7  -3  -2   28.60    2.60
  -7  -3   2   30.80    3.10
   7  -3  -2   27.80    2.90
  -7  -3   2   25.00    2.60
  -7   3   2   35.00    2.70
  -7   3   2   29.90    3.00
  -7   3   2   23.20    2.80
   7   3  -2   29.80    2.80
  -6  -3   2   62.69    3.70
   6  -3  -2   65.39    3.70
   6  -3  -2   74.69    3.80
  -6  -3   2   62.89    3.90
  -6  -3   2   66.19    3.60
  -6   3   2   75.79    4.00
  -6   3   2   56.39    3.50
   6   3  -2   65.09    3.70
   6   3  -2   65.79    3.80
  -6   3   2   57.49    3.80
  -5  -3   2  206.58    9.40
  -5  -3   2  212.48    9.40
  -5  -3   2  213.68    9.30
  -5  -3   2  211.28    9.60
   5  -3  -2  226.68    9.40
   5  -3  -2  211.28    9.40
  -5   3   2  206.68    9.40
   5   3  -2  215.18    9.20
   5   3  -2  220.58    9.40
   5   3  -2  213.08    9.40
  -5   3   2  207.18    9.60
  -5   3   2  207.88    9.30
  -5   3   2  222.78    8.90
  -5   3   2  221.48    9.40
  -4  -3   2  292.37   12.00
  -4  -3   2  283.57   12.20
  -4  -3   2  285.87   12.10
   4  -3  -2  287.47   12.10
   4  -3  -2  276.87   12.10
   4  -3  -2  281.37   12.10
  -4  -3   2  276.77   12.10
   4   3  -2  292.07   12.10
   4   3  -2  274.07   12.10
  -4   3   2  281.47   12.00
  -4   3   2  297.47   11.80
  -4   3   2  263.17   12.20
   4   3  -2  281.67   11.90
  -4   3   2  280.87   12.10
  -4   3   2  299.27   12.10
  -3  -3   2  383.76   16.40
   3  -3  -2  386.16   16.40
   3  -3  -2  404.16   16.50
  -3  -3   2  388.86   16.40
   3  -3  -2  386.36   16.40
  -3  -3   2  400.56   16.50
  -3  -3   2  419.86   16.30
   3   3  -2  400.86   16.40
   3   3  -2  406.46   16.40
  -3   3   2  387.76   16.40
   3   3  -2  376.96   16.40
  -3   3   2  392.36   16.20
  -3   3   2  397.46   16.40
  -3   3   2  382.66   16.50
  -3   3   2  385.56   16.50
  -2  -3   2  159.88    6.50
   2  -3  -2  150.68    6.50
   2  -3  -2  146.99    6.50
   2  -3  -2  155.28    6.50
  -2  -3   2  164.88    6.50
   2   3  -2  151.48    6.50
   2   3  -2  151.88    6.60
   2   3  -2  144.69    6.50
  -2   3   2  149.19    6.40
  -2   3   2  151.48    6.60
  -2   3   2  150.88    6.50
  -2   3   2  155.18    6.50
   1  -3  -2  476.25   19.70
  -1  -3   2  478.55   19.70
   1  -3  -2  489.95   19.70
   1  -3  -2  478.15   19.70
  -1  -3   2  458.65   19.60
   1   3  -2  469.35   19.70
  -1   3   2  467.25   19.70
  -1   3   2  487.55   19.70
  -1   3   2  490.55   19.70
  -1   3   2  481.75   19.70
   1   3  -2  474.45   19.60
   0  -3  -2 9001.90  340.27
   0  -3  -2 8454.15  339.87
   0  -3   2 8163.28  339.97
   0  -3  -2 8041.00  339.97
   0   3   2 7780.02  339.57
   0   3  -2 8266.47  339.87
   0   3   2 8066.49  339.77
   0   3  -2 8668.93  339.77
   0   3   2 8522.55  339.77
   0   3  -2 7739.53  339.77
   0   3   2 8867.91  340.07
  -1  -3  -2   88.29    3.80
  -1  -3  -2   85.39    3.90
  -1  -3  -2   86.49    3.80
  -1   3  -2  101.89    3.90
  -1   3  -2   88.99    3.80
   1   3   2   79.09    3.80
   1   3   2   88.09    3.80
   1   3   2   87.69    3.90
  -1   3  -2   84.79    3.90
   2  -3   2  111.39    4.90
   2  -3   2  116.89    4.90
  -2  -3  -2  116.29    5.10
  -2  -3  -2  115.09    5.00
   2  -3   2  119.29    4.90
  -2  -3  -2  117.09    5.20
  -2  -3  -2  114.19    5.10
   2   3   2  115.89    5.00
  -2   3  -2  119.79    4.90
   2   3   2  111.09    5.10
   2   3   2  123.19    5.10
  -2   3  -2  116.89    5.10
  -2   3  -2  117.09    5.20
  -2   3  -2  115.69    4.80
  -2   3  -2  117.49    4.80
   3  -3   2  439.76   18.10
   3  -3   2  449.56   18.00
  -3  -3  -2  432.86   18.40
  -3  -3  -2  457.55   18.30
  -3  -3  -2  439.26   18.30
   3  -3   2  426.76   18.20
  -3  -3  -2  433.96   18.30
  -3   3  -2  412.06   18.40
  -3   3  -2  455.45   18.10
  -3   3  -2  450.45   18.30
   3   3   2  443.46   18.30
  -3   3  -2  421.06   18.10
   3   3   2  439.76   18.20
   3   3   2  436.76   18.30
  -4  -3  -2   62.59    3.50
  -4  -3  -2   74.49    3.80
   4  -3   2   72.89    3.40
  -4  -3  -2   76.69    3.60
  -4  -3  -2   72.09    3.60
  -4   3  -2   67.69    3.30
   4   3   2   74.69    3.60
   4   3   2   71.19    3.30
   4   3   2   69.49    3.50
  -4   3  -2   62.69    3.70
  -4   3  -2   73.79    3.30
  -4   3  -2   75.99    3.70
  -5  -3  -2    5.50    1.50
  -5  -3  -2    6.30    1.50
  -5  -3  -2    5.30    1.30
   5  -3   2    6.10    1.10
  -5   3  -2    6.50    1.60
   5   3   2    5.80    1.40
  -5   3  -2    7.70    1.40
  -5   3  -2    6.30    1.00
   5   3   2    8.30    1.40
   5   3   2    7.40    1.10
   6  -3   2   37.30    2.60
  -6  -3  -2   35.00    3.10
  -6  -3  -2   33.50    2.60
  -6  -3  -2   35.50    3.10
  -6   3  -2   35.00    3.00
  -6   3  -2   38.00    2.30
  -6   3  -2   33.30    2.90
   6   3   2   40.30    2.80
  -7  -3  -2  131.59    7.20
  -7  -3  -2  149.49    7.20
   7  -3   2  154.08    6.90
  -7  -3  -2  139.59    6.80
  -7   3  -2  149.19    7.20
   7   3   2  132.29    6.90
  -7   3  -2  145.49    7.20
  -7   3  -2  136.29    6.50
   8  -3   2   34.60    3.50
  -8  -3  -2   42.10    4.00
  -8  -3  -2   47.80    3.60
  -8  -3  -2   40.20    3.80
  -8   3  -2   38.70    2.90
   8   3   2   42.80    3.90
  -8   3  -2   33.20    3.60
  -8   3  -2   41.80    4.00
   9  -3   2    8.30    2.50
  -9  -3  -2    6.40    3.00
  -9  -3  -2   11.70    2.40
  -9  -3  -2    9.30    3.30
   9   3   2   10.00    2.90
  -9   3  -2    8.50    3.10
  -9   3  -2    7.40    1.90
  -9   3  -2    6.90    3.10
  10  -3   2   48.00    4.70
 -10  -3  -2   51.49    5.30
 -10  -3  -2   58.39    4.90
 -10   3  -2   52.19    4.10
 -10   3  -2   53.69    5.50
 -10   3  -2   65.29    6.30
  11  -3   2   13.80    4.30
  11  -3   2    9.90    4.90
 -11  -3  -2   13.90    4.80
 -11   3  -2    9.10    5.00
 -11   3  -2   12.00    4.90
 -11   3  -2    6.50    2.90
 -11  -4   2   13.70    4.90
 -11  -4   2   18.30    3.80
 -11   4   2   15.80    3.20
 -11   4   2   12.60    4.40
  10  -4  -2    0.50    3.80
 -10  -4   2    3.30    3.30
 -10  -4   2    6.40    3.00
  10  -4  -2    2.70    3.40
 -10   4   2    4.80    3.30
 -10   4   2    3.00    2.40
 -10   4   2   -0.30    5.10
   9  -4  -2   35.50    3.70
  -9  -4   2   35.80    4.10
   9  -4  -2   34.80    4.20
  -9  -4   2   38.70    3.80
  -9   4   2   37.60    3.40
  -9   4   2   35.30    3.90
  -9   4   2   42.10    4.30
  -8  -4   2    0.10    2.00
   8  -4  -2   -1.00    2.00
  -8  -4   2    1.30    2.30
   8  -4  -2   -0.60    2.20
  -8   4   2   -0.10    2.30
  -8   4   2   -0.80    2.50
  -8   4   2    0.70    1.60
  -7  -4   2    0.00    1.80
   7  -4  -2   -0.90    1.80
  -7  -4   2    2.10    1.70
  -7  -4   2   -1.60    1.70
  -7   4   2   -0.30    1.30
   7   4  -2    0.50    1.70
  -7   4   2   -0.40    1.80
   7   4  -2   -0.60    1.90
  -7   4   2   -0.10    1.80
  -6  -4   2   20.90    2.20
   6  -4  -2   19.50    2.20
  -6  -4   2   23.60    2.10
  -6  -4   2   14.60    1.90
  -6  -4   2   20.20    2.40
   6   4  -2   22.80    2.20
   6   4  -2   21.50    2.10
   6   4  -2   19.90    2.00
  -6   4   2   24.20    2.50
  -6   4   2   19.50    2.00
  -6   4   2   24.20    2.40
  -5  -4   2  776.72   31.70
  -5  -4   2  752.42   31.90
  -5  -4   2  763.82   31.60
   5  -4  -2  761.72   31.70
   5  -4  -2  781.72   31.80
  -5  -4   2  774.92   31.80
   5  -4  -2  744.73   31.70
   5   4  -2  758.82   31.70
  -5   4   2  778.22   31.30
  -5   4   2  762.32   31.80
   5   4  -2  761.22   31.70
  -5   4   2  751.72   31.60
   5   4  -2  764.32   31.50
  -5   4   2  750.02   31.90
  -4  -4   2  163.98    7.30
   4  -4  -2  160.88    7.20
   4  -4  -2  169.68    7.20
   4  -4  -2  166.78    7.30
  -4  -4   2  158.48    7.20
  -4  -4   2  164.58    7.20
  -4  -4   2  164.28    7.00
  -4   4   2  148.09    7.20
   4   4  -2  159.58    7.10
   4   4  -2  163.68    7.10
  -4   4   2  168.28    6.90
   4   4  -2  178.08    7.20
  -4   4   2  153.28    7.10
  -4   4   2  152.88    7.30
   3  -4  -2   40.60    2.10
   3  -4  -2   36.00    2.00
  -3  -4   2   33.50    2.10
  -3  -4   2   36.80    2.00
  -3  -4   2   37.50    1.80
  -3  -4   2   41.40    2.20
   3  -4  -2   39.90    2.10
  -3   4   2   37.80    1.80
  -3   4   2   34.90    2.10
   3   4  -2   37.60    2.10
   3   4  -2   35.90    2.00
  -3   4   2   33.60    2.10
   3   4  -2   37.70    2.00
  -3   4   2   37.80    2.00
   2  -4  -2  200.88    8.60
   2  -4  -2  200.88    8.60
   2  -4  -2  213.88    8.60
  -2  -4   2  197.18    8.50
  -2  -4   2  205.28    8.60
  -2  -4   2  200.28    8.70
   2   4  -2  209.08    8.50
  -2   4   2  202.98    8.50
  -2   4   2  204.68    8.60
  -2   4   2  204.78    8.70
   2   4  -2  195.08    8.60
  -1  -4   2  178.48    7.50
   1  -4  -2  185.18    7.60
   1  -4  -2  189.08    7.60
  -1  -4   2  179.18    7.70
   1  -4  -2  179.08    7.70
  -1   4   2  171.18    7.60
  -1   4   2  186.68    7.70
   1   4  -2  190.78    7.70
   1   4  -2  181.98    7.50
  -1   4   2  173.88    7.60
  -1   4   2  177.58    7.60
   0  -4  -2 2157.08   86.59
   0  -4   2 2062.39   86.59
   0  -4  -2 2136.09   86.69
   0   4   2 2202.68   86.59
   0   4  -2 2187.88   86.59
   0   4   2 2108.89   86.59
   0   4   2 2112.19   86.59
   0   4   2 2049.70   86.59
   0   4  -2 2035.60   86.59
   0   4  -2 2149.28   86.59
  -1  -4  -2  308.77   12.50
  -1  -4  -2  308.67   12.50
  -1  -4  -2  299.07   12.60
  -1  -4  -2  300.07   12.50
   1   4   2  294.87   12.50
   1   4   2  301.17   12.50
  -1   4  -2  297.17   12.50
   1   4   2  304.97   12.50
  -1   4  -2  289.97   12.50
  -1   4  -2  303.07   12.60
  -2  -4  -2  560.44   22.60
   2  -4   2  541.15   22.50
   2  -4   2  545.55   22.40
  -2  -4  -2  557.74   22.70
   2  -4   2  543.75   22.40
  -2  -4  -2  543.35   22.60
  -2  -4  -2  569.24   22.70
  -2   4  -2  560.94   22.50
  -2   4  -2  513.35   22.70
   2   4   2  540.95   22.60
  -2   4  -2  539.75   22.70
   2   4   2  541.35   22.60
   2   4   2  564.14   22.70
  -3  -4  -2  321.37   13.50
  -3  -4  -2  327.17   13.50
  -3  -4  -2  319.87   13.60
   3  -4   2  321.57   13.30
   3  -4   2  312.67   13.30
   3  -4   2  321.67   13.20
  -3  -4  -2  328.07   13.50
   3   4   2  319.47   13.50
  -3   4  -2  320.37   13.20
  -3   4  -2  318.67   13.60
  -3   4  -2  324.47   13.20
   3   4   2  321.47   13.40
  -3   4  -2  309.77   13.60
   3   4   2  312.87   13.50
  -4  -4  -2  175.68    7.30
  -4  -4  -2  162.48    7.40
  -4  -4  -2  166.88    7.40
   4  -4   2  167.78    7.10
  -4  -4  -2  157.18    7.30
   4   4   2  163.38    7.10
   4   4   2  168.08    7.30
  -4   4  -2  168.68    7.40
   4   4   2  166.28    7.30
  -4   4  -2  145.19    7.40
  -4   4  -2  162.88    7.00
  -4   4  -2  170.68    7.00
  -5  -4  -2   80.29    4.40
   5  -4   2   77.99    4.10
  -5  -4  -2   88.59    4.50
  -5  -4  -2   81.69    4.20
  -5   4  -2   92.79    4.60
  -5   4  -2   88.79    4.00
  -5   4  -2   84.69    3.90
  -5   4  -2   80.69    4.50
   5   4   2   81.69    4.00
   5   4   2   87.89    4.30
   5   4   2   90.39    4.30
   6  -4   2  226.38   10.80
  -6  -4  -2  253.77   11.20
  -6  -4  -2  260.37   11.10
  -6  -4  -2  248.68   11.10
   6   4   2  261.27   11.10
  -6   4  -2  245.08   10.70
  -6   4  -2  239.88   11.30
  -6   4  -2  266.57   11.30
  -7  -4  -2    7.60    1.80
  -7  -4  -2    3.00    2.00
   7  -4   2    4.40    1.50
  -7  -4  -2    5.00    2.00
  -7   4  -2    4.30    2.20
  -7   4  -2    4.00    1.30
   7   4   2    3.20    1.80
  -7   4  -2    1.40    1.90
  -8  -4  -2    3.60    2.10
  -8  -4  -2   -0.20    2.30
   8  -4   2    0.20    1.90
  -8  -4  -2    0.90    2.30
  -8   4  -2   -0.70    2.40
   8   4   2    1.90    2.10
  -8   4  -2    0.00    2.30
  -8   4  -2    1.40    1.40
  -9  -4  -2    3.10    3.30
   9  -4   2    3.60    2.40
  -9  -4  -2    2.20    2.30
  -9  -4  -2    4.00    3.20
  -9   4  -2    1.80    1.60
  -9   4  -2    1.70    2.90
  -9   4  -2    1.10    2.80
  10  -4   2   16.30    3.50
 -10  -4  -2   20.00    4.10
  10  -4   2   25.60    4.80
 -10  -4  -2   20.10    3.20
 -10   4  -2   14.30    4.30
 -10   4  -2   16.40    2.40
 -10   4  -2   12.70    4.00
  11  -4   2   71.19    6.80
  11  -4   2   75.59    7.50
 -11  -4  -2   79.69    7.30
 -11   4  -2   64.49    4.90
 -11   4  -2   75.39    7.50
 -11   4  -2   78.29    8.10
 -11  -5   2   17.70    4.80
 -11  -5   2   22.90    4.40
 -11   5   2   20.20    3.20
 -11   5   2   17.70    4.70
  10  -5  -2   14.50    3.70
  10  -5  -2   16.70    4.10
 -10  -5   2   13.40    3.50
 -10  -5   2   10.10    4.00
 -10   5   2   13.40    2.60
 -10   5   2   12.50    3.70
 -10   5   2   17.20    4.10
  -9  -5   2   64.49    5.00
  -9  -5   2   59.59    5.00
   9  -5  -2   61.59    4.90
   9  -5  -2   59.09    4.90
  -9   5   2   50.19    4.70
  -9   5   2   60.69    4.10
  -9   5   2   59.19    4.90
   8  -5  -2   -0.50    2.10
   8  -5  -2    1.70    2.10
  -8  -5   2    1.80    2.40
  -8  -5   2    0.70    2.30
  -8   5   2    3.20    2.60
  -8   5   2    1.90    1.60
  -8   5   2   -2.00    2.10
  -7  -5   2   33.80    3.30
   7  -5  -2   39.90    3.50
  -7  -5   2   44.50    3.50
   7  -5  -2   36.70    3.20
  -7   5   2   32.90    2.80
  -7   5   2   36.40    3.30
   7   5  -2   36.00    3.30
  -7   5   2   41.10    3.30
  -6  -5   2  133.99    6.00
   6  -5  -2  120.49    5.90
  -6  -5   2  115.39    5.90
  -6  -5   2  112.39    6.10
  -6  -5   2  123.29    5.70
   6  -5  -2  128.39    6.10
   6   5  -2  114.19    5.60
  -6   5   2  105.89    5.90
  -6   5   2  145.09    6.30
  -6   5   2  121.59    5.70
   6   5  -2  122.99    6.00
   6   5  -2  114.39    5.80
  -5  -5   2   66.99    3.60
  -5  -5   2   63.19    3.10
   5  -5  -2   58.59    3.30
  -5  -5   2   55.09    3.60
   5  -5  -2   63.59    3.50
  -5   5   2   62.49    3.60
  -5   5   2   61.09    2.80
   5   5  -2   67.49    3.50
  -5   5   2   59.79    3.50
   5   5  -2   62.89    3.40
   5   5  -2   60.39    3.20
  -5   5   2   61.39    3.20
  -4  -5   2 1191.38   50.99
  -4  -5   2 1225.48   50.79
  -4  -5   2 1262.67   50.89
   4  -5  -2 1228.18   50.79
   4  -5  -2 1234.28   50.89
   4  -5  -2 1247.18   50.79
  -4  -5   2 1290.97   50.59
   4   5  -2 1240.18   50.79
   4   5  -2 1254.77   50.79
  -4   5   2 1207.38   50.99
   4   5  -2 1234.18   50.69
  -4   5   2 1199.58   50.89
  -4   5   2 1255.37   50.49
  -4   5   2 1206.28   50.69
   3  -5  -2    0.20    0.80
  -3  -5   2    0.30    0.70
   3  -5  -2    0.10    0.80
   3  -5  -2    0.40    0.60
  -3  -5   2    0.40    0.90
  -3  -5   2    0.30    0.80
  -3  -5   2    0.40    0.50
  -3   5   2   -0.40    0.60
   3   5  -2    0.20    0.80
   3   5  -2    1.00    0.70
  -3   5   2    0.00    0.80
  -3   5   2    0.20    0.50
   3   5  -2    0.30    0.60
  -2  -5   2    1.80    0.60
   2  -5  -2    2.70    0.70
  -2  -5   2    1.90    0.70
   2  -5  -2    1.90    0.60
   2  -5  -2    2.60    0.70
  -2   5   2    2.10    0.60
   2   5  -2    2.40    0.50
  -2   5   2    2.10    0.70
   2   5  -2    1.40    0.60
  -2   5   2    1.40    0.50
  -1  -5   2  442.46   18.10
   1  -5  -2  449.56   18.00
  -1  -5   2  435.86   17.90
   1  -5  -2  433.56   18.00
  -1  -5   2  457.65   17.90
   1  -5  -2  432.96   18.10
   1   5  -2  423.56   17.90
  -1   5   2  436.16   18.00
  -1   5   2  433.96   18.10
   1   5  -2  405.26   18.10
  -1   5   2  440.66   18.00
   1   5  -2  435.86   17.90
   0  -5  -2  161.48    7.00
   0  -5   2  155.28    6.90
   0   5   2  158.18    6.90
   0   5  -2  166.98    6.90
   0   5   2  165.98    6.90
   0   5  -2  160.28    6.90
   0   5   2  168.38    6.90
   0   5   2  166.08    6.90
  -1  -5  -2 3159.18  129.79
  -1  -5  -2 3247.68  129.69
  -1  -5  -2 3257.07  129.69
  -1  -5  -2 3294.97  129.79
   1   5   2 3089.59  129.69
  -1   5  -2 3168.18  129.79
   1   5   2 3214.58  129.69
  -1   5  -2 3156.08  129.79
  -1   5  -2 3058.89  129.69
   1   5   2 3119.19  129.69
  -2  -5  -2 1925.81   78.59
  -2  -5  -2 1957.90   78.69
  -2  -5  -2 1948.51   78.69
  -2  -5  -2 1876.21   78.59
   2  -5   2 1909.81   78.39
   2  -5   2 1949.10   78.39
  -2   5  -2 1886.71   78.69
   2   5   2 1857.41   78.59
  -2   5  -2 1950.70   78.49
  -2   5  -2 1950.70   78.69
   2   5   2 1887.91   78.59
   2   5   2 1960.10   78.69
   3  -5   2  468.25   19.70
   3  -5   2  483.55   19.70
   3  -5   2  471.15   19.70
  -3  -5  -2  487.35   19.90
  -3  -5  -2  470.05   20.00
  -3  -5  -2  467.95   20.00
  -3  -5  -2  468.65   20.00
   3   5   2  465.65   19.90
   3   5   2  478.85   19.90
  -3   5  -2  510.05   19.70
  -3   5  -2  481.75   19.50
  -3   5  -2  484.35   20.00
   3   5   2  463.75   19.90
  -3   5  -2  492.45   20.10
  -4  -5  -2   53.89    2.90
  -4  -5  -2   48.60    2.90
   4  -5   2   52.09    2.60
  -4  -5  -2   50.79    2.90
   4  -5   2   51.49    2.30
  -4  -5  -2   54.49    3.00
   4  -5   2   51.19    2.80
  -4   5  -2   45.20    2.90
  -4   5  -2   53.99    2.40
  -4   5  -2   51.79    3.00
   4   5   2   51.39    2.70
   4   5   2   50.39    2.90
  -4   5  -2   53.09    2.40
   4   5   2   58.79    2.90
  -5  -5  -2  143.09    6.90
  -5  -5  -2  147.89    6.90
   5  -5   2  147.19    6.60
  -5  -5  -2  144.29    6.90
  -5   5  -2  155.48    7.10
  -5   5  -2  152.58    6.40
   5   5   2  142.69    6.60
  -5   5  -2  146.59    6.40
   5   5   2  162.28    6.90
  -5   5  -2  138.49    7.00
   5   5   2  151.48    6.90
  -6  -5  -2   44.00    3.30
  -6  -5  -2   43.00    3.10
   6  -5   2   39.40    2.80
  -6  -5  -2   44.00    3.10
  -6   5  -2   46.50    3.20
  -6   5  -2   43.50    3.40
   6   5   2   45.40    3.20
  -6   5  -2   43.30    2.50
   7  -5   2   30.30    2.80
  -7  -5  -2   29.50    3.10
  -7  -5  -2   30.60    3.10
  -7  -5  -2   32.00    2.90
  -7   5  -2   31.70    3.20
  -7   5  -2   27.50    2.20
   7   5   2   29.90    2.80
  -7   5  -2   28.80    3.20
  -8  -5  -2  199.48    9.40
   8  -5   2  189.38    9.00
  -8  -5  -2  190.58    9.10
  -8  -5  -2  192.98    9.40
  -8   5  -2  188.88    9.50
  -8   5  -2  188.88    9.60
  -8   5  -2  182.38    8.40
   8   5   2  193.08    9.20
   9  -5   2   51.39    4.50
  -9  -5  -2   55.49    4.90
  -9  -5  -2   59.89    4.50
  -9  -5  -2   60.19    4.90
  -9   5  -2   50.79    3.50
  -9   5  -2   53.59    5.20
  -9   5  -2   55.49    4.90
 -10  -5  -2   42.70    4.10
  10  -5   2   40.10    5.00
 -10  -5  -2   41.50    4.90
  10  -5   2   38.30    4.20
 -10   5  -2   40.60    3.30
 -10   5  -2   35.60    4.90
 -10   5  -2   47.00    5.20
  11  -5   2  115.49    8.00
 -11  -5  -2  125.19    9.30
  11  -5   2  115.39    8.70
 -11   5  -2  121.09    8.80
 -11   5  -2  112.39    9.30
 -11   5  -2  111.79    6.00
 -11  -6   2   22.80    4.30
 -11  -6   2   20.60    4.90
 -11   6   2   14.20    2.90
 -11   6   2   16.60    4.60
  10  -6  -2    5.10    3.40
  10  -6  -2   -1.00    3.30
 -10  -6   2    0.30    3.40
 -10  -6   2    2.60    3.00
 -10   6   2    1.00    2.10
 -10   6   2    1.90    3.40
 -10   6   2    1.30    3.30
   9  -6  -2   33.40    3.70
  -9  -6   2   42.30    4.10
   9  -6  -2   35.30    4.10
  -9  -6   2   36.60    4.40
  -9   6   2   35.90    3.30
  -9   6   2   39.30    4.30
  -9   6   2   43.10    4.40
  -8  -6   2   -1.70    2.20
   8  -6  -2    0.30    2.00
   8  -6  -2    0.00    2.20
  -8  -6   2    3.20    2.40
  -8   6   2    1.00    1.60
  -8   6   2   -0.10    2.60
  -8   6   2    1.40    2.40
   7  -6  -2  357.86   14.90
  -7  -6   2  328.37   15.00
   7  -6  -2  355.26   15.10
  -7  -6   2  336.37   15.20
   7   6  -2  321.77   14.90
  -7   6   2  354.36   15.20
  -7   6   2  329.67   15.20
  -7   6   2  341.97   14.70
  -6  -6   2   57.39    3.80
  -6  -6   2   56.89    3.30
  -6  -6   2   57.89    3.80
   6  -6  -2   53.69    3.50
   6  -6  -2   52.09    3.60
  -6  -6   2   63.29    3.70
  -6   6   2   68.89    3.40
   6   6  -2   63.79    3.70
  -6   6   2   51.09    3.60
  -6   6   2   62.29    3.80
   6   6  -2   61.49    3.40
   6   6  -2   65.09    3.70
   5  -6  -2    1.40    1.10
  -5  -6   2    1.30    1.20
  -5  -6   2    1.60    1.40
  -5  -6   2    0.00    1.30
  -5  -6   2    1.90    1.00
   5  -6  -2    1.70    1.30
   5   6  -2    0.00    1.00
  -5   6   2    0.40    1.20
   5   6  -2    1.30    1.20
  -5   6   2   -0.30    1.20
   5   6  -2    1.50    1.10
  -5   6   2    1.30    0.90
  -4  -6   2   73.69    3.60
  -4  -6   2   73.09    3.70
  -4  -6   2   75.89    3.30
   4  -6  -2   70.19    3.50
  -4  -6   2   64.19    3.70
   4  -6  -2   71.09    3.60
   4  -6  -2   74.09    3.70
  -4   6   2   63.79    3.40
  -4   6   2   74.89    3.70
  -4   6   2   63.69    3.70
   4   6  -2   64.99    3.40
  -4   6   2   72.29    3.20
   4   6  -2   73.59    3.60
   4   6  -2   67.19    3.40
  -3  -6   2 1391.66   53.59
  -3  -6   2 1302.37   53.79
   3  -6  -2 1338.57   53.79
   3  -6  -2 1275.57   53.79
  -3  -6   2 1310.27   53.99
  -3  -6   2 1372.56   53.89
   3  -6  -2 1283.47   53.89
   3   6  -2 1297.47   53.79
   3   6  -2 1278.17   53.79
  -3   6   2 1304.17   53.99
  -3   6   2 1270.07   53.69
   3   6  -2 1308.37   53.79
  -3   6   2 1303.37   53.69
  -2  -6   2  846.92   33.30
   2  -6  -2  793.22   33.60
   2  -6  -2  831.52   33.50
  -2  -6   2  815.42   33.70
  -2  -6   2  799.82   33.50
   2   6  -2  817.82   33.50
   2   6  -2  805.12   33.60
  -2   6   2  804.92   33.70
  -2   6   2  828.02   33.50
  -2   6   2  805.42   33.50
  -1  -6   2    5.00    0.50
   1  -6  -2    3.10    0.60
  -1  -6   2    4.80    0.80
   1  -6  -2    5.80    0.80
  -1   6   2    3.90    0.70
   1   6  -2    5.20    0.50
   1   6  -2    4.70    0.80
  -1   6   2    4.40    0.60
  -1   6   2    5.90    0.90
   1   6  -2    4.50    0.50
   0  -6   2  174.38    7.60
   0  -6  -2  186.58    7.60
   0  -6   2  183.38    7.30
   0  -6   2  177.08    7.30
   0  -6   2  180.58    7.50
   0  -6  -2  188.18    7.70
   0  -6  -2  184.48    7.60
   0   6   2  176.48    7.60
   0   6  -2  181.98    7.50
   0   6  -2  178.98    7.70
   0   6   2  165.38    7.60
   0   6   2  171.48    7.60
   0   6   2  175.88    7.60
   0   6  -2  180.78    7.60
  -1  -6  -2 1210.38   51.39
  -1  -6  -2 1311.07   51.39
  -1  -6  -2 1218.18   51.39
  -1  -6  -2 1255.77   51.39
  -1   6  -2 1252.17   51.39
  -1   6  -2 1240.48   51.29
   1   6   2 1252.37   51.39
   1   6   2 1273.07   51.39
  -1   6  -2 1264.17   51.39
  -2  -6  -2    9.60    1.10
  -2  -6  -2   10.20    1.00
   2  -6   2    8.60    0.60
  -2  -6  -2    8.90    1.00
   2  -6   2    7.60    0.60
   2   6   2   12.00    1.10
  -2   6  -2    7.40    1.10
  -2   6  -2    8.50    0.80
  -2   6  -2    8.90    1.10
   2   6   2    6.40    0.90
   2   6   2    8.40    1.00
  -3  -6  -2  516.05   22.40
   3  -6   2  528.75   22.10
  -3  -6  -2  544.35   22.30
   3  -6   2  539.85   22.10
  -3  -6  -2  528.05   22.40
  -3  -6  -2  526.65   22.40
   3   6   2  554.74   22.30
  -3   6  -2  559.74   22.10
  -3   6  -2  519.55   22.50
   3   6   2  545.45   22.30
   3   6   2  543.95   22.30
  -3   6  -2  525.15   22.40
  -4  -6  -2   98.09    4.40
   4  -6   2   90.29    3.90
  -4  -6  -2   94.99    4.40
   4  -6   2   82.09    4.10
   4  -6   2   90.39    4.10
  -4  -6  -2   87.19    4.40
   4   6   2   85.69    4.20
  -4   6  -2   90.29    4.50
   4   6   2   85.49    4.40
  -4   6  -2   79.99    4.50
   4   6   2   89.59    4.30
  -4   6  -2   88.99    3.80
  -4   6  -2   94.69    3.80
  -5  -6  -2   20.60    2.10
  -5  -6  -2   22.60    2.20
   5  -6   2   21.50    1.80
  -5  -6  -2   22.30    2.10
   5   6   2   19.10    1.90
  -5   6  -2   21.50    2.20
   5   6   2   18.70    1.80
  -5   6  -2   20.70    2.20
  -5   6  -2   20.80    1.40
   5   6   2   21.00    2.10
  -5   6  -2   22.40    1.40
  -6  -6  -2  400.86   17.20
  -6  -6  -2  395.86   17.10
  -6  -6  -2  390.76   17.20
   6  -6   2  401.66   16.90
   6   6   2  408.96   17.20
  -6   6  -2  407.26   17.40
  -6   6  -2  395.66   17.30
  -6   6  -2  390.66   16.60
  -7  -6  -2   -0.30    1.60
  -7  -6  -2   -0.50    2.10
  -7  -6  -2    0.20    1.90
   7  -6   2   -0.20    1.50
   7   6   2    0.20    1.90
  -7   6  -2   -0.40    1.00
  -7   6  -2    1.60    2.20
  -7   6  -2    0.90    2.00
  -8  -6  -2    0.70    2.00
  -8  -6  -2   -0.10    2.40
   8  -6   2    0.00    1.80
  -8  -6  -2    2.10    2.70
  -8   6  -2   -1.60    2.40
  -8   6  -2    0.30    2.40
  -8   6  -2    0.30    1.20
  -9  -6  -2   88.59    5.70
   9  -6   2   94.89    6.30
  -9  -6  -2   94.89    6.10
   9  -6   2   91.59    5.60
  -9   6  -2   91.39    6.70
  -9   6  -2   93.89    6.30
  -9   6  -2   85.69    4.60
  10  -6   2    0.20    3.90
 -10  -6  -2    2.80    3.00
 -10  -6  -2    0.80    3.60
  10  -6   2    0.20    3.00
 -10   6  -2    0.30    1.70
 -10   6  -2    1.60    3.80
 -10   6  -2    1.00    3.60
 -11  -7   2   23.70    5.50
 -11  -7   2   26.60    4.60
 -11   7   2   18.40    4.80
 -11   7   2   18.60    3.10
  10  -7  -2   20.10    3.70
 -10  -7   2   16.00    4.00
 -10  -7   2   19.70    3.80
  10  -7  -2   15.60    4.30
 -10   7   2   12.10    3.80
 -10   7   2   12.80    3.70
 -10   7   2   10.90    2.60
   9  -7  -2   15.50    3.10
  -9  -7   2   11.70    3.00
   9  -7  -2   16.10    3.60
  -9  -7   2   18.20    3.30
  -9   7   2    8.30    3.10
  -9   7   2    9.00    3.00
  -9   7   2    9.40    2.00
  -8  -7   2   19.10    3.10
   8  -7  -2   16.20    3.10
   8  -7  -2   15.40    2.60
  -8  -7   2   18.30    3.00
  -8   7   2   16.50    3.10
  -8   7   2   18.00    3.00
  -8   7   2   14.60    2.00
  -7  -7   2   43.50    3.60
  -7  -7   2   34.40    3.50
   7  -7  -2   41.00    3.30
   7  -7  -2   31.50    3.40
  -7   7   2   38.90    2.70
   7   7  -2   38.60    3.40
  -7   7   2   40.80    3.60
  -7   7   2   42.80    3.50
   6  -7  -2   26.90    2.40
  -6  -7   2   24.20    2.60
  -6  -7   2   21.50    2.60
   6  -7  -2   25.10    2.50
  -6  -7   2   27.50    2.50
  -6   7   2   19.50    2.50
  -6   7   2   24.20    2.10
  -6   7   2   21.10    2.50
   6   7  -2   27.80    2.50
   6   7  -2   23.60    2.40
  -5  -7   2  153.78    6.80
  -5  -7   2  136.89    7.00
  -5  -7   2  140.59    6.90
  -5  -7   2  155.98    6.50
   5  -7  -2  142.39    6.90
   5  -7  -2  150.68    6.70
  -5   7   2  142.29    7.00
  -5   7   2  149.99    6.90
   5   7  -2  157.58    6.80
   5   7  -2  149.59    6.70
   5   7  -2  141.09    6.70
  -5   7   2  138.09    6.50
   4  -7  -2   21.60    2.00
  -4  -7   2   17.60    1.80
  -4  -7   2   22.20    2.00
  -4  -7   2   16.30    1.40
   4  -7  -2   18.40    1.90
   4  -7  -2   20.40    1.70
  -4  -7   2   19.40    1.70
  -4   7   2   20.00    1.50
  -4   7   2   16.30    1.80
   4   7  -2   20.30    1.80
   4   7  -2   15.30    1.60
   4   7  -2   19.30    1.70
  -4   7   2   18.90    1.40
  -3  -7   2   68.19    3.60
  -3  -7   2   70.19    3.60
  -3  -7   2   75.59    3.20
   3  -7  -2   69.99    3.60
  -3  -7   2   73.99    3.40
   3  -7  -2   74.59    3.40
  -3   7   2   61.79    3.60
   3   7  -2   69.49    3.40
   3   7  -2   65.79    3.40
  -3   7   2   73.79    3.30
   3   7  -2   71.39    3.40
  -3   7   2   67.39    3.30
   2  -7  -2   -0.10    0.60
  -2  -7   2   -0.10    0.80
   2  -7  -2   -0.60    0.70
  -2  -7   2    0.30    0.40
  -2  -7   2    0.20    0.60
  -2   7   2   -0.10    0.60
  -2   7   2   -0.10    0.70
   2   7  -2    0.10    0.70
  -2   7   2    2.00    0.60
   2   7  -2    0.00    0.50
  -1  -7   2   42.70    2.00
   1  -7  -2   37.40    2.20
  -1  -7   2   40.10    2.20
  -1  -7   2   41.60    2.00
  -1  -7   2   40.10    1.90
   1  -7  -2   39.80    2.10
   1   7  -2   45.10    1.90
  -1   7   2   38.30    2.20
  -1   7   2   44.20    2.10
   1   7  -2   43.90    1.90
   1   7  -2   37.90    2.20
  -1   7   2   42.60    2.10
   0  -7   2    3.70    0.80
   0  -7   2    4.30    0.70
   0  -7  -2    4.80    0.80
   0  -7  -2    4.70    0.80
   0  -7   2    4.30    0.40
   0  -7   2    3.80    0.40
   0  -7  -2    4.60    0.70
   0   7  -2    3.50    0.70
   0   7  -2    4.90    0.80
   0   7   2    4.50    0.80
   0   7  -2    5.70    0.80
   0   7   2    5.80    0.80
   0   7   2    3.80    0.60
   0   7   2    3.60    0.70
  -1  -7  -2   92.19    4.00
  -1  -7  -2   86.09    4.00
  -1  -7  -2   86.09    3.90
  -1  -7  -2   90.49    4.00
   1  -7   2   87.49    4.00
  -1   7  -2   88.99    4.10
  -1   7  -2   91.59    4.00
   1   7   2   85.89    4.00
  -1   7  -2   93.99    4.00
   1   7   2   75.49    3.90
   1   7   2   84.69    4.00
  -2  -7  -2  387.26   16.20
   2  -7   2  378.16   15.80
  -2  -7  -2  396.16   16.20
   2  -7   2  403.16   15.80
  -2  -7  -2  388.46   16.20
  -2  -7  -2  375.16   16.20
   2   7   2  379.96   16.10
  -2   7  -2  381.76   16.00
  -2   7  -2  400.36   16.30
   2   7   2  389.56   16.20
  -2   7  -2  380.16   16.30
   2   7   2  374.76   16.10
   3  -7   2  102.29    4.60
   3  -7   2  107.79    4.60
  -3  -7  -2  105.29    5.00
  -3  -7  -2  110.29    4.90
  -3  -7  -2  101.49    4.90
  -3  -7  -2  104.39    4.90
   3   7   2   97.89    4.80
  -3   7  -2  112.49    4.60
   3   7   2  111.59    4.90
  -3   7  -2  101.69    5.00
  -3   7  -2  108.99    5.00
   3   7   2  101.29    4.80
  -4  -7  -2   10.60    1.50
  -4  -7  -2   14.10    1.60
  -4  -7  -2    9.80    1.50
   4  -7   2    9.30    1.00
   4  -7   2   11.90    1.10
   4  -7   2   12.80    1.30
  -4  -7  -2   15.20    1.70
   4   7   2   12.60    1.40
  -4   7  -2   14.00    1.70
  -4   7  -2    9.60    1.60
   4   7   2   12.10    1.50
   4   7   2   13.40    1.50
  -4   7  -2   12.90    1.10
  -5  -7  -2  179.18    8.30
  -5  -7  -2  177.18    8.20
   5  -7   2  173.58    7.90
  -5  -7  -2  183.88    8.20
  -5   7  -2  180.68    7.50
   5   7   2  177.88    8.00
  -5   7  -2  191.68    8.40
  -5   7  -2  173.38    8.40
  -5   7  -2  182.88    7.50
   5   7   2  175.78    8.20
   5   7   2  184.08    8.10
  -6  -7  -2  809.12   33.30
  -6  -7  -2  790.72   33.20
  -6  -7  -2  806.32   33.30
   6  -7   2  819.72   33.00
  -6   7  -2  766.12   33.40
   6   7   2  791.02   33.20
  -6   7  -2  783.32   33.40
  -6   7  -2  781.62   32.60
  -7  -7  -2    0.20    2.30
  -7  -7  -2    1.30    1.90
   7  -7   2    1.90    1.50
  -7  -7  -2    1.40    2.00
  -7   7  -2    2.30    1.00
  -7   7  -2    0.60    2.10
  -7   7  -2    1.10    2.10
   7   7   2    1.80    2.00
   8  -7   2   21.60    2.60
  -8  -7  -2   29.20    3.20
   8  -7   2   13.80    3.10
  -8  -7  -2   23.40    3.60
  -8  -7  -2   19.80    2.90
  -8   7  -2   21.00    3.30
  -8   7  -2   21.20    2.00
  -8   7  -2   15.10    3.10
  -9  -7  -2    3.90    2.60
  -9  -7  -2    5.20    3.40
   9  -7   2    5.60    3.30
   9  -7   2    3.80    2.40
  -9   7  -2    4.40    3.10
  -9   7  -2    2.80    1.40
  -9   7  -2    1.00    3.10
  10  -7   2   53.89    5.20
  10  -7   2   62.09    6.00
 -10  -7  -2   61.59    5.50
 -10  -7  -2   55.59    5.90
 -10   7  -2   61.69    6.10
 -10   7  -2   62.89    6.10
 -10   7  -2   55.59    3.50
  11  -8  -2   19.00    4.60
 -11  -8   2   29.30    5.00
 -11  -8   2   16.70    5.20
  11  -8  -2   21.00    5.10
 -11   8   2   15.20    3.10
 -11   8   2   21.50    5.00
 -10  -8   2   19.20    4.00
  10  -8  -2   13.40    3.50
  10  -8  -2   12.00    3.90
 -10  -8   2   13.40    4.00
 -10   8   2   10.70    2.50
 -10   8   2    8.50    3.90
  -9  -8   2  102.49    6.80
  -9  -8   2  116.69    6.90
   9  -8  -2  117.49    6.60
   9  -8  -2  100.69    6.70
  -9   8   2  118.29    6.80
  -9   8   2  106.29    5.80
  -9   8   2  109.49    6.90
   8  -8  -2    7.00    2.90
  -8  -8   2    3.90    2.40
   8  -8  -2    6.30    2.20
  -8  -8   2    4.50    2.50
  -8   8   2    5.10    1.70
   8   8  -2    6.80    2.40
  -8   8   2    2.80    2.50
  -8   8   2    5.60    2.60
  -7  -8   2   77.89    4.80
   7  -8  -2   70.49    4.40
  -7  -8   2   67.29    4.80
   7  -8  -2   82.49    4.80
  -7   8   2   71.99    4.10
   7   8  -2   69.89    4.60
  -7   8   2   81.29    4.90
  -7   8   2   78.59    4.80
  -6  -8   2  524.45   21.70
   6  -8  -2  520.25   21.70
   6  -8  -2  514.05   21.90
  -6  -8   2  499.85   21.90
  -6  -8   2  534.25   21.90
  -6   8   2  510.75   21.50
  -6   8   2  476.75   21.90
   6   8  -2  510.55   21.60
   6   8  -2  521.65   21.70
  -6   8   2  504.55   22.00
   5  -8  -2 1079.59   43.70
  -5  -8   2 1016.60   43.80
  -5  -8   2 1093.09   43.60
  -5  -8   2 1045.70   43.50
  -5  -8   2 1082.89   43.30
   5  -8  -2 1059.79   43.40
  -5   8   2 1040.90   43.30
  -5   8   2 1033.00   43.70
  -5   8   2  993.40   43.70
   5   8  -2 1067.09   43.50
   5   8  -2 1047.10   43.50
  -4  -8   2  233.58   10.40
   4  -8  -2  241.78   10.50
  -4  -8   2  238.38   10.00
  -4  -8   2  241.78   10.50
   4  -8  -2  261.47   10.60
   4  -8  -2  230.28   10.20
  -4  -8   2  231.38   10.30
   4   8  -2  227.78   10.20
  -4   8   2  227.58   10.10
  -4   8   2  216.38   10.50
   4   8  -2  246.28   10.30
   4   8  -2  233.78   10.20
  -4   8   2  247.08   10.00
  -4   8   2  247.38   10.20
  -3  -8   2   44.10    2.10
  -3  -8   2   41.40    2.40
  -3  -8   2   43.40    2.50
  -3  -8   2   43.80    2.60
   3  -8  -2   45.30    2.30
   3  -8  -2   41.40    2.60
   3   8  -2   37.10    2.40
  -3   8   2   46.50    2.20
  -3   8   2   41.20    2.20
  -3   8   2   34.30    2.50
   3   8  -2   41.50    2.30
   2  -8  -2   66.99    3.10
   2  -8  -2   62.19    3.20
  -2  -8   2   64.39    3.00
  -2  -8   2   67.89    2.90
  -2  -8   2   61.29    3.20
   2   8  -2   62.19    3.00
  -2   8   2   65.69    3.00
  -2   8   2   64.69    3.00
  -2   8   2   59.79    3.20
   2   8  -2   62.09    3.20
  -1  -8   2  253.37   10.60
  -1  -8   2  255.57   10.60
  -1  -8   2  236.68   10.60
  -1  -8   2  242.78   10.80
   1  -8  -2  247.68   10.80
   1  -8  -2  248.88   10.70
   1   8  -2  267.37   10.80
   1   8  -2  259.37   10.50
  -1   8   2  257.77   10.90
   1   8  -2  269.07   10.50
  -1   8   2  249.97   10.70
  -1   8   2  260.47   10.80
   0  -8  -2   20.50    1.50
   0  -8  -2   21.90    1.50
   0  -8   2   23.00    1.40
   0  -8   2   19.00    1.00
   0  -8   2   18.00    1.40
   0  -8   2   21.20    1.00
   0  -8  -2   19.50    1.30
   0   8   2   20.00    1.50
   0   8   2   19.60    1.30
   0   8   2   20.40    1.40
   0   8  -2   19.60    1.40
   0   8  -2   22.50    1.50
   1  -8   2  821.92   33.60
  -1  -8  -2  794.02   33.60
  -1  -8  -2  812.92   33.70
  -1  -8  -2  817.22   33.60
  -1  -8  -2  807.42   33.60
   1   8   2  816.82   33.60
   1   8   2  796.62   33.60
   1   8   2  830.22   33.60
  -1   8  -2  829.82   33.60
  -1   8  -2  818.32   33.60
   1   8   2  836.82   33.60
  -1   8  -2  797.82   33.70
   2  -8   2    8.80    1.20
  -2  -8  -2    7.20    1.10
  -2  -8  -2    8.30    1.20
   2  -8   2    7.00    0.60
  -2  -8  -2    5.00    1.00
   2  -8   2    7.80    0.60
  -2  -8  -2    6.50    1.00
  -2   8  -2    8.60    1.00
  -2   8  -2    6.80    1.20
   2   8   2    5.80    0.90
   2   8   2    7.40    1.00
  -2   8  -2    6.60    1.10
   2   8   2    6.20    1.00
   3  -8   2  549.74   23.00
  -3  -8  -2  557.04   23.40
   3  -8   2  560.94   23.00
  -3  -8  -2  568.54   23.40
  -3  -8  -2  545.15   23.30
  -3  -8  -2  567.34   23.30
  -3   8  -2  585.64   23.10
   3   8   2  556.14   23.30
   3   8   2  560.84   23.30
  -3   8  -2  543.15   23.40
   3   8   2  561.84   23.30
  -3   8  -2  548.35   23.50
  -4  -8  -2   69.99    3.60
   4  -8   2   67.19    3.30
  -4  -8  -2   66.79    3.60
  -4  -8  -2   62.69    3.60
   4  -8   2   67.19    3.20
  -4  -8  -2   64.39    3.60
   4   8   2   65.29    3.60
   4   8   2   59.69    3.50
  -4   8  -2   71.29    3.10
  -4   8  -2   62.09    3.70
  -4   8  -2   69.19    3.70
   4   8   2   65.99    3.50
  -5  -8  -2  191.38    8.60
  -5  -8  -2  182.68    8.50
   5  -8   2  191.68    8.10
  -5  -8  -2  178.08    8.50
  -5   8  -2  191.38    8.70
   5   8   2  178.98    8.40
   5   8   2  187.08    8.30
   5   8   2  196.58    8.50
  -5   8  -2  175.98    8.60
  -6  -8  -2  224.98   10.80
  -6  -8  -2  227.68   10.70
  -6  -8  -2  230.18   10.60
   6  -8   2  245.58   10.30
  -6   8  -2  232.58   10.90
  -6   8  -2  239.28    9.80
   6   8   2  242.18   10.60
  -6   8  -2  235.88   10.90
   6   8   2  241.78   10.70
  -6   8  -2  233.38    9.80
  -7  -8  -2   18.50    2.70
   7  -8   2   16.50    2.80
  -7  -8  -2   19.20    3.00
  -7  -8  -2   17.00    2.60
   7  -8   2   19.10    2.10
  -7   8  -2   21.70    2.90
  -7   8  -2   17.80    3.10
  -7   8  -2   14.90    1.40
  -8  -8  -2   70.59    4.90
  -8  -8  -2   70.49    5.10
  -8  -8  -2   74.99    5.60
   8  -8   2   72.59    5.20
   8  -8   2   75.39    4.60
  -8   8  -2   67.69    5.20
  -8   8  -2   67.89    3.40
  -8   8  -2   73.39    5.20
  -9  -8  -2   52.19    4.80
   9  -8   2   47.50    4.30
  -9  -8  -2   58.79    5.10
   9  -8   2   48.90    5.00
  -9   8  -2   50.19    2.80
  -9   8  -2   51.89    5.20
  -9   8  -2   59.29    5.20
  10  -8   2    0.80    4.00
 -10  -8  -2    2.30    3.70
  10  -8   2    1.20    2.90
 -10  -8  -2    2.30    3.30
 -10   8  -2    6.70    4.10
 -10   8  -2    1.40    1.20
 -10   8  -2   -0.50    3.80
 -11  -9   2   14.40    5.40
  11  -9  -2   17.60    4.60
  11  -9  -2   19.50    5.10
  10  -9  -2   12.70    3.60
  10  -9  -2    9.50    4.00
 -10  -9   2    8.40    3.70
 -10   9   2    4.80    3.90
 -10   9   2    6.10    2.30
   9  -9  -2    5.80    2.60
  -9  -9   2    5.10    3.00
   9  -9  -2    8.10    3.20
  -9   9   2    6.90    2.00
  -9   9   2    6.40    3.20
   8  -9  -2   39.00    3.80
  -8  -9   2   55.29    5.00
   8  -9  -2   34.50    3.80
  -8  -9   2   39.70    4.10
  -8   9   2   31.90    3.70
   8   9  -2   41.40    3.80
  -8   9   2   37.20    4.00
  -8   9   2   39.40    3.00
   7  -9  -2  170.98    8.60
  -7  -9   2  172.78    8.70
  -7  -9   2  168.28    8.60
   7  -9  -2  185.28    8.30
   7   9  -2  176.78    8.30
  -7   9   2  185.18    8.00
  -7   9   2  166.48    8.60
  -7   9   2  163.98    8.70
  -6  -9   2  523.05   22.60
  -6  -9   2  554.54   22.90
  -6  -9   2  533.75   22.60
   6  -9  -2  518.05   22.70
   6  -9  -2  560.74   22.50
   6   9  -2  509.05   22.40
   6   9  -2  523.55   22.40
  -6   9   2  530.25   22.20
  -6   9   2  531.95   22.90
  -6   9   2  527.95   22.80
  -5  -9   2   14.80    2.10
  -5  -9   2   12.30    1.90
   5  -9  -2   12.40    1.90
   5  -9  -2   14.50    1.70
  -5  -9   2   18.50    1.90
  -5   9   2   11.60    1.90
   5   9  -2   14.70    1.60
  -5   9   2   10.30    1.30
   5   9  -2   12.30    1.60
   4  -9  -2  165.98    7.60
  -4  -9   2  164.88    7.50
   4  -9  -2  171.48    7.30
  -4  -9   2  164.88    7.40
  -4  -9   2  168.38    7.70
  -4  -9   2  166.38    7.10
  -4   9   2  162.78    7.70
   4   9  -2  178.38    7.50
   4   9  -2  158.88    7.30
   4   9  -2  156.58    7.40
  -4   9   2  173.38    7.30
  -4   9   2  151.78    7.20
  -4   9   2  166.18    7.10
   3  -9  -2  254.47   11.00
   3  -9  -2  258.77   10.70
  -3  -9   2  258.77   10.80
  -3  -9   2  267.37   10.90
  -3  -9   2  259.87   10.50
  -3  -9   2  246.48   11.00
   3   9  -2  238.98   10.70
  -3   9   2  251.67   10.60
   3   9  -2  236.18   10.80
  -3   9   2  254.87   10.60
  -3   9   2  244.38   11.00
  -3   9   2  248.68   10.70
  -2  -9   2  126.39    5.30
   2  -9  -2  121.79    5.40
  -2  -9   2  123.79    5.40
  -2  -9   2  114.59    5.60
   2  -9  -2  119.19    5.60
   2   9  -2  121.09    5.40
   2   9  -2  120.69    5.30
  -2   9   2  122.79    5.40
  -2   9   2  128.69    5.40
   2   9  -2  118.29    5.60
  -2   9   2  127.99    5.70
   1  -9  -2    1.10    0.60
   1  -9  -2    1.10    0.80
  -1  -9   2    0.80    0.80
  -1  -9   2    1.30    0.50
  -1  -9   2    0.90    0.60
  -1  -9   2    1.30    0.70
   1   9  -2    0.80    0.40
  -1   9   2    1.00    0.80
  -1   9   2    1.50    0.60
   1   9  -2    2.20    0.90
  -1   9   2    0.60    0.80
   1   9  -2    1.30    0.40
   0  -9   2   14.30    1.20
   0  -9   2   12.60    1.30
   0  -9  -2   14.40    1.30
   0  -9   2   13.10    0.90
   0  -9   2   14.70    0.80
   0  -9  -2   15.90    1.20
   0  -9  -2   13.00    1.30
   0   9   2   13.40    1.10
   0   9   2   14.80    1.30
   0   9  -2   15.40    1.40
   0   9  -2   13.70    1.30
   0   9   2   14.80    1.30
   1  -9   2  409.96   17.60
   1  -9   2  416.66   17.20
  -1  -9  -2  423.66   17.70
   1  -9   2  428.76   17.20
  -1  -9  -2  429.16   17.60
  -1  -9  -2  418.66   17.60
  -1  -9  -2  408.46   17.50
   1   9   2  417.46   17.70
  -1   9  -2  436.26   17.60
  -1   9  -2  424.36   17.70
   1   9   2  415.26   17.70
   1   9   2  420.36   17.60
  -1   9  -2  424.66   17.60
   1   9   2  423.26   17.60
  -2  -9  -2 1542.45   61.79
  -2  -9  -2 1546.15   61.79
   2  -9   2 1498.25   61.39
   2  -9   2 1499.95   61.39
   2  -9   2 1487.65   61.79
  -2  -9  -2 1468.75   61.69
  -2  -9  -2 1493.65   61.79
  -2   9  -2 1496.35   61.59
   2   9   2 1550.74   61.69
   2   9   2 1490.25   61.79
  -2   9  -2 1513.75   61.79
   2   9   2 1484.15   61.69
  -2   9  -2 1469.15   61.89
   3  -9   2  314.57   13.30
  -3  -9  -2  318.57   13.70
  -3  -9  -2  333.47   13.60
  -3  -9  -2  325.27   13.70
  -3  -9  -2  333.17   13.70
   3  -9   2  320.07   13.30
   3  -9   2  303.17   13.70
   3   9   2  326.07   13.60
  -3   9  -2  319.07   13.80
   3   9   2  312.97   13.60
  -3   9  -2  320.27   13.80
   3   9   2  316.87   13.60
  -3   9  -2  321.87   13.40
  -4  -9  -2   -0.50    1.20
  -4  -9  -2    1.20    1.10
   4  -9   2    0.60    0.90
   4  -9   2   -0.30    0.70
   4  -9   2   -0.30    1.20
  -4  -9  -2   -0.70    1.10
  -4  -9  -2    0.40    1.10
   4   9   2    0.10    1.10
  -4   9  -2    0.80    1.30
  -4   9  -2   -0.70    0.80
  -4   9  -2   -0.80    1.20
   4   9   2    0.90    1.20
   4   9   2   -0.10    1.20
  -5  -9  -2   62.39    3.80
   5  -9   2   64.19    3.30
  -5  -9  -2   68.39    4.00
   5  -9   2   68.99    4.00
  -5   9  -2   68.69    4.10
   5   9   2   60.59    3.80
  -5   9  -2   64.59    4.00
   5   9   2   57.69    3.60
   5   9   2   63.89    3.80
  -6  -9  -2  288.77   12.90
   6  -9   2  300.87   12.60
   6  -9   2  295.17   13.20
  -6  -9  -2  290.37   12.90
  -6  -9  -2  294.17   13.00
  -6   9  -2  306.87   13.20
   6   9   2  299.77   12.90
  -6   9  -2  285.27   13.10
   6   9   2  275.97   13.20
   6   9   2  270.47   12.70
   7  -9   2    5.00    1.70
  -7  -9  -2    3.40    2.20
   7  -9   2    5.10    2.40
  -7  -9  -2    6.00    2.40
  -7  -9  -2    3.00    2.20
  -7   9  -2    7.40    2.50
  -7   9  -2    0.40    2.20
   8  -9   2   90.99    5.20
  -8  -9  -2   92.39    5.80
  -8  -9  -2   92.49    5.80
   8  -9   2   77.29    5.80
  -8   9  -2   89.09    6.00
  -8   9  -2   98.39    6.40
   9  -9   2    1.80    2.30
  -9  -9  -2    0.70    3.00
   9  -9   2    1.70    3.80
  -9  -9  -2   -0.10    2.60
  -9   9  -2    0.20    3.50
  -9   9  -2   -0.10    3.20
 -10  -9  -2    3.00    4.40
  10  -9   2   -0.10    2.90
  10  -9   2    2.80    4.10
 -10  -9  -2   -2.50    3.30
 -10   9  -2    2.40    4.00
 -10   9  -2   -2.20    4.50
  10 -10  -2    3.70    3.20
  10 -10  -2    2.80    4.40
 -10 -10   2    2.80    4.20
 -10  10   2    1.40    3.70
 -10  10   2    2.20    2.10
  -9 -10   2   17.10    3.70
   9 -10  -2   20.00    4.00
   9 -10  -2   20.10    3.10
  -9  10   2   20.90    2.40
  -9  10   2   21.50    3.90
  -8 -10   2   76.59    5.70
   8 -10  -2   87.79    5.30
   8 -10  -2   86.49    5.70
  -8  10   2   87.49    4.70
   8  10  -2   98.09    5.70
  -8  10   2   93.39    5.90
   7 -10  -2  222.88   10.20
  -7 -10   2  215.28   10.70
   7 -10  -2  215.28   10.60
  -7  10   2  229.28   10.80
  -7  10   2  225.08    9.90
   7  10  -2  239.08   10.40
   6 -10  -2   18.60    2.00
  -6 -10   2   19.90    2.30
  -6 -10   2   17.20    2.60
   6 -10  -2   20.80    2.70
  -6  10   2   20.40    1.90
  -6  10   2   26.50    2.80
   6  10  -2   17.70    2.20
   6  10  -2   21.10    2.30
  -5 -10   2   33.10    2.80
  -5 -10   2   31.60    2.80
   5 -10  -2   38.80    2.50
   5 -10  -2   34.20    2.80
  -5 -10   2   34.80    2.70
   5  10  -2   31.30    2.60
  -5  10   2   28.50    2.80
   5  10  -2   29.70    2.50
  -5  10   2   35.80    2.20
   4 -10  -2   39.40    2.70
   4 -10  -2   37.80    2.40
  -4 -10   2   39.90    2.60
  -4 -10   2   36.50    2.80
  -4 -10   2   42.00    2.80
  -4 -10   2   41.20    2.20
  -4  10   2   34.50    2.10
   4  10  -2   34.40    2.50
  -4  10   2   35.80    2.70
   4  10  -2   37.20    2.40
  -4  10   2   37.90    2.20
   3 -10  -2 1138.99   47.40
  -3 -10   2 1202.78   46.90
  -3 -10   2 1142.99   47.10
   3 -10  -2 1117.29   47.10
  -3 -10   2 1134.89   47.40
  -3 -10   2 1167.78   47.20
   3  10  -2 1129.39   47.10
  -3  10   2 1194.98   47.50
  -3  10   2 1144.89   47.10
   3  10  -2 1083.79   47.20
  -3  10   2 1122.99   47.00
  -3  10   2 1155.08   47.00
  -2 -10   2   57.09    3.00
   2 -10  -2   56.29    2.80
   2 -10  -2   49.50    3.00
  -2 -10   2   53.89    2.70
  -2 -10   2   56.99    2.60
  -2  10   2   57.79    2.90
   2  10  -2   53.49    2.90
   2  10  -2   56.39    2.80
  -2  10   2   52.49    2.60
   2  10  -2   53.89    2.60
  -2  10   2   55.69    2.70
  -2  10   2   46.60    3.00
  -1 -10   2  160.88    6.70
  -1 -10   2  152.98    6.70
  -1 -10   2  157.88    7.00
   1 -10  -2  150.58    6.80
   1 -10  -2  150.58    7.00
  -1 -10   2  152.28    6.70
   1  10  -2  147.89    6.90
  -1  10   2  163.48    6.90
   1  10  -2  160.78    7.00
   1  10  -2  167.08    6.60
   1  10  -2  163.58    6.60
  -1  10   2  149.99    6.70
  -1  10   2  152.08    7.00
   0 -10   2  122.49    5.20
   0 -10  -2  123.29    5.50
   0 -10  -2  125.39    5.40
   0 -10   2  113.39    5.40
   0 -10  -2  131.09    5.50
   0 -10   2  111.19    5.50
   0 -10   2  121.99    5.10
   0  10  -2  111.79    5.60
   0  10   2  130.49    5.60
   0  10   2  122.89    5.50
   0  10  -2  121.59    5.50
   0  10   2  119.09    5.30
  -1 -10  -2  422.96   17.60
  -1 -10  -2  435.26   17.50
  -1 -10  -2  419.16   17.60
   1 -10   2  409.66   17.20
  -1 -10  -2  419.16   17.60
   1 -10   2  433.66   17.20
   1 -10   2  424.06   17.50
   1  10   2  397.16   17.60
  -1  10  -2  431.46   17.70
  -1  10  -2  420.96   17.60
   1  10   2  413.46   17.60
   1  10   2  409.56   17.50
  -1  10  -2  402.16   17.50
  -2 -10  -2  833.22   34.60
  -2 -10  -2  843.42   34.70
  -2 -10  -2  837.62   34.70
   2 -10   2  844.72   34.30
  -2 -10  -2  828.42   34.70
   2 -10   2  833.82   34.70
  -2  10  -2  850.11   34.80
   2  10   2  827.62   34.70
   2  10   2  838.42   34.60
  -2  10  -2  847.12   34.70
  -2  10  -2  832.72   34.60
   2  10   2  830.92   34.60
   3 -10   2   22.00    1.40
   3 -10   2   21.90    1.40
  -3 -10  -2   24.40    2.00
  -3 -10  -2   21.70    1.90
  -3 -10  -2   20.60    1.90
   3 -10   2   21.70    2.00
  -3 -10  -2   23.00    1.90
   3  10   2   20.20    1.90
  -3  10  -2   25.20    2.10
   3  10   2   20.50    2.00
   3  10   2   22.70    1.90
  -3  10  -2   26.30    2.10
  -3  10  -2   23.50    1.70
  -4 -10  -2   37.40    2.60
  -4 -10  -2   32.90    2.40
   4 -10   2   31.80    1.90
   4 -10   2   26.40    2.50
  -4 -10  -2   37.30    2.50
  -4 -10  -2   32.30    2.50
  -4  10  -2   34.50    2.10
   4  10   2   29.60    2.30
   4  10   2   32.80    2.50
  -4  10  -2   38.40    2.80
  -4  10  -2   39.20    2.70
   4  10   2   34.60    2.60
  -5 -10  -2   81.99    4.40
  -5 -10  -2   73.69    4.40
   5 -10   2   82.69    3.90
   5 -10   2   80.59    4.60
  -5 -10  -2   70.69    4.40
  -5  10  -2   78.89    4.60
   5  10   2   83.29    4.30
   5  10   2   78.09    4.30
  -5  10  -2   87.19    4.70
   6 -10   2   16.10    1.80
   6 -10   2   14.90    2.50
  -6 -10  -2   19.00    2.50
  -6 -10  -2   12.80    2.30
  -6 -10  -2   11.40    2.20
  -6  10  -2   13.70    2.50
   6  10   2   16.10    2.10
   6  10   2   16.70    2.40
  -6  10  -2   15.80    2.60
   7 -10   2   -0.60    2.30
   7 -10   2    1.50    1.60
  -7 -10  -2   -0.60    2.00
  -7 -10  -2   -0.60    2.10
  -7 -10  -2    0.40    2.00
  -7  10  -2   -0.90    2.30
  -7  10  -2    1.80    2.30
  -8 -10  -2   32.40    3.70
   8 -10   2   31.80    3.10
   8 -10   2   26.00    3.70
  -8 -10  -2   27.50    3.60
  -8  10  -2   25.10    3.80
  -8  10  -2   22.40    3.60
  -9 -10  -2   27.60    4.00
  -9 -10  -2   33.50    3.90
   9 -10   2   26.50    3.20
   9 -10   2   26.40    4.30
  -9  10  -2   28.40    4.60
  -9  10  -2   25.00    4.20
  10 -10   2    1.60    4.20
 -10 -10  -2   -0.20    3.90
 -10 -10  -2    0.80    3.70
 -10  10  -2    2.10    4.10
 -10  10  -2    0.40    4.80
 -10 -11   2   20.50    4.80
  10 -11  -2   13.20    3.60
  10 -11  -2   16.90    4.40
 -10  11   2   12.80    2.30
 -10  11   2   12.60    4.20
  -9 -11   2    2.90    3.10
   9 -11  -2    3.10    3.30
   9 -11  -2    3.10    2.60
  -9  11   2    3.10    1.80
  -9  11   2    7.00    3.70
   8 -11  -2   33.30    3.90
  -8 -11   2   35.00    3.90
   8 -11  -2   31.60    3.20
  -8  11   2   35.00    3.90
  -8  11   2   34.80    2.80
   8  11  -2   41.00    4.00
   7 -11  -2  143.09    6.70
  -7 -11   2  135.39    7.20
   7 -11  -2  137.49    7.10
  -7  11   2  119.39    6.10
  -7  11   2  127.99    7.20
   7  11  -2  135.89    6.80
   6 -11  -2  443.36   19.60
  -6 -11   2  455.85   19.40
   6 -11  -2  463.55   19.30
  -6 -11   2  432.46   19.70
  -6  11   2  448.46   19.80
   6  11  -2  471.65   19.40
   6  11  -2  445.96   19.30
  -6  11   2  449.66   19.00
   5 -11  -2    5.90    1.40
  -5 -11   2    3.10    1.50
  -5 -11   2    4.60    1.80
   5 -11  -2    6.10    1.80
  -5  11   2    2.70    1.00
  -5  11   2    6.10    1.60
   5  11  -2    3.20    1.40
   5  11  -2    4.70    1.40
   4 -11  -2   11.50    1.40
   4 -11  -2    9.00    1.70
  -4 -11   2   12.60    1.50
  -4 -11   2    7.40    1.60
  -4 -11   2    9.80    1.50
   4  11  -2   10.20    1.40
  -4  11   2   13.20    1.40
  -4  11   2    9.30    1.10
   4  11  -2    7.10    1.40
  -4  11   2   12.00    1.80
  -3 -11   2   16.50    1.80
  -3 -11   2   18.00    2.00
  -3 -11   2   13.80    1.50
  -3 -11   2   16.40    1.40
   3 -11  -2   17.00    1.90
   3 -11  -2   18.70    1.60
  -3  11   2   18.80    1.40
  -3  11   2   19.00    1.50
  -3  11   2   18.10    2.00
   3  11  -2   14.30    1.40
   3  11  -2   16.00    1.70
  -3  11   2   19.40    1.70
  -2 -11   2    3.10    0.80
   2 -11  -2    3.90    0.90
  -2 -11   2    2.20    0.80
   2 -11  -2    2.10    1.20
  -2 -11   2    2.10    1.10
  -2  11   2    2.70    1.00
   2  11  -2    2.40    0.70
  -2  11   2    2.70    1.20
   2  11  -2    2.40    1.10
   2  11  -2    3.50    0.90
  -2  11   2    3.10    0.90
  -2  11   2    2.10    0.70
   1 -11  -2  154.58    6.70
  -1 -11   2  154.28    6.60
   1 -11  -2  136.19    6.80
  -1 -11   2  150.18    6.90
  -1 -11   2  164.08    6.60
  -1 -11   2  153.38    6.50
  -1  11   2  155.98    6.80
  -1  11   2  142.79    6.90
  -1  11   2  144.59    6.60
   1  11  -2  151.78    6.80
   1  11  -2  143.29    6.90
   1  11  -2  153.08    6.40
   1  11  -2  159.08    6.40
   0 -11  -2   13.80    1.50
   0 -11   2   14.80    1.10
   0 -11   2   14.00    1.00
   0 -11   2   12.40    1.50
   0 -11  -2   15.90    1.30
   0 -11  -2   12.30    1.40
   0 -11   2   12.00    1.20
   0  11   2   12.80    1.20
   0  11   2   15.50    1.60
   0  11  -2   13.10    1.50
   0  11  -2   12.60    1.40
   0  11   2   14.40    1.40
  -1 -11  -2  324.67   13.90
   1 -11   2  334.67   13.80
   1 -11   2  317.27   13.40
   1 -11   2  333.77   13.40
  -1 -11  -2  341.87   13.90
  -1 -11  -2  334.37   13.90
  -1 -11  -2  314.17   13.70
   1  11   2  327.97   13.70
   1  11   2  320.07   13.90
  -1  11  -2  326.47   13.80
  -1  11  -2  309.87   14.00
   1  11   2  330.57   13.80
   1  11   2  318.67   13.90
  -2 -11  -2   55.39    3.00
  -2 -11  -2   50.59    3.00
   2 -11   2   54.59    2.40
  -2 -11  -2   56.69    3.00
  -2 -11  -2   56.19    3.10
   2 -11   2   53.09    2.40
   2  11   2   49.60    3.00
  -2  11  -2   51.99    3.00
   2  11   2   58.39    3.00
  -2  11  -2   53.19    3.10
   2  11   2   48.00    2.90
  -2  11  -2   54.49    2.90
  -3 -11  -2   96.29    4.60
  -3 -11  -2   81.79    4.40
   3 -11   2   89.89    4.00
  -3 -11  -2   80.29    4.50
  -3 -11  -2   99.99    4.70
   3 -11   2   93.59    4.70
   3  11   2   90.39    4.50
  -3  11  -2   96.29    4.30
   3  11   2   88.49    4.40
  -3  11  -2   89.89    4.60
  -3  11  -2   88.49    4.70
   3  11   2   90.79    4.50
   4 -11   2   21.90    2.30
  -4 -11  -2   22.80    2.30
  -4 -11  -2   20.70    2.10
  -4 -11  -2   24.80    2.30
   4 -11   2   22.10    1.60
  -4 -11  -2   25.40    2.40
  -4  11  -2   25.50    1.80
  -4  11  -2   27.00    2.50
   4  11   2   28.40    2.30
  -4  11  -2   23.00    2.40
   4  11   2   25.70    2.20
  -5 -11  -2   44.70    3.40
  -5 -11  -2   48.90    3.40
  -5 -11  -2   59.99    5.00
   5 -11   2   50.79    2.80
  -5 -11  -2   49.70    3.60
   5 -11   2   54.79    3.70
   5  11   2   45.20    3.30
  -5  11  -2   51.29    3.70
   5  11   2   42.90    3.20
  -5  11  -2   48.60    3.50
  -6 -11  -2  260.47   12.70
   6 -11   2  290.27   12.90
   6 -11   2  290.17   12.20
  -6 -11  -2  301.57   12.80
  -6 -11  -2  273.27   12.60
   6  11   2  292.67   12.40
  -6  11  -2  279.57   12.90
  -6  11  -2  260.07   12.80
   6  11   2  286.47   12.60
  -7 -11  -2    2.00    2.30
   7 -11   2    0.30    2.40
   7 -11   2    2.10    1.60
  -7 -11  -2    1.60    2.40
  -7  11  -2    2.70    2.40
  -7  11  -2    2.20    2.50
   8 -11   2   46.30    3.60
   8 -11   2   41.90    4.50
  -8 -11  -2   45.40    4.20
  -8 -11  -2   43.30    4.40
  -8  11  -2   48.40    4.60
  -8  11  -2   34.10    4.20
  -9 -11  -2   65.09    5.40
   9 -11   2   52.79    5.50
  -9 -11  -2   57.79    5.40
  -9  11  -2   59.29    5.70
  -9  11  -2   58.49    5.80
 -10 -11  -2   12.70    4.40
  10 -11   2    7.90    4.40
 -10 -11  -2   10.70    3.80
  10 -11   2   10.50    3.50
 -10  11  -2   12.30    4.60
 -10  11  -2    5.20    4.30
 -10 -12   2   17.60    4.50
  10 -12  -2   20.00    3.90
  10 -12  -2   19.10    5.00
 -10  12   2   14.00    2.30
 -10  12   2   13.50    4.40
   9 -12  -2   48.10    4.90
  -9 -12   2   39.30    4.80
   9 -12  -2   46.90    4.60
  -9  12   2   40.70    3.20
   9  12  -2   47.20    4.70
  -9  12   2   43.80    4.90
   8 -12  -2   11.10    2.50
  -8 -12   2   10.00    3.10
   8 -12  -2   15.40    3.20
  -8  12   2   12.90    1.70
  -8  12   2    6.60    2.90
   8  12  -2    9.90    2.80
   7 -12  -2    4.90    1.90
  -7 -12   2    3.30    2.50
   7 -12  -2    6.30    2.80
  -7  12   2    5.60    1.40
  -7  12   2    7.00    2.70
   7  12  -2    7.40    2.20
  -6 -12   2  349.77   15.30
   6 -12  -2  339.97   14.80
  -6 -12   2  350.76   15.00
   6 -12  -2  376.06   15.40
  -6  12   2  337.37   14.50
  -6  12   2  331.97   15.30
   6  12  -2  337.77   14.90
   6  12  -2  320.57   14.90
  -5 -12   2    4.10    1.90
  -5 -12   2    3.60    1.60
   5 -12  -2    1.70    1.30
   5 -12  -2    3.70    1.80
  -5  12   2    4.00    1.00
   5  12  -2    3.00    1.50
  -5  12   2    5.00    1.90
   5  12  -2    5.70    1.50
   4 -12  -2    0.30    1.00
  -4 -12   2    0.10    1.20
   4 -12  -2    1.10    1.40
  -4 -12   2    0.30    1.50
   4  12  -2    0.20    1.30
   4  12  -2    0.10    1.00
  -4  12   2   -0.20    1.10
  -4  12   2    0.50    1.50
  -4  12   2    0.60    0.80
  -3 -12   2  693.33   28.80
  -3 -12   2  693.73   29.10
  -3 -12   2  745.33   28.60
   3 -12  -2  692.23   29.10
   3 -12  -2  684.33   28.80
  -3  12   2  697.63   29.20
   3  12  -2  671.93   28.70
  -3  12   2  721.33   28.60
  -3  12   2  658.93   28.60
  -3  12   2  703.73   28.80
   3  12  -2  665.63   29.00
   2 -12  -2   42.50    2.40
   2 -12  -2   44.00    2.70
  -2 -12   2   38.20    2.30
  -2 -12   2   39.10    2.70
  -2 -12   2   39.30    2.20
   2  12  -2   39.20    2.10
   2  12  -2   36.30    2.60
   2  12  -2   43.90    2.30
  -2  12   2   39.10    2.70
  -2  12   2   47.10    2.30
  -2  12   2   45.30    2.20
  -2  12   2   41.80    2.60
   1 -12  -2    1.00    0.70
  -1 -12   2    1.20    0.80
  -1 -12   2    0.60    1.10
  -1 -12   2   -0.40    0.80
   1 -12  -2    0.50    1.00
  -1 -12   2    0.20    0.60
  -1  12   2   -0.20    0.60
  -1  12   2   -0.50    0.90
   1  12  -2   -0.30    1.00
  -1  12   2   -0.30    1.00
  -1  12   2    0.50    0.80
   1  12  -2    0.40    0.40
   1  12  -2    0.40    1.00
   1  12  -2    0.40    0.50
   0 -12   2  303.27   13.30
   0 -12  -2  330.77   13.20
   0 -12   2  306.17   12.80
   0 -12   2  298.97   13.00
   0 -12  -2  301.87   13.20
   0 -12  -2  302.47   13.20
   0 -12   2  314.77   12.80
   0 -12  -2  307.37   13.00
   0  12   2  318.47   13.20
   0  12  -2  305.37   13.30
   0  12   2  301.57   13.00
   0  12   2  311.37   13.30
   0  12  -2  302.77   13.20
  -1 -12  -2   57.49    3.10
   1 -12   2   47.70    2.90
  -1 -12  -2   51.79    3.00
   1 -12   2   55.09    2.50
   1 -12   2   54.09    2.50
  -1 -12  -2   54.49    2.90
  -1 -12  -2   51.29    3.00
  -1  12  -2   55.99    2.90
   1  12   2   56.49    3.10
   1  12   2   50.19    2.80
   1  12   2   55.89    3.00
  -1  12  -2   54.39    3.10
  -2 -12  -2  590.54   24.20
   2 -12   2  584.94   23.70
   2 -12   2  548.95   23.70
  -2 -12  -2  592.04   24.20
  -2 -12  -2  578.94   24.20
  -2 -12  -2  576.24   24.10
   2 -12   2  552.04   24.20
   2  12   2  592.44   24.10
  -2  12  -2  561.04   24.30
  -2  12  -2  594.54   24.10
  -2  12  -2  575.44   24.20
   2  12   2  572.44   24.20
   2  12   2  582.84   24.00
   3 -12   2   35.80    1.90
   3 -12   2   34.00    2.60
  -3 -12  -2   37.20    2.60
  -3 -12  -2   38.60    2.60
   3 -12   2   37.40    2.00
  -3 -12  -2   34.00    2.60
   3  12   2   34.20    2.50
  -3  12  -2   41.10    2.80
  -3  12  -2   33.90    2.30
   3  12   2   36.70    2.50
  -3  12  -2   38.70    2.80
  -4 -12  -2  149.59    7.00
  -4 -12  -2  148.69    7.00
  -4 -12  -2  154.78    7.10
   4 -12   2  144.99    7.20
  -4 -12  -2  144.29    7.10
  -4  12  -2  157.58    6.70
  -4  12  -2  151.18    7.20
  -4  12  -2  146.09    7.20
   4  12   2  145.09    7.00
  -5 -12  -2  176.88    9.00
   5 -12   2  168.58    7.20
  -5 -12  -2  159.88    7.70
  -5 -12  -2  163.18    7.90
  -5 -12  -2  151.98    7.60
   5 -12   2  160.68    7.90
   5  12   2  150.48    7.60
   5  12   2  169.18    7.60
  -5  12  -2  157.98    7.90
  -5  12  -2  156.98    7.80
  -6 -12  -2    3.80    2.10
  -6 -12  -2    6.10    2.10
   6 -12   2    5.80    2.30
  -6 -12  -2    2.80    2.10
   6 -12   2    3.30    1.30
   6  12   2    7.70    2.00
  -6  12  -2    3.20    2.20
   6  12   2    4.50    2.00
  -6  12  -2    3.20    2.30
  -7 -12  -2   18.30    3.00
  -7 -12  -2   23.50    3.10
   7 -12   2   27.60    3.50
   7 -12   2   20.10    2.30
  -7  12  -2   22.10    3.30
  -7  12  -2   17.60    3.10
   8 -12   2   10.90    3.30
  -8 -12  -2   12.70    3.30
  -8 -12  -2   17.70    3.70
  -8  12  -2   16.60    3.50
  -8  12  -2   16.90    3.40
  -9 -12  -2   42.50    5.30
   9 -12   2   45.40    4.00
   9 -12   2   39.00    5.00
  -9 -12  -2   42.80    4.70
  -9  12  -2   36.30    5.00
  -9  12  -2   37.30    4.90
 -10 -12  -2    0.10    4.10
  10 -12   2    1.20    3.20
  10 -12   2    0.70    5.00
 -10 -12  -2    4.60    3.90
 -10  12  -2    4.30    4.90
 -10  12  -2    0.90    4.50
  10 -13  -2   58.09    6.20
  10 -13  -2   75.49    6.40
 -10 -13   2   72.09    6.70
 -10  13   2   59.89    4.00
 -10  13   2   65.19    6.70
  -9 -13   2    3.80    3.50
   9 -13  -2    2.80    2.70
   9 -13  -2    6.20    3.50
   9  13  -2    5.00    3.30
  -9  13   2    3.90    1.70
  -9  13   2    5.90    3.50
  -8 -13   2   98.59    6.80
   8 -13  -2  115.59    6.90
   8 -13  -2  118.19    6.40
  -8  13   2  109.39    7.00
  -8  13   2  114.49    5.50
   8  13  -2  122.29    6.60
   7 -13  -2   47.70    3.80
  -7 -13   2   41.10    4.20
   7 -13  -2   44.90    4.60
   7  13  -2   44.20    3.50
  -7  13   2   43.90    2.80
  -7  13   2   47.40    4.30
  -6 -13   2    0.10    1.90
   6 -13  -2    2.00    1.60
  -6 -13   2   -1.10    2.00
   6 -13  -2    1.10    2.10
  -6  13   2   -0.10    2.10
   6  13  -2   -0.20    1.60
  -6  13   2    0.10    1.00
   6  13  -2    0.90    2.00
   5 -13  -2   76.99    3.90
   5 -13  -2   61.59    4.30
  -5 -13   2   66.49    4.00
  -5 -13   2   75.29    4.50
   5  13  -2   73.09    3.90
   5  13  -2   54.19    3.90
  -5  13   2   71.79    4.40
  -5  13   2   73.59    3.50
  -4 -13   2  107.59    5.20
   4 -13  -2  101.59    5.00
   4 -13  -2  108.69    5.50
  -4 -13   2  106.39    5.50
  -4  13   2  102.29    5.00
  -4  13   2  103.49    5.50
  -4  13   2  109.49    4.80
   4  13  -2  105.09    5.00
   4  13  -2   94.09    5.20
  -3 -13   2    0.20    1.00
  -3 -13   2    2.20    1.40
  -3 -13   2    0.10    1.00
   3 -13  -2    0.40    0.90
   3 -13  -2    0.20    1.30
  -3  13   2   -0.10    1.30
  -3  13   2    0.90    0.70
   3  13  -2    0.80    1.20
   3  13  -2    0.40    0.80
  -3  13   2    0.70    1.20
  -2 -13   2   37.50    2.70
   2 -13  -2   38.90    2.40
  -2 -13   2   43.70    2.30
   2 -13  -2   30.30    2.60
  -2 -13   2   41.40    2.40
   2  13  -2   43.60    2.30
  -2  13   2   45.40    2.80
  -2  13   2   42.20    2.20
   2  13  -2   41.10    2.10
   2  13  -2   34.10    2.60
  -2  13   2   43.30    2.30
  -2  13   2   40.40    2.50
  -1 -13   2   16.60    1.40
  -1 -13   2   15.80    1.50
   1 -13  -2   18.40    1.50
   1 -13  -2   12.60    1.70
  -1 -13   2   16.50    1.60
  -1 -13   2   16.10    1.80
   1  13  -2   17.50    1.00
  -1  13   2   17.80    1.70
   1  13  -2   17.30    1.80
  -1  13   2   17.80    1.80
   1  13  -2   17.80    1.10
  -1  13   2   17.40    1.40
   1  13  -2   16.60    1.70
  -1  13   2   19.10    1.60
   0 -13  -2  164.08    6.90
   0 -13  -2  150.28    6.80
   0 -13   2  140.29    6.30
   0 -13  -2  151.88    6.60
   0 -13   2  149.09    6.60
   0 -13   2  150.48    6.40
   0 -13   2  151.78    6.90
   0 -13  -2  134.99    6.70
   0  13   2  139.79    6.50
   0  13  -2  149.79    6.90
   0  13   2  143.79    6.80
   0  13  -2  150.28    6.80
   0  13   2  151.28    6.80
   1 -13   2  219.08    9.80
   1 -13   2  228.08    9.40
  -1 -13  -2  224.48    9.90
  -1 -13  -2  224.28    9.90
  -1 -13  -2  228.68    9.70
   1 -13   2  226.28    9.40
  -1 -13  -2  240.68    9.90
   1  13   2  228.28    9.90
  -1  13  -2  227.38   10.00
  -1  13  -2  221.78    9.80
   1  13   2  213.48    9.70
   1  13   2  215.58    9.90
  -2 -13  -2  102.59    4.80
   2 -13   2   89.49    4.20
  -2 -13  -2   93.89    4.70
  -2 -13  -2   98.69    4.70
   2 -13   2   99.39    4.20
   2 -13   2   94.69    4.80
  -2 -13  -2   97.89    4.80
  -2  13  -2   97.29    4.80
  -2  13  -2   96.49    4.60
   2  13   2   84.19    4.70
   2  13   2   95.69    4.60
  -2  13  -2  107.29    5.00
   3 -13   2  125.49    5.30
   3 -13   2  109.99    5.90
  -3 -13  -2  122.29    5.90
  -3 -13  -2  119.09    5.80
  -3 -13  -2  110.19    5.80
  -3 -13  -2  127.69    5.70
   3 -13   2  122.69    5.30
   3  13   2  117.29    5.70
   3  13   2  115.69    5.90
  -3  13  -2  132.89    6.10
  -3  13  -2  114.99    5.60
  -3  13  -2  128.89    6.10
  -4 -13  -2   50.59    3.40
  -4 -13  -2   46.50    3.30
   4 -13   2   50.99    2.70
  -4 -13  -2   45.20    3.10
   4 -13   2   53.39    3.50
  -4 -13  -2   56.49    3.60
  -4  13  -2   50.79    3.30
  -4  13  -2   51.79    3.60
   4  13   2   44.70    3.00
  -4  13  -2   53.89    3.60
   4  13   2   46.00    3.20
  -5 -13  -2    0.10    1.80
  -5 -13  -2    0.80    2.00
  -5 -13  -2    2.30    2.80
   5 -13   2    0.80    1.10
   5 -13   2    0.90    1.90
  -5 -13  -2    0.50    2.00
  -5  13  -2    0.10    1.90
   5  13   2    0.50    1.50
  -5  13  -2    0.60    2.00
   5  13   2    0.90    1.60
  -6 -13  -2   51.99    4.00
  -6 -13  -2   47.70    4.00
  -6 -13  -2   55.09    4.10
   6 -13   2   54.99    4.20
   6 -13   2   51.49    3.30
  -6  13  -2   53.39    4.30
   6  13   2   64.69    4.10
  -6  13  -2   50.59    4.20
   6  13   2   47.70    4.00
  -7 -13  -2   61.19    4.80
   7 -13   2   56.79    3.80
   7 -13   2   53.69    4.70
  -7 -13  -2   49.70    4.40
  -7  13  -2   58.89    4.70
  -7  13  -2   47.20    4.50
   7  13   2   60.69    5.00
   8 -13   2  124.29    6.90
  -8 -13  -2  142.29    7.70
   8 -13   2  133.19    7.80
  -8 -13  -2  125.99    7.70
  -8  13  -2  128.39    7.70
  -8  13  -2  138.29    7.80
   9 -13   2   46.90    4.90
  -9 -13  -2   65.29    6.00
  -9 -13  -2   65.89    6.40
  -9  13  -2   53.69    5.70
  -9  13  -2   60.09    5.90
 -10 -13  -2   -2.20    4.20
  10 -13   2    1.50    3.30
  10 -13   2   -0.30    5.10
 -10 -13  -2    4.10    4.50
 -10  13  -2   -2.10    5.00
 -10  13  -2   -1.10    4.50
  10 -14  -2    5.00    4.50
 -10 -14   2    4.30    4.70
  10 -14  -2    4.80    3.70
 -10  14   2    4.90    4.30
 -10  14   2    4.10    1.60
  -9 -14   2   -1.90    3.50
   9 -14  -2   -0.30    3.60
   9 -14  -2   -1.60    2.70
   9  14  -2    0.50    2.90
  -9  14   2    0.50    3.70
  -9  14   2    0.20    1.50
   8 -14  -2   43.80    4.50
  -8 -14   2   39.00    4.40
   8 -14  -2   39.20    4.00
   8  14  -2   45.50    4.10
  -8  14   2   38.90    4.50
  -8  14   2   37.60    2.60
   7 -14  -2    0.10    2.80
  -7 -14   2   -2.10    2.40
   7 -14  -2    0.10    1.90
   7  14  -2   -0.70    2.40
  -7  14   2    0.00    1.10
  -7  14   2    0.50    2.40
   7  14  -2    1.60    2.10
   6 -14  -2   53.09    4.20
  -6 -14   2   58.89    4.10
   6 -14  -2   50.19    3.60
  -6 -14   2   46.80    4.10
   6  14  -2   58.89    3.80
  -6  14   2   54.89    2.90
  -6  14   2   46.90    4.10
   6  14  -2   52.09    3.60
   5 -14  -2    5.90    1.60
  -5 -14   2    4.80    1.70
  -5 -14   2    7.50    2.20
   5 -14  -2    6.50    2.10
   5  14  -2    3.10    1.40
  -5  14   2    6.20    2.20
  -5  14   2    4.30    1.00
   5  14  -2    5.20    1.80
  -4 -14   2   23.90    2.20
  -4 -14   2   17.80    2.40
   4 -14  -2   15.40    1.80
   4 -14  -2   21.40    2.50
  -4  14   2   23.80    2.60
   4  14  -2   15.10    2.10
  -4  14   2   16.60    1.90
   4  14  -2   20.10    1.90
  -4  14   2   18.70    1.60
   3 -14  -2  202.18    9.40
  -3 -14   2  208.38    9.00
   3 -14  -2  216.78    9.00
  -3 -14   2  210.98    9.50
  -3  14   2  202.98    9.10
   3  14  -2  202.38    8.90
   3  14  -2  195.78    9.20
  -3  14   2  188.08    9.40
  -3  14   2  213.28    8.80
   2 -14  -2  237.38   10.40
  -2 -14   2  236.58   10.30
  -2 -14   2  242.48   10.30
  -2 -14   2  247.28   10.80
   2 -14  -2  239.98   10.70
  -2  14   2  249.68   10.60
   2  14  -2  234.58   10.20
  -2  14   2  254.87   10.40
  -2  14   2  234.18   10.20
   2  14  -2  210.98   10.60
   2  14  -2  264.27   10.30
  -2  14   2  238.58   10.80
  -1 -14   2   29.90    1.80
   1 -14  -2   26.00    2.30
   1 -14  -2   30.40    2.00
  -1 -14   2   19.50    2.20
  -1 -14   2   26.60    2.00
   1  14  -2   30.60    1.40
  -1  14   2   35.30    2.10
   1  14  -2   29.60    2.40
   1  14  -2   29.90    1.50
  -1  14   2   28.60    2.30
  -1  14   2   26.50    1.80
  -1  14   2   27.60    2.40
   1  14  -2   25.80    2.20
   0 -14  -2   82.99    4.10
   0 -14   2   78.39    3.90
   0 -14   2   75.79    3.60
   0 -14   2   79.09    3.70
   0 -14  -2   78.29    3.80
   0 -14  -2   69.19    4.00
   0 -14   2   76.09    4.10
   0  14  -2   83.19    4.10
   0  14   2   76.69    3.70
   0  14   2   76.89    4.00
   0  14  -2   80.09    4.20
   0  14   2   73.59    4.10
  -1 -14  -2   76.99    4.10
  -1 -14  -2   79.89    4.20
   1 -14   2   75.39    3.60
  -1 -14  -2   78.79    3.90
   1 -14   2   73.79    4.00
   1 -14   2   79.69    3.60
  -1  14  -2   72.59    4.20
   1  14   2   81.59    4.20
   1  14   2   81.29    4.20
  -1  14  -2   80.99    4.10
   1  14   2   86.79    3.90
   2 -14   2   46.60    2.40
  -2 -14  -2   50.59    3.00
  -2 -14  -2   49.40    3.10
  -2 -14  -2   53.49    3.00
  -2 -14  -2   54.89    3.60
   2 -14   2   38.80    3.00
   2 -14   2   48.00    2.40
   2  14   2   46.10    2.80
  -2  14  -2   54.19    2.90
  -2  14  -2   47.90    3.20
   2  14   2   45.60    3.00
  -3 -14  -2    5.00    1.40
  -3 -14  -2    3.30    1.50
  -3 -14  -2    4.50    2.00
  -3 -14  -2    4.60    1.40
   3 -14   2    3.80    0.80
   3 -14   2    3.80    1.60
  -3  14  -2    4.40    1.30
   3  14   2    3.40    1.50
  -3  14  -2    5.70    1.70
  -3  14  -2    2.30    1.80
   3  14   2    4.10    1.30
  -4 -14  -2  165.88    7.90
  -4 -14  -2  161.18    7.80
   4 -14   2  169.48    7.30
  -4 -14  -2  175.78    8.00
   4 -14   2  170.58    8.10
   4  14   2  173.98    7.90
  -4  14  -2  175.58    8.10
  -4  14  -2  163.88    8.20
   4  14   2  156.38    7.70
  -5 -14  -2  205.98    9.70
  -5 -14  -2  194.68    9.50
   5 -14   2  211.28    9.00
  -5  14  -2  203.68    9.80
  -5  14  -2  200.48    9.80
   5  14   2  218.28    9.60
   5  14   2  201.08    9.50
   6 -14   2    1.80    2.30
  -6 -14  -2   -1.30    2.40
   6 -14   2    0.90    1.40
  -6  14  -2    0.30    2.30
   6  14   2   -0.30    2.00
   6  14   2   -0.10    1.90
  -6  14  -2    2.70    2.30
  -7 -14  -2   11.30    3.20
   7 -14   2    8.40    1.90
   7 -14   2    3.20    2.80
   7  14   2    7.00    2.70
  -7  14  -2   12.10    3.00
  -7  14  -2    9.30    3.00
   8 -14   2  108.89    6.00
  -8 -14  -2  114.59    6.90
   8 -14   2   98.19    6.90
  -8  14  -2   94.79    7.20
  -8  14  -2  100.19    6.90
  -9 -14  -2    1.10    4.10
   9 -14   2    2.60    4.40
   9 -14   2    1.10    2.70
  -9  14  -2    4.50    3.80
  -9  14  -2    0.90    4.20
  10 -15  -2   19.70    5.10
 -10 -15   2   16.40    4.80
  10 -15  -2   14.90    4.10
 -10  15   2   12.40    4.70
   9 -15  -2   16.10    4.20
  -9 -15   2   14.20    4.10
   9 -15  -2   13.10    3.30
   9  15  -2   10.90    3.60
  -9  15   2   11.40    1.50
  -9  15   2   13.20    4.10
  -8 -15   2   17.00    3.80
   8 -15  -2   19.10    2.90
   8 -15  -2   18.70    3.70
  -8  15   2   13.80    1.50
  -8  15   2   20.10    4.10
   8  15  -2   23.10    3.10
   7 -15  -2   20.90    2.60
  -7 -15   2   16.60    3.20
   7 -15  -2   14.40    3.20
  -7  15   2   17.70    1.60
  -7  15   2   16.40    3.20
   7  15  -2   19.60    2.90
   7  15  -2   16.10    2.60
  -6 -15   2   25.20    3.20
  -6 -15   2   22.50    2.80
   6 -15  -2   21.30    2.40
   6 -15  -2   18.40    3.10
   6  15  -2   25.20    2.60
  -6  15   2   24.60    3.30
   6  15  -2   25.00    2.80
  -6  15   2   19.00    1.80
   5 -15  -2    4.20    1.50
   5 -15  -2    3.40    2.20
  -5 -15   2    3.10    1.70
  -5 -15   2    4.60    2.20
  -5  15   2    6.20    2.30
  -5  15   2    5.80    1.10
   5  15  -2    4.90    1.90
   5  15  -2    3.40    1.40
  -4 -15   2   85.49    4.50
  -4 -15   2   74.89    4.20
   4 -15  -2   75.79    4.10
   4 -15  -2   83.29    4.60
  -4  15   2   71.99    3.60
   4  15  -2   74.09    4.40
  -4  15   2   74.59    4.70
  -4  15   2   73.99    4.10
   4  15  -2   79.49    4.00
   3 -15  -2  188.68    8.50
  -3 -15   2  181.28    8.40
   3 -15  -2  194.58    8.90
  -3 -15   2  186.88    8.90
   3  15  -2  189.88    8.70
  -3  15   2  184.28    8.90
   3  15  -2  188.58    8.30
  -3  15   2  189.48    8.50
  -3  15   2  200.68    8.20
  -2 -15   2   64.99    3.80
  -2 -15   2   64.89    3.30
   2 -15  -2   52.99    3.70
   2 -15  -2   60.29    3.40
  -2 -15   2   66.19    3.30
  -2  15   2   65.29    3.10
   2  15  -2   68.29    3.10
   2  15  -2   58.79    3.60
  -2  15   2   65.79    3.70
  -2  15   2   59.49    3.80
   1 -15  -2   16.20    1.60
   1 -15  -2   13.10    2.00
  -1 -15   2   15.60    1.50
  -1 -15   2   16.80    2.00
  -1 -15   2   19.60    1.80
  -1  15   2   16.50    2.00
   1  15  -2   13.50    1.90
  -1  15   2   11.80    1.30
   1  15  -2   17.10    1.00
   1  15  -2   17.20    1.90
  -1  15   2   17.40    1.80
   1  15  -2   18.00    1.00
   0 -15  -2  200.18    9.20
   0 -15   2  200.68    8.80
   0 -15  -2  213.98    9.00
   0 -15   2  213.78    9.10
   0 -15  -2  213.88    9.30
   0  15  -2  208.98    9.20
   0  15   2  192.08    9.30
   0  15  -2  223.48    9.50
   0  15   2  206.78    9.20
   0  15   2  195.68    8.90
  -1 -15  -2   46.90    2.90
  -1 -15  -2   47.50    2.70
  -1 -15  -2   44.60    2.90
   1 -15   2   42.30    2.30
   1 -15   2   46.50    2.80
   1 -15   2   46.40    2.40
  -1  15  -2   46.20    2.90
   1  15   2   43.30    2.90
   1  15   2   39.00    2.50
  -1  15  -2   43.70    2.80
   1  15   2   42.70    2.90
  -2 -15  -2   19.50    2.00
   2 -15   2   16.30    2.00
   2 -15   2   19.20    1.40
  -2 -15  -2   16.80    1.80
  -2 -15  -2   16.70    2.00
   2 -15   2   20.90    1.90
   2  15   2   15.00    1.70
  -2  15  -2   20.40    2.00
  -2  15  -2   16.60    2.10
   2  15   2   19.80    2.10
  -3 -15  -2    1.70    1.60
  -3 -15  -2   -0.20    1.30
   3 -15   2    0.00    1.50
   3 -15   2    0.80    0.80
  -3 -15  -2    1.40    1.50
   3  15   2    1.40    1.50
  -3  15  -2    2.00    1.70
   3  15   2    0.00    1.20
  -3  15  -2    0.00    1.30
   4 -15   2    0.70    0.90
  -4 -15  -2    0.70    2.00
  -4 -15  -2    0.00    1.80
   4 -15   2   -0.30    1.80
  -4 -15  -2    1.30    1.60
   4  15   2    0.30    1.60
   4  15   2    0.00    1.40
  -4  15  -2   -2.00    1.90
  -4  15  -2   -0.50    1.90
  -5 -15  -2   -1.60    1.90
   5 -15   2    1.80    1.10
  -5 -15  -2    1.30    2.00
   5 -15   2   -0.40    2.00
   5  15   2   -0.20    1.60
  -5  15  -2    1.30    2.20
  -5  15  -2   -0.30    2.10
   5  15   2    2.30    1.90
  -6 -15  -2   40.40    4.00
   6 -15   2   35.30    2.80
   6 -15   2   38.20    3.90
  -6  15  -2   35.10    3.80
   6  15   2   33.50    3.30
   6  15   2   48.40    3.60
  -6  15  -2   36.20    3.80
  -7 -15  -2   96.89    6.60
   7 -15   2   99.59    5.40
   7 -15   2  105.39    6.50
  -7  15  -2  100.49    6.80
  -7  15  -2   95.69    6.30
   7  15   2  113.79    6.30
   8 -15   2    0.90    3.30
  -8 -15  -2    2.40    3.20
   8 -15   2    3.70    2.20
  -8  15  -2    2.70    3.30
  -8  15  -2    0.70    3.10
   9 -15   2    0.80    4.00
  -9 -15  -2    2.90    3.90
   9 -15   2    6.00    2.80
  -9  15  -2    6.10    4.70
  -9  15  -2    1.40    3.90
  -9 -16   2    1.30    3.80
   9 -16  -2    1.50    3.00
   9 -16  -2    2.50    3.90
   9  16  -2    0.50    3.20
  -9  16   2    0.50    3.70
  -8 -16   2    0.00    3.20
   8 -16  -2    1.60    3.30
   8 -16  -2    3.60    2.50
  -8  16   2    2.00    1.00
   8  16  -2    2.00    2.60
  -8  16   2    1.30    3.20
   7 -16  -2   19.00    3.40
  -7 -16   2   19.10    3.40
   7 -16  -2   15.50    2.50
   7  16  -2   24.40    3.20
   7  16  -2   21.00    2.80
  -7  16   2   19.90    1.70
  -7  16   2   17.10    3.40
  -6 -16   2   11.40    2.80
   6 -16  -2   10.30    2.80
   6 -16  -2   13.90    2.20
  -6 -16   2   12.90    2.60
   6  16  -2   16.40    2.60
  -6  16   2   15.50    3.10
  -6  16   2   13.80    1.30
   6  16  -2   12.00    2.10
  -5 -16   2  317.17   13.50
   5 -16  -2  309.57   13.90
   5 -16  -2  316.17   13.30
  -5 -16   2  289.57   13.80
   5  16  -2  307.47   13.60
  -5  16   2  306.57   12.80
   5  16  -2  303.37   13.30
  -5  16   2  284.17   13.90
   4 -16  -2   84.19    4.40
  -4 -16   2   90.59    4.60
   4 -16  -2   82.39    4.90
  -4 -16   2   78.89    4.90
   4  16  -2   86.39    5.00
  -4  16   2   81.39    3.90
  -4  16   2   80.79    5.00
   4  16  -2   82.09    4.20
  -4  16   2   84.79    4.50
  -3 -16   2  131.99    6.20
   3 -16  -2  134.99    6.60
  -3 -16   2  129.19    6.60
   3 -16  -2  137.59    6.20
   3  16  -2  128.59    6.50
  -3  16   2  129.99    5.80
  -3  16   2  121.89    6.60
  -3  16   2  123.99    6.30
   3  16  -2  135.19    5.90
   2 -16  -2    4.50    1.70
  -2 -16   2    5.80    1.70
  -2 -16   2    2.90    1.30
  -2 -16   2    4.60    1.10
   2 -16  -2    5.10    1.20
   2  16  -2    3.30    1.60
  -2  16   2    5.90    1.70
  -2  16   2    5.40    1.50
  -2  16   2    4.20    0.90
   2  16  -2    5.20    0.90
  -1 -16   2   27.00    1.90
   1 -16  -2   29.40    2.10
  -1 -16   2   27.70    2.20
  -1 -16   2   23.30    2.50
   1 -16  -2   24.20    2.40
   1  16  -2   28.00    1.40
   1  16  -2   25.90    2.50
   1  16  -2   27.10    1.30
  -1  16   2   24.10    1.80
  -1  16   2   29.90    2.40
  -1  16   2   22.70    2.40
   1  16  -2   26.30    2.40
   0 -16  -2    0.90    1.40
   0 -16   2   -0.40    1.30
   0 -16   2    0.10    1.30
   0 -16  -2    0.50    1.00
   0 -16  -2   -0.50    1.30
   0 -16   2    0.40    0.70
   0  16   2   -0.70    1.30
   0  16  -2    0.40    1.40
   0  16   2    0.60    0.90
   0  16  -2    1.00    1.30
   0  16   2   -0.50    1.30
   1 -16   2   29.10    1.70
  -1 -16  -2   26.50    2.10
  -1 -16  -2   26.90    2.40
  -1 -16  -2   27.50    2.50
   1 -16   2   26.40    2.30
   1  16   2   19.90    1.90
  -1  16  -2   28.30    2.60
   1  16   2   23.20    2.40
  -1  16  -2   27.80    2.40
   1  16   2   27.10    2.50
  -2 -16  -2  225.78   10.20
  -2 -16  -2  225.08   10.10
   2 -16   2  217.18    9.60
  -2 -16  -2  243.78   10.10
   2 -16   2  209.48   10.10
   2  16   2  228.58   10.30
  -2  16  -2  231.18   10.40
  -2  16  -2  238.88   10.10
   2  16   2  223.78    9.90
   3 -16   2  111.79    4.90
  -3 -16  -2  108.59    5.70
  -3 -16  -2  104.99    5.40
   3 -16   2  107.89    5.60
  -3 -16  -2   99.19    5.50
   3  16   2  100.19    5.50
   3  16   2  109.99    5.30
  -3  16  -2  106.79    5.20
  -3  16  -2  103.99    5.80
  -4 -16  -2   14.10    2.10
  -4 -16  -2   16.00    2.40
   4 -16   2   14.50    1.50
  -4 -16  -2   18.90    2.40
   4 -16   2   17.80    2.60
   4  16   2   12.30    2.00
  -4  16  -2   13.50    2.50
   4  16   2   12.90    2.30
  -5 -16  -2   48.90    3.90
   5 -16   2   51.49    4.00
   5 -16   2   47.20    3.00
  -5  16  -2   52.79    4.20
  -5  16  -2   46.00    4.10
   5  16   2   46.10    3.70
   5  16   2   52.79    4.10
   6 -16   2    6.30    1.60
  -6 -16  -2    8.70    2.60
   6 -16   2    8.70    2.70
  -6  16  -2   11.80    2.90
   6  16   2    9.50    2.40
   6  16   2   12.70    2.50
  -6  16  -2    4.60    2.70
   7 -16   2   28.10    2.60
  -7 -16  -2   25.40    3.90
   7 -16   2   22.60    3.60
  -7  16  -2   18.20    3.60
  -7  16  -2   23.50    3.70
   7  16   2   21.40    3.20
   8 -16   2   27.00    3.00
   8 -16   2   27.30    4.40
  -8 -16  -2   22.10    4.40
  -8  16  -2   26.10    4.30
  -8  16  -2   29.00    4.40
  -9 -16  -2    3.20    4.00
   9 -16   2    1.50    2.70
   9 -16   2    0.40    4.20
  -9  16  -2   -0.60    4.10
  -9  16  -2   -4.00    4.00
   9 -17  -2   -1.20    3.00
   9 -17  -2    0.50    4.10
  -9 -17   2    2.50    4.00
  -9  17   2    1.30    4.10
   9  17  -2   -0.50    3.30
   8 -17  -2   20.10    4.10
   8 -17  -2   14.80    3.10
  -8 -17   2   12.80    3.80
  -8  17   2   17.00    4.00
   8  17  -2   24.60    3.40
   7 -17  -2    0.30    2.00
  -7 -17   2   -0.90    2.70
   7 -17  -2    1.60    2.90
  -7  17   2    0.20    0.80
  -7  17   2   -0.80    2.70
   7  17  -2    1.00    2.20
   7  17  -2   -1.70    2.50
   6 -17  -2    8.30    2.00
  -6 -17   2    9.00    2.60
  -6 -17   2    8.10    2.80
   6 -17  -2    6.90    2.80
   6  17  -2    8.90    2.10
  -6  17   2    8.70    1.10
  -6  17   2    9.90    2.90
   6  17  -2    7.50    2.40
  -5 -17   2   -0.50    2.20
  -5 -17   2    2.40    2.00
   5 -17  -2    2.00    1.60
   5 -17  -2    1.40    2.30
   5  17  -2    2.30    2.00
   5  17  -2    0.50    1.50
  -5  17   2    1.90    2.40
  -5  17   2    1.00    0.90
  -4 -17   2   31.20    2.70
   4 -17  -2   26.60    3.00
   4 -17  -2   28.00    2.50
  -4 -17   2   25.70    3.00
  -4  17   2   22.30    1.70
  -4  17   2   32.60    3.30
   4  17  -2   24.80    2.20
   4  17  -2   30.30    3.00
  -4  17   2   27.40    2.70
   3 -17  -2  220.08    9.70
  -3 -17   2  220.98    9.70
   3 -17  -2  230.78   10.20
  -3 -17   2  227.38   10.20
   3  17  -2  229.08   10.10
  -3  17   2  224.58   10.30
  -3  17   2  212.98    9.30
  -3  17   2  203.68    9.70
   3  17  -2  208.18    9.40
   2 -17  -2   57.89    3.40
  -2 -17   2   62.09    3.90
  -2 -17   2   59.19    3.40
   2 -17  -2   62.09    3.90
  -2  17   2   56.49    3.90
   2  17  -2   57.59    3.80
   2  17  -2   62.99    3.00
  -2  17   2   62.19    3.00
  -2  17   2   63.29    3.80
  -1 -17   2    4.50    1.70
   1 -17  -2    3.80    1.20
  -1 -17   2    2.40    1.40
   1 -17  -2    4.10    1.70
  -1 -17   2    5.90    1.10
   1  17  -2    4.70    0.50
   1  17  -2    4.60    0.50
   1  17  -2    3.30    1.60
   1  17  -2    5.50    1.70
  -1  17   2    5.50    1.60
  -1  17   2    1.50    1.60
  -1  17   2    5.70    1.00
   0 -17  -2    0.70    1.60
   0 -17  -2    2.00    1.50
   0 -17   2    0.70    1.50
   0 -17  -2    1.70    1.10
   0 -17   2    1.00    1.60
   0 -17   2    1.40    0.90
   0  17   2    0.90    1.50
   0  17   2    1.60    1.50
   0  17  -2    1.40    1.50
   0  17   2    1.40    1.00
   0  17  -2    1.00    1.40
  -1 -17  -2  397.86   17.00
  -1 -17  -2  386.56   17.10
   1 -17   2  393.86   16.50
   1 -17   2  386.36   16.90
   1 -17   2  394.66   17.20
  -1 -17  -2  391.96   16.80
   1  17   2  402.26   16.70
   1  17   2  375.36   17.00
  -1  17  -2  397.36   16.90
  -1  17  -2  400.06   17.20
   1  17   2  410.36   17.20
   2 -17   2  122.19    6.30
  -2 -17  -2  125.39    6.30
  -2 -17  -2  129.59    6.20
   2 -17   2  132.29    5.80
  -2 -17  -2  132.49    6.50
  -2  17  -2  136.19    6.70
  -2  17  -2  131.39    6.30
   2  17   2  127.79    6.00
   2  17   2  125.59    6.40
  -3 -17  -2   18.10    2.20
  -3 -17  -2   19.80    2.50
   3 -17   2   18.80    1.70
  -3 -17  -2   17.50    2.40
   3 -17   2   21.10    2.50
  -3  17  -2   18.20    2.60
   3  17   2   25.70    2.30
  -3  17  -2   26.90    2.40
   3  17   2   23.20    2.60
   4 -17   2    0.50    2.10
   4 -17   2    0.10    1.10
  -4 -17  -2    0.00    1.70
  -4 -17  -2    0.00    1.80
  -4 -17  -2   -0.90    1.80
  -4  17  -2    0.50    2.00
   4  17   2    0.60    1.90
   4  17   2   -0.80    1.60
   5 -17   2   21.10    2.00
   5 -17   2   23.80    3.20
  -5 -17  -2   31.70    3.30
  -5  17  -2   22.50    3.30
   5  17   2   26.60    2.70
   5  17   2   22.90    2.90
   6 -17   2   45.30    3.30
  -6 -17  -2   42.60    4.20
   6 -17   2   46.90    4.40
  -6  17  -2   46.00    4.50
  -6  17  -2   46.10    4.40
   6  17   2   45.50    3.90
   6  17   2   50.89    4.10
  -7 -17  -2    7.00    3.10
   7 -17   2    5.50    2.00
   7 -17   2    4.90    3.20
   7  17   2    7.70    3.00
  -7  17  -2    5.70    3.20
  -7  17  -2    1.70    3.00
   8 -17   2   -1.80    4.00
  -8 -17  -2    1.90    3.50
   8 -17   2   -0.10    2.30
  -8  17  -2   -0.60    3.50
  -8  17  -2   -2.60    3.50
   9 -17   2   -0.90    2.70
  -9 -17  -2    3.00    4.30
   9 -17   2    0.20    4.30
  -9  17  -2    0.70    4.40
   9 -18  -2   -2.40    4.80
   9 -18  -2   -1.50    3.10
  -9 -18   2    1.80    4.20
   9  18  -2    2.60    3.40
  -9  18   2    2.60    4.30
   8 -18  -2    7.40    3.90
  -8 -18   2    9.00    3.80
   8 -18  -2    9.70    2.90
  -8  18   2   12.00    3.90
   8  18  -2   12.10    3.10
   7 -18  -2    7.70    3.30
   7 -18  -2    4.00    2.20
  -7 -18   2    2.00    3.00
   7  18  -2    5.10    2.30
  -7  18   2    1.60    3.00
   7  18  -2    0.40    3.10
   6 -18  -2   86.09    5.50
   6 -18  -2   71.09    4.60
  -6 -18   2   85.89    5.60
  -6 -18   2   79.69    5.30
  -6  18   2   63.19    5.40
   6  18  -2   83.19    5.50
   6  18  -2   73.09    4.60
   5 -18  -2   85.49    5.20
   5 -18  -2   71.19    4.40
  -5 -18   2   77.09    4.70
  -5 -18   2   77.19    5.10
   5  18  -2   66.69    4.70
  -5  18   2   72.99    5.10
   5  18  -2   79.99    4.30
  -5  18   2   70.09    3.30
  -4 -18   2    3.50    2.10
   4 -18  -2    1.30    2.10
  -4 -18   2    2.90    1.70
   4 -18  -2    1.90    1.40
  -4  18   2    0.60    2.20
   4  18  -2    0.80    1.90
   4  18  -2    3.80    1.40
  -4  18   2    2.90    0.90
  -4  18   2    2.60    1.80
   3 -18  -2    1.80    2.00
  -3 -18   2    1.00    1.40
   3 -18  -2    0.30    1.30
  -3 -18   2    1.30    2.00
   3  18  -2    0.50    1.80
  -3  18   2    2.70    2.10
   3  18  -2    1.40    1.10
  -3  18   2    0.70    1.50
  -3  18   2    1.60    0.80
   2 -18  -2   -0.10    1.20
   2 -18  -2   -1.00    1.70
  -2 -18   2    1.20    1.20
  -2 -18   2    1.10    1.80
   2  18  -2    0.80    1.70
  -2  18   2    0.50    0.90
   2  18  -2    0.90    0.80
  -2  18   2    0.80    1.80
  -2  18   2    1.40    1.60
   1 -18  -2  113.89    6.10
  -1 -18   2  114.59    5.50
  -1 -18   2  113.79    6.10
   1 -18  -2  126.59    5.70
  -1 -18   2  121.69    5.80
   1  18  -2  109.19    6.00
  -1  18   2  117.39    6.10
  -1  18   2  116.39    5.40
  -1  18   2  116.29    6.20
   1  18  -2  137.49    6.30
   0 -18   2   83.49    5.00
   0 -18  -2   87.89    5.00
   0 -18   2   83.19    4.60
   0 -18   2   97.19    4.30
   0 -18  -2   84.49    4.50
   0 -18  -2   87.89    5.00
   0  18   2   98.09    5.10
   0  18  -2   88.59    5.00
   0  18  -2   85.99    4.80
   0  18   2   88.09    4.90
   0  18   2   90.89    4.30
   1 -18   2   80.29    4.90
  -1 -18  -2   81.19    4.80
  -1 -18  -2   88.49    4.90
   1 -18   2   85.99    4.10
  -1 -18  -2   86.69    4.50
   1 -18   2   85.09    4.80
  -1  18  -2   84.69    4.80
   1  18   2   81.89    4.80
  -1  18  -2   85.79    5.00
   1  18   2   94.79    5.10
   1  18   2   91.39    4.30
   2 -18   2    9.00    1.20
  -2 -18  -2    8.70    2.00
  -2 -18  -2    7.50    1.70
   2 -18   2    7.80    2.00
  -2 -18  -2    7.10    2.10
  -2  18  -2    6.00    1.70
  -2  18  -2    9.30    2.20
   2  18   2   10.70    2.00
   2  18   2    7.10    1.50
   3 -18   2   -0.10    1.90
   3 -18   2    0.50    1.00
  -3 -18  -2    0.10    1.70
  -3 -18  -2   -0.10    1.90
  -3 -18  -2    2.00    1.90
  -3  18  -2   -0.30    1.90
   3  18   2    0.10    1.30
  -3  18  -2    1.60    1.80
   3  18   2    0.40    1.80
   4 -18   2  111.79    5.30
  -4 -18  -2  112.59    6.10
  -4 -18  -2  105.79    6.20
  -4 -18  -2  112.59    5.90
   4 -18   2  111.89    6.30
   4  18   2  108.99    6.10
   4  18   2  123.29    5.90
  -4  18  -2  125.59    6.60
   5 -18   2   32.90    2.60
   5 -18   2   36.30    3.70
  -5 -18  -2   39.40    3.80
   5  18   2   35.80    3.30
  -5  18  -2   33.50    3.80
   5  18   2   30.50    3.40
  -6 -18  -2    5.30    2.90
   6 -18   2    5.30    2.80
   6 -18   2    3.30    1.60
   6  18   2    6.00    2.90
   6  18   2    7.10    2.40
  -6  18  -2    3.80    3.00
  -7 -18  -2    1.50    3.10
   7 -18   2    2.70    1.90
   7 -18   2    2.80    3.10
  -7  18  -2    3.90    3.70
   7  18   2    2.50    2.70
   8 -18   2   20.60    3.00
   8 -18   2   24.80    4.60
  -8 -18  -2   21.30    4.70
   8  18   2   17.70    3.80
  -8  18  -2   20.40    4.90
  -9 -18  -2   83.69    8.30
  -9  18  -2   85.89    7.70
   9 -19  -2    8.20    3.50
  -9 -19   2   10.40    4.50
   9 -19  -2   13.50    4.90
  -9  19   2    4.80    4.50
   9  19  -2    7.10    3.60
   8 -19  -2   69.89    5.60
   8 -19  -2   77.29    7.20
  -8 -19   2   61.79    6.30
  -8  19   2   64.89    6.50
   8  19  -2   84.89    5.70
   7 -19  -2    9.40    3.60
   7 -19  -2    7.40    2.50
  -7 -19   2    9.60    3.40
  -7  19   2    7.50    3.40
   7  19  -2    6.30    3.40
   7  19  -2    6.30    2.40
   6 -19  -2   -0.80    2.70
  -6 -19   2    0.80    2.40
   6 -19  -2   -0.60    1.90
  -6 -19   2   -0.10    2.70
   6  19  -2    1.10    1.90
  -6  19   2   -2.00    2.70
   6  19  -2    1.70    2.80
   5 -19  -2   76.19    4.40
  -5 -19   2   67.59    5.20
   5 -19  -2   76.79    5.20
  -5 -19   2   71.49    4.90
   5  19  -2   73.89    4.30
   5  19  -2   75.29    5.00
  -5  19   2   71.99    5.30
  -4 -19   2   92.89    5.60
  -4 -19   2   96.99    5.10
   4 -19  -2   90.29    4.90
   4 -19  -2   92.89    5.50
  -4  19   2   94.49    5.70
  -4  19   2   84.89    4.00
   4  19  -2   91.29    5.30
   4  19  -2   86.69    4.60
  -4  19   2   94.49    5.10
  -3 -19   2  159.88    7.80
   3 -19  -2  174.68    7.80
  -3 -19   2  170.78    8.40
   3 -19  -2  165.68    8.30
   3  19  -2  166.88    8.20
  -3  19   2  168.88    8.50
   3  19  -2  171.48    7.40
  -3  19   2  162.68    7.20
  -3  19   2  163.18    8.00
  -2 -19   2  180.68    8.30
   2 -19  -2  182.98    8.80
  -2 -19   2  170.18    8.80
   2 -19  -2  179.68    8.30
   2  19  -2  199.48    7.90
   2  19  -2  193.18    8.80
  -2  19   2  176.28    8.50
  -2  19   2  174.38    7.90
  -2  19   2  191.78    9.00
  -1 -19   2   91.99    5.00
   1 -19  -2   77.29    4.80
  -1 -19   2   80.39    4.20
  -1 -19   2   71.89    4.50
   1 -19  -2   84.79    4.40
  -1  19   2   83.89    4.00
  -1  19   2   81.89    4.70
   1  19  -2   87.19    4.90
  -1  19   2   92.09    5.00
   1  19  -2   88.39    5.00
   0 -19  -2  137.59    6.50
   0 -19   2  125.59    5.80
   0 -19  -2  125.49    6.10
   0 -19   2  132.99    6.30
   0 -19   2  126.89    6.60
   0 -19  -2  115.79    6.50
   0  19   2  120.29    5.80
   0  19   2  122.19    6.40
   0  19  -2  133.39    6.40
   0  19  -2  122.69    6.50
   0  19   2  134.69    6.60
   1 -19   2   60.59    3.30
  -1 -19  -2   61.39    4.00
  -1 -19  -2   66.59    3.80
   1 -19   2   70.39    4.40
  -1 -19  -2   56.39    4.10
   1 -19   2   61.99    4.10
  -1  19  -2   64.69    4.30
   1  19   2   67.29    4.10
   1  19   2   65.19    3.50
   1  19   2   61.09    4.30
  -1  19  -2   64.79    4.00
   2 -19   2   36.60    2.40
  -2 -19  -2   36.20    3.00
  -2 -19  -2   39.50    3.30
   2 -19   2   36.00    3.20
  -2 -19  -2   33.40    3.00
   2  19   2   33.00    3.30
   2  19   2   40.30    2.60
  -2  19  -2   36.20    3.00
  -2  19  -2   33.90    3.40
  -3 -19  -2    8.60    2.10
  -3 -19  -2    9.50    2.60
  -3 -19  -2    9.20    2.40
   3 -19   2    8.10    2.30
   3 -19   2   11.30    1.30
   3  19   2   11.50    2.40
   3  19   2   12.70    1.90
  -3  19  -2   10.20    2.20
  -3  19  -2    7.30    2.30
  -4 -19  -2   20.20    3.10
  -4 -19  -2   16.50    2.60
   4 -19   2   16.60    2.80
   4 -19   2   16.80    1.80
  -4  19  -2    9.50    2.80
   4  19   2   18.90    2.30
   4  19   2   20.70    2.80
   5 -19   2    9.30    1.70
   5 -19   2    9.20    2.80
  -5 -19  -2   11.50    3.10
   5  19   2   12.10    2.30
  -5  19  -2   10.30    3.00
   5  19   2   11.10    2.60
  -6 -19  -2    5.10    3.00
   6 -19   2    4.50    1.70
   6 -19   2    6.40    3.00
   6  19   2    4.00    3.00
  -6  19  -2    5.00    3.00
   6  19   2    4.50    2.40
   7 -19   2    3.60    2.00
  -7 -19  -2    8.40    3.50
   7 -19   2    4.40    3.50
   7  19   2    5.20    3.00
  -7  19  -2    2.30    3.90
   8 -19   2   93.99    6.10
  -8 -19  -2  102.89    8.00
   8 -19   2   97.99    7.50
  -8  19  -2   95.49    8.20
   8  19   2  104.79    7.00
  -8 -20   2   23.30    5.00
   8 -20  -2   21.80    4.60
   8 -20  -2   28.80    3.60
  -8  20   2   18.40    4.60
   8  20  -2   21.40    3.50
  -7 -20   2    9.10    4.00
   7 -20  -2    4.70    2.50
   7 -20  -2    3.10    3.60
   7  20  -2    1.90    2.40
   7  20  -2    3.20    3.00
  -7  20   2    4.90    3.40
  -6 -20   2   76.89    5.70
   6 -20  -2   69.19    4.80
  -6 -20   2   82.59    5.50
   6 -20  -2   71.49    5.60
   6  20  -2   74.69    4.50
  -6  20   2   74.99    5.80
   6  20  -2   76.39    5.70
  -5 -20   2   -1.50    2.20
  -5 -20   2    2.60    2.60
   5 -20  -2    2.00    2.60
   5 -20  -2   -0.30    1.70
  -5  20   2   -2.30    2.40
   5  20  -2    1.40    1.60
   5  20  -2    0.30    2.40
  -4 -20   2   65.19    4.40
   4 -20  -2   70.89    4.30
   4 -20  -2   82.99    5.10
  -4 -20   2   76.99    5.10
   4  20  -2   64.89    3.80
  -4  20   2   74.59    5.10
  -4  20   2   77.09    4.70
   4  20  -2   60.89    4.70
   3 -20  -2  119.39    5.90
  -3 -20   2  118.69    6.50
  -3 -20   2  116.49    5.90
   3 -20  -2  118.49    6.50
  -3  20   2  110.99    5.10
  -3  20   2  108.79    6.50
   3  20  -2  119.49    5.40
  -3  20   2  128.99    6.30
   3  20  -2  113.09    6.30
  -2 -20   2   21.10    2.80
  -2 -20   2   23.90    2.20
   2 -20  -2   22.40    3.00
   2 -20  -2   17.40    2.00
   2  20  -2   24.60    1.60
   2  20  -2   28.60    2.90
  -2  20   2   26.60    2.70
  -2  20   2   21.30    1.70
  -2  20   2   22.10    2.90
   1 -20  -2    2.30    1.40
  -1 -20   2    3.20    1.30
  -1 -20   2    4.00    2.10
   1 -20  -2    4.80    2.10
   1 -20  -2    2.80    2.00
  -1  20   2    3.00    1.90
   1  20  -2    1.60    2.00
   1  20  -2    3.10    1.90
  -1  20   2    1.50    1.10
  -1  20   2    1.70    2.00
   0 -20  -2   12.70    1.90
   0 -20  -2   18.70    2.70
   0 -20   2   13.00    2.50
   0 -20  -2   13.60    2.50
   0 -20   2   13.70    1.50
   0 -20   2   12.60    2.20
   0  20   2   10.60    2.20
   0  20   2   11.60    1.50
   0  20   2   13.00    2.40
   0  20  -2   16.60    2.50
   0  20  -2   15.70    2.40
   1 -20   2  149.88    7.40
  -1 -20  -2  142.19    7.00
   1 -20   2  148.99    6.60
  -1 -20  -2  165.28    7.40
  -1 -20  -2  141.09    7.40
   1 -20   2  146.99    7.60
   1  20   2  148.59    6.70
  -1  20  -2  144.09    7.20
  -1  20  -2  147.79    7.60
   1  20   2  133.89    7.30
   1  20   2  152.18    7.50
  -2 -20  -2   32.40    2.80
  -2 -20  -2   31.00    3.20
  -2 -20  -2   30.00    3.00
   2 -20   2   27.10    3.00
   2 -20   2   26.00    2.20
  -2  20  -2   30.30    3.00
  -2  20  -2   23.90    3.10
   2  20   2   27.80    2.90
   2  20   2   29.60    2.50
  -3 -20  -2   34.70    3.50
   3 -20   2   32.00    2.40
  -3 -20  -2   37.30    3.50
  -3 -20  -2   37.10    3.30
   3 -20   2   35.80    3.50
   3  20   2   31.70    3.30
   3  20   2   33.80    2.90
  -3  20  -2   25.40    3.30
  -3  20  -2   34.50    3.10
  -4 -20  -2    2.80    2.10
  -4 -20  -2    1.90    2.70
   4 -20   2    2.40    1.30
   4 -20   2    7.60    2.70
   4  20   2    2.80    1.80
  -4  20  -2    4.20    2.50
   4  20   2    0.70    2.30
   5 -20   2    1.30    3.00
  -5 -20  -2    2.10    2.70
   5 -20   2    0.60    1.40
   5  20   2    1.50    2.50
   5  20   2    2.00    2.10
  -5  20  -2   -0.10    2.60
   6 -20   2    3.30    1.80
  -6 -20  -2    5.80    3.60
   6 -20   2    4.10    3.10
   6  20   2    3.90    2.40
   6  20   2    8.20    2.90
  -6  20  -2    3.60    3.20
   7 -20   2    4.50    2.20
  -7 -20  -2    3.40    3.50
   7 -20   2    3.50    3.60
  -7  20  -2    4.30    4.20
   7  20   2    3.70    3.00
   8 -20   2   10.20    4.50
   8 -20   2   11.30    2.90
  -8 -20  -2    7.30    4.30
   8  20   2    9.00    3.60
  -8  20  -2   11.40    4.50
  -8 -21   2   51.79    5.80
   8 -21  -2   36.60    5.50
   8 -21  -2   40.10    4.30
   8  21  -2   43.40    4.30
   7 -21  -2   55.19    4.80
   7 -21  -2   48.30    5.40
  -7 -21   2   60.49    5.80
   7  21  -2   49.70    4.50
   7  21  -2   59.69    5.40
  -7  21   2   55.79    5.90
   6 -21  -2   20.80    3.70
  -6 -21   2   12.80    3.20
  -6 -21   2   19.10    3.80
   6 -21  -2   14.50    2.50
   6  21  -2   20.30    2.60
   6  21  -2   19.50    3.40
  -6  21   2   23.90    3.90
   5 -21  -2    1.40    2.70
  -5 -21   2   -1.30    2.60
  -5 -21   2    0.90    2.40
   5 -21  -2    0.50    1.90
  -5  21   2    1.70    2.70
   5  21  -2    3.30    2.50
   5  21  -2    1.00    1.60
  -4 -21   2    5.00    2.70
  -4 -21   2    0.80    2.00
   4 -21  -2    2.00    2.50
   4 -21  -2    1.30    1.60
  -4  21   2    3.10    2.90
   4  21  -2    0.80    1.40
   4  21  -2    2.60    2.30
  -3 -21   2    3.70    2.30
  -3 -21   2    3.60    1.80
   3 -21  -2    3.40    1.70
   3 -21  -2    1.80    2.40
  -3  21   2    3.50    0.80
  -3  21   2    1.90    2.20
   3  21  -2    4.40    2.30
  -3  21   2    4.20    2.30
   3  21  -2    3.20    1.10
   2 -21  -2  191.08    9.20
   2 -21  -2  222.98    9.90
  -2 -21   2  194.58    9.80
  -2 -21   2  200.48    9.20
  -2  21   2  198.68    9.50
   2  21  -2  212.38    8.60
  -2  21   2  206.18    9.90
   2  21  -2  197.48    9.70
  -2  21   2  197.18    8.60
  -1 -21   2   10.10    2.50
   1 -21  -2    6.20    1.60
   1 -21  -2    7.40    2.30
   1 -21  -2    9.90    2.70
  -1 -21   2    9.60    1.60
  -1  21   2    5.90    2.30
   1  21  -2    6.10    2.20
  -1  21   2    5.00    2.30
  -1  21   2    5.60    1.20
   0 -21   2  258.47   12.20
   0 -21  -2  286.57   12.50
   0 -21   2  280.27   11.90
   0 -21   2  276.67   12.70
   0 -21  -2  267.07   12.10
   0 -21  -2  270.37   12.60
   0  21  -2  277.17   12.70
   0  21  -2  292.67   12.50
   0  21   2  278.97   12.60
   0  21   2  256.47   11.70
   0  21   2  281.67   12.50
  -1 -21  -2   42.70    3.70
   1 -21   2   44.50    3.90
   1 -21   2   50.49    3.90
  -1 -21  -2   45.30    3.30
   1 -21   2   40.80    2.70
  -1 -21  -2   50.99    3.70
   1  21   2   41.80    3.60
  -1  21  -2   42.40    3.50
   1  21   2   39.20    2.80
  -1  21  -2   40.70    3.80
   1  21   2   40.90    3.70
   2 -21   2    3.20    1.20
  -2 -21  -2    4.70    2.50
  -2 -21  -2    2.70    2.40
   2 -21   2    3.80    2.20
  -2 -21  -2    2.30    1.80
  -2  21  -2    3.40    2.30
  -2  21  -2    3.60    2.30
   2  21   2    2.20    1.50
   2  21   2    3.40    2.10
  -3 -21  -2   30.50    3.40
   3 -21   2   32.00    3.40
  -3 -21  -2   24.30    2.80
   3 -21   2   23.40    2.20
  -3 -21  -2   24.40    3.60
  -3  21  -2   23.20    3.30
   3  21   2   20.00    3.00
   3  21   2   22.60    2.30
  -3  21  -2   20.30    3.00
  -4 -21  -2   45.00    4.20
   4 -21   2   39.80    2.90
   4 -21   2   46.60    4.20
  -4 -21  -2   41.10    4.10
  -4  21  -2   36.70    4.10
   4  21   2   44.10    3.40
   4  21   2   46.50    4.00
   5 -21   2   24.70    3.60
  -5 -21  -2   21.80    3.60
   5 -21   2   19.40    2.20
   5  21   2   22.30    3.60
   5  21   2   22.20    2.70
  -5  21  -2   23.60    3.70
   6 -21   2   36.00    3.30
  -6 -21  -2   39.70    4.50
   6 -21   2   29.90    4.30
   6  21   2   36.60    4.30
  -6  21  -2   29.00    4.40
   6  21   2   32.60    3.60
   7 -21   2    0.30    3.70
   7 -21   2    2.30    2.20
  -7 -21  -2    4.90    4.30
   7  21   2    0.90    3.00
  -7  21  -2    3.80    4.40
  -8 -21  -2    7.60    4.60
   8 -21   2   16.20    3.60
   8 -21   2   15.40    5.00
   8  21   2   13.50    4.10
  -8  21  -2    7.70    4.70
  -8 -22   2   -3.30    4.20
   8 -22  -2    3.30    4.50
   8 -22  -2    0.60    3.00
  -8  22   2    0.50    4.30
   8  22  -2    0.70    3.00
   7 -22  -2   17.60    3.10
  -7 -22   2   19.10    4.40
   7 -22  -2   19.70    4.90
   7  22  -2   23.30    3.20
   7  22  -2   25.10    4.50
  -7  22   2   21.10    4.60
  -6 -22   2   12.80    3.70
   6 -22  -2   18.20    3.80
   6 -22  -2   16.60    2.70
  -6 -22   2   10.80    3.30
   6  22  -2   14.40    2.50
   6  22  -2   16.30    3.40
  -6  22   2   11.00    3.60
  -5 -22   2   28.50    4.10
  -5 -22   2   33.60    3.50
   5 -22  -2   40.90    4.30
   5 -22  -2   35.80    3.50
   5  22  -2   28.50    3.70
   5  22  -2   36.80    3.10
  -5  22   2   37.70    4.30
  -4 -22   2    1.90    2.10
   4 -22  -2    0.30    1.80
  -4 -22   2    0.30    2.60
   4 -22  -2    1.40    2.60
   4  22  -2    0.40    2.40
  -4  22   2    3.00    2.50
   4  22  -2    0.50    1.40
   3 -22  -2   15.10    2.90
  -3 -22   2   11.90    2.90
   3 -22  -2   20.30    2.30
  -3 -22   2   20.20    2.40
   3  22  -2   18.00    2.90
   3  22  -2   19.30    1.90
  -3  22   2   18.40    3.10
  -3  22   2   16.00    2.60
   2 -22  -2  407.26   17.40
  -2 -22   2  415.76   17.30
   2 -22  -2  406.26   17.90
  -2 -22   2  402.96   18.00
   2  22  -2  384.36   17.80
  -2  22   2  398.36   17.70
  -2  22   2  411.36   18.10
   2  22  -2  420.46   16.60
  -2  22   2  380.06   16.70
  -1 -22   2   42.50    3.90
   1 -22  -2   42.30    3.90
  -1 -22   2   42.60    3.10
   1 -22  -2   39.40    3.70
   1 -22  -2   39.00    3.20
  -1  22   2   39.90    2.40
  -1  22   2   41.60    4.00
   1  22  -2   41.50    3.70
  -1  22   2   42.60    3.90
   0 -22  -2    2.00    1.60
   0 -22   2    2.60    2.30
   0 -22   2    0.20    2.10
   0 -22   2    0.80    1.20
   0 -22  -2    1.80    2.20
   0 -22  -2    1.60    2.40
   0  22  -2    1.80    2.10
   0  22   2    5.00    2.10
   0  22  -2    2.70    2.20
   0  22   2    1.30    1.10
   0  22   2    3.10    2.20
  -1 -22  -2    8.90    2.00
  -1 -22  -2   14.70    2.70
   1 -22   2   12.50    1.60
   1 -22   2   12.70    2.50
  -1 -22  -2   14.70    3.00
   1 -22   2   15.40    2.70
   1  22   2   10.50    2.70
  -1  22  -2    5.30    2.30
   1  22   2   14.50    2.70
  -1  22  -2   13.90    2.70
   1  22   2    9.70    1.60
   2 -22   2   91.89    5.70
  -2 -22  -2   80.79    5.20
  -2 -22  -2   78.49    5.40
   2 -22   2  103.29    5.60
   2 -22   2   92.69    4.60
  -2 -22  -2   94.29    5.70
  -2  22  -2   96.59    5.60
  -2  22  -2   76.09    5.50
   2  22   2   87.79    4.70
   2  22   2   95.09    5.50
   3 -22   2   63.29    3.70
  -3 -22  -2   68.79    4.60
   3 -22   2   67.19    4.80
  -3 -22  -2   68.99    4.90
  -3  22  -2   69.69    4.80
   3  22   2   64.19    4.00
   3  22   2   59.39    4.70
  -3  22  -2   62.49    4.90
  -4 -22  -2    3.10    2.60
   4 -22   2    1.70    1.50
   4 -22   2    1.00    2.70
  -4 -22  -2    2.00    2.70
  -4  22  -2    1.90    2.60
   4  22   2    1.90    1.90
   4  22   2   -0.30    2.40
   5 -22   2   23.20    2.40
   5 -22   2   28.10    3.90
  -5 -22  -2   25.20    3.80
   5  22   2   22.10    3.40
  -5  22  -2   25.30    3.80
   5  22   2   18.50    2.70
  -6 -22  -2    3.70    3.40
   6 -22   2    0.10    3.40
   6 -22   2    3.10    1.90
   6  22   2    1.90    3.10
   6  22   2    0.10    2.60
  -6  22  -2    2.80    3.60
   7 -22   2  111.29    6.40
   7 -22   2  109.59    8.00
  -7 -22  -2  112.49    7.80
   7  22   2  121.59    7.10
  -7  22  -2  100.59    7.90
  -7 -23   2    7.90    4.20
   7 -23  -2    3.80    4.10
   7 -23  -2    7.30    2.80
   7  23  -2    7.20    3.90
   7  23  -2    3.70    2.70
  -7  23   2    1.40    4.20
   6 -23  -2   44.40    4.30
  -6 -23   2   44.00    4.50
   6 -23  -2   48.50    5.10
  -6 -23   2   42.00    5.00
   6  23  -2   45.90    4.60
   6  23  -2   47.10    3.80
  -6  23   2   30.20    4.70
  -5 -23   2    4.20    2.70
  -5 -23   2    4.10    3.20
   5 -23  -2    4.00    2.10
   5 -23  -2    5.00    3.10
   5  23  -2    3.90    1.80
   5  23  -2    4.90    2.90
  -5  23   2    6.40    3.70
   4 -23  -2    9.50    3.10
  -4 -23   2    9.70    3.10
  -4 -23   2   12.10    2.50
   4 -23  -2   13.10    2.20
   4  23  -2   10.50    1.70
  -4  23   2   11.60    3.20
   4  23  -2   13.00    3.00
  -3 -23   2   10.80    2.20
   3 -23  -2   16.30    3.10
   3 -23  -2   14.40    2.20
  -3 -23   2   19.40    3.30
   3  23  -2   14.60    1.50
  -3  23   2   12.80    2.70
   3  23  -2   19.80    3.10
  -3  23   2   20.30    3.20
  -2 -23   2   11.60    2.70
   2 -23  -2    9.20    1.90
   2 -23  -2   11.70    2.90
  -2 -23   2   10.80    2.00
   2  23  -2    8.50    2.60
  -2  23   2   13.10    1.30
  -2  23   2    6.50    2.70
  -2  23   2   11.60    2.60
   1 -23  -2   20.30    3.30
  -1 -23   2   17.90    2.10
  -1 -23   2   20.90    3.20
   1 -23  -2   20.30    3.20
   1 -23  -2   17.10    2.30
  -1  23   2   18.70    1.80
   1  23  -2   19.70    3.10
  -1  23   2   11.70    2.60
  -1  23   2   16.90    3.30
   0 -23  -2    0.60    2.40
   0 -23  -2    0.40    1.70
   0 -23  -2   -0.20    2.30
   0 -23   2   -0.30    2.30
   0 -23   2   -1.00    1.30
   0  23   2    1.40    2.30
   0  23   2    0.50    1.20
   0  23  -2   -2.20    2.30
   0  23  -2    0.30    2.20
   0  23   2    0.20    2.30
  -1 -23  -2   17.90    3.00
   1 -23   2   17.00    3.00
   1 -23   2   20.00    1.90
   1 -23   2   13.30    2.90
  -1 -23  -2   11.90    2.20
  -1 -23  -2   17.70    3.10
   1  23   2   17.10    2.90
   1  23   2   15.50    1.90
  -1  23  -2   17.40    2.80
  -1  23  -2   20.00    3.10
   2 -23   2   55.59    4.70
  -2 -23  -2   63.69    4.90
  -2 -23  -2   59.59    4.30
  -2 -23  -2   52.39    4.50
   2 -23   2   57.39    3.40
   2 -23   2   60.89    4.60
   2  23   2   60.19    3.60
   2  23   2   61.69    4.60
  -2  23  -2   60.69    4.80
  -2  23  -2   51.79    4.60
  -3 -23  -2    2.60    2.30
   3 -23   2    3.50    2.70
  -3 -23  -2    1.10    2.60
   3 -23   2    2.50    1.40
  -3  23  -2    1.20    2.60
   3  23   2    1.40    1.70
   3  23   2   -0.90    2.60
  -3  23  -2    1.90    2.30
   4 -23   2    8.70    3.40
   4 -23   2    5.60    1.60
  -4 -23  -2    7.90    3.10
  -4 -23  -2    8.60    2.80
  -4  23  -2    5.40    3.00
   4  23   2    2.30    2.70
   4  23   2    8.00    2.00
  -5 -23  -2   13.00    3.60
   5 -23   2    9.20    2.00
   5 -23   2   10.80    3.60
   5  23   2   11.40    3.30
  -5  23  -2   12.40    3.50
   5  23   2   12.30    2.70
  -6 -23  -2   80.69    6.60
   6 -23   2   80.69    5.10
   6 -23   2   87.79    6.70
  -6  23  -2   76.99    7.40
   6  23   2   86.09    6.30
   6  23   2   93.59    5.80
  -7 -23  -2    9.50    4.40
   7 -23   2    6.50    4.50
   7 -23   2    9.70    2.70
  -7  23  -2    8.10    4.60
   7  23   2    8.60    3.40
   7 -24  -2   59.39    6.20
  -7 -24   2   52.69    6.00
   7 -24  -2   39.00    4.20
  -7  24   2   47.00    6.50
   7  24  -2   62.39    5.80
   7  24  -2   54.19    4.80
  -6 -24   2    4.60    3.30
  -6 -24   2    0.40    3.70
   6 -24  -2   -0.80    3.70
   6 -24  -2   -0.20    2.50
  -6  24   2    0.40    3.80
   6  24  -2    0.30    3.80
   6  24  -2    2.80    2.20
   5 -24  -2   61.29    4.60
  -5 -24   2   52.39    5.60
   5 -24  -2   71.29    6.40
  -5 -24   2   68.29    5.40
   5  24  -2   75.69    5.60
  -5  24   2   73.49    5.80
   5  24  -2   59.69    4.10
   4 -24  -2    4.50    3.10
  -4 -24   2    2.70    3.00
   4 -24  -2    2.80    2.00
  -4 -24   2    2.00    2.30
   4  24  -2    2.70    2.90
  -4  24   2    2.80    2.90
   4  24  -2    3.70    1.40
   3 -24  -2   42.70    3.40
   3 -24  -2   35.40    4.10
  -3 -24   2   38.30    3.60
  -3 -24   2   33.30    4.00
   3  24  -2   40.10    2.50
   3  24  -2   38.30    3.90
  -3  24   2   41.30    3.90
  -3  24   2   33.80    4.00
   2 -24  -2    5.10    1.90
  -2 -24   2    4.80    2.60
   2 -24  -2    9.90    2.90
  -2 -24   2    8.50    2.00
   2  24  -2   10.40    2.70
  -2  24   2    5.70    2.70
  -2  24   2    3.90    2.90
  -1 -24   2   59.59    4.00
   1 -24  -2   63.99    4.20
  -1 -24   2   61.99    4.90
   1 -24  -2   63.19    5.10
  -1  24   2   60.19    3.20
  -1  24   2   64.59    4.70
  -1  24   2   66.99    5.00
   1  24  -2   69.29    4.80
   0 -24   2   73.49    4.20
   0 -24  -2   90.59    5.40
   0 -24  -2   80.89    4.80
   0 -24   2   84.69    5.40
   0 -24  -2   74.59    5.30
   0  24   2   73.69    5.10
   0  24  -2   76.69    5.10
   0  24   2   75.09    5.30
   0  24   2   71.19    3.90
   0  24  -2   70.29    5.30
  -1 -24  -2  101.49    5.70
   1 -24   2  102.59    5.20
  -1 -24  -2  112.89    6.20
   1 -24   2  108.59    6.30
  -1 -24  -2   99.69    6.20
   1 -24   2   96.59    6.30
   1  24   2  100.79    5.10
  -1  24  -2   96.19    5.90
   1  24   2   98.99    6.10
  -1  24  -2   99.69    6.30
   2 -24   2   10.10    3.00
   2 -24   2   14.50    3.10
  -2 -24  -2   12.00    3.00
  -2 -24  -2   16.20    2.70
   2 -24   2   13.60    1.90
   2  24   2   12.90    1.90
  -2  24  -2    8.30    3.00
   2  24   2   11.30    2.90
  -2  24  -2    8.90    2.90
  -3 -24  -2   21.50    3.60
   3 -24   2   29.00    3.70
  -3 -24  -2   23.80    3.20
   3 -24   2   27.50    2.60
  -3  24  -2   18.00    3.50
   3  24   2   20.20    3.30
  -3  24  -2   21.90    3.20
   3  24   2   21.40    2.40
  -4 -24  -2    4.70    2.80
   4 -24   2    6.60    1.80
   4 -24   2   10.10    3.30
  -4 -24  -2    5.90    3.50
   4  24   2    4.70    2.10
   4  24   2    5.30    3.00
  -4  24  -2    6.40    3.30
   5 -24   2   48.60    5.40
   5 -24   2   45.90    3.80
  -5 -24  -2   48.90    5.50
   5  24   2   53.79    5.10
  -5  24  -2   34.80    4.80
   5  24   2   54.79    4.40
   6 -24   2    0.40    2.10
   6 -24   2   -0.70    3.90
  -6 -24  -2    2.10    3.90
   6  24   2    1.50    2.80
   6  24   2    3.50    3.60
  -6  24  -2    1.10    3.80
  -7 -24  -2    6.90    4.50
   7 -24   2    1.90    6.00
  -7  24  -2   -3.20    5.00
   7  24   2    4.60    3.50
   7  24   2    2.20    5.00
  -7 -25   2   -1.30    4.90
   7  25  -2   -0.80    4.30
   6 -25  -2    1.60    2.60
  -6 -25   2    1.10    3.60
  -6 -25   2   -0.30    4.40
   6 -25  -2    2.50    4.20
   6  25  -2    3.10    2.30
   6  25  -2    2.80    3.70
  -6  25   2    2.00    4.20
  -5 -25   2    4.80    3.60
   5 -25  -2    4.10    3.60
  -5 -25   2    3.00    3.00
   5 -25  -2    3.40    2.40
   5  25  -2    2.10    1.80
   5  25  -2    6.40    3.80
  -5  25   2    5.30    3.70
  -4 -25   2    0.60    2.50
  -4 -25   2   -1.70    3.10
   4 -25  -2    2.80    3.20
   4 -25  -2    1.40    2.10
   4  25  -2    2.50    3.10
  -4  25   2    1.40    3.00
   4  25  -2    2.40    1.50
   3 -25  -2   13.90    3.30
  -3 -25   2   15.50    2.60
   3 -25  -2   11.80    2.40
  -3 -25   2   17.60    3.60
  -3  25   2    9.10    3.30
   3  25  -2   12.50    3.00
  -3  25   2   17.30    3.40
   3  25  -2   13.90    1.40
   2 -25  -2   12.40    2.30
  -2 -25   2    7.90    3.00
  -2 -25   2   16.30    2.40
   2 -25  -2   10.40    3.10
   2 -25  -2   15.20    3.30
  -2  25   2   11.90    3.10
   2  25  -2   16.20    3.10
  -2  25   2    6.40    2.70
   1 -25  -2   44.10    3.60
   1 -25  -2   40.50    4.10
  -1 -25   2   42.30    3.30
  -1 -25   2   42.60    4.40
   1 -25  -2   26.50    3.80
  -1  25   2   34.30    4.00
   1  25  -2   41.10    4.10
  -1  25   2   35.50    4.00
  -1  25   2   35.80    2.20
   0 -25  -2   10.80    3.00
   0 -25   2   16.00    3.20
   0 -25  -2   15.30    2.40
   0 -25   2   13.30    2.00
   0 -25  -2   18.40    3.30
   0  25  -2   18.80    3.30
   0  25  -2    8.40    2.70
   0  25   2   14.00    3.20
   0  25   2   17.40    3.10
   0  25   2   13.70    1.60
  -1 -25  -2    5.70    3.20
  -1 -25  -2    4.50    2.80
   1 -25   2    4.90    1.70
  -1 -25  -2    3.90    2.20
   1 -25   2    1.90    2.70
  -1  25  -2    3.70    2.70
   1  25   2    3.20    1.50
  -1  25  -2    5.00    2.80
   1  25   2    3.00    2.60
   2 -25   2    8.60    3.40
   2 -25   2    6.30    1.70
  -2 -25  -2    3.40    2.30
  -2 -25  -2    9.10    3.30
   2 -25   2    4.90    3.00
  -2  25  -2    8.40    2.80
   2  25   2    6.30    1.70
   2  25   2    0.70    2.60
  -2  25  -2    5.50    3.00
   3 -25   2    6.70    3.20
   3 -25   2    5.80    1.80
  -3 -25  -2    3.20    3.40
  -3 -25  -2    6.70    2.80
   3  25   2    7.80    2.00
   3  25   2    7.20    3.00
  -3  25  -2    7.00    3.20
  -4 -25  -2   22.00    3.60
  -4 -25  -2   14.70    4.10
   4 -25   2   13.20    2.20
   4 -25   2   12.70    3.70
   4  25   2   18.20    2.70
   4  25   2   17.80    3.60
  -4  25  -2   15.60    3.80
  -5 -25  -2   26.10    4.50
   5 -25   2   20.80    2.60
   5 -25   2   18.80    4.30
   5  25   2   23.00    4.10
   5  25   2   26.10    3.20
  -5  25  -2   16.30    4.20
   6 -25   2    9.70    4.60
   6 -25   2    7.80    2.30
  -6 -25  -2   11.00    4.90
  -6  25  -2    8.30    4.80
   6  25   2   11.10    4.50
   6  25   2   13.50    3.30
  -6 -26   2    7.50    4.40
   6 -26  -2    1.10    2.90
   6 -26  -2    4.40    4.50
  -6 -26   2    3.90    4.00
   6  26  -2    4.90    4.20
   6  26  -2    1.60    2.30
  -6  26   2    5.30    4.30
  -5 -26   2   14.70    3.50
  -5 -26   2   14.30    4.20
   5 -26  -2   19.60    4.50
   5 -26  -2   15.20    3.00
   5  26  -2   16.90    2.30
   5  26  -2   21.10    4.50
  -5  26   2   10.00    4.00
   4 -26  -2    3.70    2.20
  -4 -26   2    5.30    2.90
  -4 -26   2    4.20    3.60
   4 -26  -2    7.70    3.70
  -4  26   2    8.50    3.60
   4  26  -2    6.90    3.40
   4  26  -2    4.60    1.60
  -3 -26   2    0.50    3.10
  -3 -26   2   -0.20    2.30
   3 -26  -2   -1.10    3.20
   3 -26  -2    1.20    2.10
  -3  26   2    1.10    2.90
   3  26  -2    0.10    0.90
   3  26  -2   -0.50    3.20
  -3  26   2    3.50    3.20
  -2 -26   2    4.40    2.10
   2 -26  -2    6.50    3.10
   2 -26  -2    5.60    2.20
  -2 -26   2    7.90    3.20
   2 -26  -2    5.80    3.20
   2  26  -2    4.30    3.00
  -2  26   2    7.80    3.00
  -2  26   2    5.10    3.00
   1 -26  -2   38.60    4.40
  -1 -26   2   39.50    3.70
  -1 -26   2   46.80    4.70
   1 -26  -2   37.10    3.70
   1 -26  -2   48.70    4.70
  -1  26   2   43.80    2.20
  -1  26   2   40.80    4.40
  -1  26   2   41.90    4.30
   1  26  -2   42.60    4.20
   0 -26   2    2.90    2.90
   0 -26  -2    0.20    2.00
   0 -26   2   -0.50    1.70
   0 -26  -2   -1.00    3.10
   0 -26  -2    0.60    2.80
   0  26   2    0.50    2.60
   0  26   2    1.10    2.80
   0  26  -2   -0.60    2.70
   0  26   2    0.00    1.20
   0  26  -2   -1.10    2.50
  -1 -26  -2   54.29    4.20
  -1 -26  -2   53.39    4.90
   1 -26   2   45.60    4.90
   1 -26   2   48.30    3.60
  -1  26  -2   46.70    4.50
  -1  26  -2   44.50    4.70
   1  26   2   43.20    4.60
   1  26   2   49.50    3.20
   2 -26   2   12.70    3.50
  -2 -26  -2   13.90    2.90
  -2 -26  -2   21.00    3.90
   2 -26   2   18.10    2.20
   2 -26   2   26.20    3.80
  -2  26  -2   19.10    3.30
   2  26   2   18.70    3.40
   2  26   2   17.60    2.20
  -2  26  -2   12.30    3.50
  -3 -26  -2   79.59    6.30
   3 -26   2   71.69    6.20
  -3 -26  -2   90.99    5.90
   3 -26   2   85.59    6.60
   3 -26   2   83.09    4.70
  -3  26  -2   81.39    6.40
   3  26   2   78.99    4.80
   3  26   2   83.49    6.10
  -4 -26  -2    2.30    4.10
   4 -26   2    1.30    3.50
  -4 -26  -2    2.20    3.20
   4 -26   2    4.40    2.00
   4  26   2    4.70    3.50
  -4  26  -2    1.80    3.60
   4  26   2    5.10    2.30
   5 -26   2    0.80    2.20
   5 -26   2    1.20    4.10
  -5 -26  -2    4.40    4.00
  -5  26  -2    0.50    4.30
   5  26   2    1.30    4.10
   5  26   2    3.50    2.70
   6 -26   2   26.30    5.90
  -6 -26  -2   18.90    5.00
   6  26   2   15.90    4.60
   6  26   2   22.30    4.20
  -6  26  -2   14.10    5.20
  -6 -27   2   13.60    4.70
  -5 -27   2    2.70    3.40
   5 -27  -2    0.70    2.60
   5 -27  -2   -0.20    4.10
  -5 -27   2    1.60    4.00
   5  27  -2   -2.70    3.70
  -5  27   2    0.10    4.00
   5  27  -2    1.50    1.90
   4 -27  -2    0.50    3.70
  -4 -27   2    1.10    2.90
   4 -27  -2    2.00    2.40
  -4 -27   2    5.40    3.70
   4  27  -2    3.40    1.60
   4  27  -2    0.90    3.40
  -4  27   2    2.30    3.60
   3 -27  -2    4.60    2.50
   3 -27  -2    5.60    3.80
  -3 -27   2    7.40    3.70
  -3 -27   2    6.00    2.70
   3  27  -2    5.40    3.30
  -3  27   2    4.20    4.00
  -3  27   2    8.50    3.60
  -2 -27   2  119.29    7.80
   2 -27  -2  126.19    8.00
   2 -27  -2  136.99    7.80
  -2 -27   2  124.79    6.80
   2 -27  -2  129.89    7.00
  -2  27   2  136.49    7.90
  -2  27   2  139.29    8.10
   2  27  -2  125.39    7.60
   1 -27  -2    8.30    2.50
  -1 -27   2    4.10    3.30
   1 -27  -2    4.50    3.60
  -1 -27   2    9.60    2.30
   1 -27  -2    7.20    3.40
  -1  27   2    8.90    3.70
  -1  27   2    6.50    3.10
   1  27  -2    9.00    3.20
   0 -27  -2    0.20    2.20
   0 -27  -2   -2.00    2.90
   0 -27   2    0.80    1.90
   0 -27   2    1.10    3.20
   0 -27  -2    0.90    3.40
   0  27   2   -0.10    2.80
   0  27  -2    0.30    2.90
   0  27   2   -2.50    3.00
   0  27   2    0.20    1.20
   0  27  -2    1.90    3.20
   1 -27   2   22.00    3.90
  -1 -27  -2   15.00    3.70
  -1 -27  -2   20.10    3.20
   1 -27   2   23.60    2.50
   1  27   2   18.40    2.10
  -1  27  -2   20.60    3.50
  -1  27  -2   25.10    4.00
   1  27   2   24.10    3.80
   2 -27   2   24.20    4.10
  -2 -27  -2   25.20    3.50
   2 -27   2   26.00    2.60
  -2 -27  -2   23.10    4.00
  -2  27  -2   21.60    4.10
  -2  27  -2   28.80    4.20
   2  27   2   28.20    4.10
   2  27   2   23.80    2.50
  -3 -27  -2   80.69    6.10
  -3 -27  -2   85.49    6.60
   3 -27   2   86.29    6.40
   3 -27   2   79.89    4.90
   3 -27   2   84.09    6.60
   3  27   2   86.89    6.30
  -3  27  -2   74.49    6.40
   3  27   2   81.29    4.90
  -4 -27  -2    1.50    3.90
  -4 -27  -2    0.00    4.20
   4 -27   2    1.00    2.10
   4 -27   2   -2.20    3.60
   4  27   2   -1.60    3.60
  -4  27  -2    0.70    3.60
   4  27   2   -0.20    2.30
   5 -27   2   -0.10    2.30
   5 -27   2    1.10    4.90
  -5 -27  -2   -0.20    4.20
   5  27   2    1.60    2.70
   5  27   2   -0.10    4.40
  -5  27  -2    1.50    4.00
   5 -28  -2    0.60    2.90
   5 -28  -2   -3.70    4.30
  -5 -28   2    0.60    3.70
  -5 -28   2    0.50    4.10
   5  28  -2   -1.50    1.90
  -5  28   2   -0.20    4.80
   5  28  -2   -0.90    4.00
  -4 -28   2   14.70    4.40
   4 -28  -2   21.10    3.30
   4 -28  -2   19.00    5.20
  -4 -28   2   19.10    3.60
   4  28  -2   18.20    1.80
   4  28  -2   28.10    5.00
  -4  28   2   17.90    5.10
  -3 -28   2    2.50    2.80
   3 -28  -2    4.20    3.70
   3 -28  -2    4.30    2.60
   3 -28  -2    2.00    3.70
  -3 -28   2    1.50    3.80
  -3  28   2   -1.50    3.70
  -3  28   2    1.80    4.10
   3  28  -2    3.70    3.50
  -2 -28   2   -0.20    3.40
   2 -28  -2    1.30    3.40
   2 -28  -2    1.40    2.40
  -2 -28   2    0.60    2.40
   2 -28  -2   -0.30    3.60
  -2  28   2    2.90    3.60
  -2  28   2    1.50    3.30
   2  28  -2   -1.00    3.20
  -1 -28   2    2.00    2.30
   1 -28  -2    3.10    2.60
   1 -28  -2    2.90    3.50
   1 -28  -2   -1.00    3.60
  -1 -28   2    2.10    3.40
   1  28  -2   -0.50    3.20
  -1  28   2    3.50    3.60
  -1  28   2    0.90    3.30
   0 -28  -2    2.40    2.50
   0 -28  -2   -1.70    3.70
   0 -28   2    0.80    2.10
   0 -28   2    2.20    3.40
   0  28  -2   -0.90    3.10
   0  28   2    0.30    3.20
   0  28  -2    0.80    3.30
   0  28   2    0.10    1.10
   0  28   2   -0.30    3.20
   1 -28   2   21.30    4.20
  -1 -28  -2   18.90    4.10
   1 -28   2   23.00    2.60
  -1 -28  -2   22.00    3.40
   1  28   2   26.10    4.00
   1  28   2   20.40    2.10
  -1  28  -2   24.20    3.90
  -1  28  -2   22.80    4.20
  -2 -28  -2   -1.50    2.70
  -2 -28  -2   -1.40    3.40
   2 -28   2    1.20    2.00
   2 -28   2    0.80    4.00
  -2  28  -2   -0.90    3.20
   2  28   2    0.70    1.80
   2  28   2   -2.00    3.30
  -2  28  -2    0.80    3.20
   3 -28   2    4.80    4.40
  -3 -28  -2    5.30    3.30
  -3 -28  -2    3.90    4.40
   3 -28   2    6.50    2.30
   3 -28   2    3.30    3.90
   3  28   2    3.40    2.20
  -3  28  -2    4.20    3.90
   3  28   2    6.00    4.00
  -4 -28  -2   48.00    5.70
   4 -28   2   45.10    5.60
   4 -28   2   56.59    4.30
   4  28   2   44.80    4.20
   4  28   2   51.59    5.60
  -4  28  -2   37.10    5.80
   4 -29  -2    5.10    4.60
   4 -29  -2    3.90    2.70
  -4 -29   2    5.30    4.30
  -4 -29   2    5.60    3.60
  -4  29   2    7.40    4.50
   4  29  -2    5.20    4.20
   3 -29  -2    2.10    4.00
  -3 -29   2    1.20    4.00
  -3 -29   2    0.60    3.00
   3 -29  -2    3.60    2.70
   3 -29  -2   -0.60    4.50
   3  29  -2    4.60    4.30
  -3  29   2    1.30    4.50
   2 -29  -2   10.60    2.90
   2 -29  -2   15.70    4.30
   2 -29  -2    7.10    3.90
  -2 -29   2    8.20    4.00
  -2 -29   2   12.40    2.90
  -2  29   2   15.60    3.90
   2  29  -2   13.90    3.90
  -2  29   2   11.60    4.50
   1 -29  -2    2.00    2.70
   1 -29  -2    0.40    3.60
   1 -29  -2   -0.60    3.60
  -1 -29   2   -0.80    2.30
  -1 -29   2   -1.60    3.50
   1  29  -2   -0.60    3.40
  -1  29   2    2.00    3.50
  -1  29   2   -1.50    3.30
   0 -29  -2    3.30    2.80
   0 -29  -2    4.60    4.30
   0 -29   2    4.40    3.80
   0 -29   2    8.60    2.60
   0  29   2    7.40    3.40
   0  29  -2    5.00    3.90
   0  29   2    5.50    3.80
  -1 -29  -2    5.00    3.80
   1 -29   2    7.50    2.30
   1 -29   2    4.00    3.80
  -1 -29  -2    6.00    3.10
  -1  29  -2    4.20    4.00
  -1  29  -2    3.20    3.80
   1  29   2    3.60    3.60
   1  29   2    5.30    1.60
  -2 -29  -2    3.60    4.00
   2 -29   2    0.30    4.00
  -2 -29  -2    2.90    3.10
   2 -29   2    5.10    2.40
   2  29   2    6.20    3.60
  -2  29  -2    3.90    4.00
  -2  29  -2    5.70    4.00
   2  29   2    3.20    1.90
   3 -29   2   -1.10    4.20
  -3 -29  -2   -0.40    4.00
   3 -29   2    0.80    2.30
  -3 -29  -2    0.50    3.40
   3  29   2   -0.60    2.10
   3  29   2    0.00    3.90
  -3  29  -2    0.60    4.20
  -4 -29  -2   -0.10    4.40
   4 -29   2    2.60    5.30
  -3 -30   2    7.00    4.40
   3 -30  -2   13.20    4.80
  -3 -30   2    9.60    3.40
   3 -30  -2    8.60    3.00
   3 -30  -2   11.00    4.60
  -3  30   2    9.90    5.20
   3  30  -2    7.50    5.00
   2 -30  -2    2.10    2.90
   2 -30  -2    2.40    4.10
  -2 -30   2    1.40    4.20
  -2 -30   2    2.00    2.80
   2 -30  -2    4.60    4.90
   2  30  -2    4.50    3.80
  -2  30   2    3.30    4.10
  -2  30   2    0.30    4.20
   1 -30  -2    2.30    2.80
  -1 -30   2    0.70    2.60
  -1 -30   2   -0.40    3.90
   1 -30  -2    3.20    4.10
  -1  30   2    3.80    4.20
  -1  30   2    6.10    4.20
   1  30  -2    2.10    3.70
   0 -30  -2   55.69    5.30
   0 -30  -2   67.49    6.60
   0 -30   2   66.09    6.60
   0 -30   2   65.29    5.10
   0  30   2   70.09    6.20
   0  30   2   67.09    6.50
   0  30  -2   55.59    5.70
   1 -30   2    6.80    2.60
  -1 -30  -2    7.50    3.40
  -1 -30  -2    3.70    4.00
   1 -30   2    7.20    4.20
   1  30   2    4.30    3.70
  -1  30  -2    8.50    3.90
  -1  30  -2    7.30    4.10
   1  30   2    7.80    1.50
   2 -30   2    1.60    2.50
  -2 -30  -2   -2.30    4.10
   2 -30   2    0.50    4.70
  -2 -30  -2    0.60    3.40
  -2  30  -2    1.90    4.50
   2  30   2   -0.50    3.80
   2  30   2    0.40    1.90
  -2  30  -2    1.20    3.80
  -3 -30  -2   36.90    4.70
  -3 -30  -2   21.50    5.10
   3  30   2   27.80    4.20
   2 -31  -2   11.40    5.00
  -2  31   2    9.80    4.40
  -1 -31   2   13.80    3.90
   1 -31  -2   16.40    5.20
   1 -31  -2   19.60    3.50
   1  31  -2   15.90    4.40
  -1  31   2   19.50    4.50
  -1  31   2   27.70    5.20
   0 -31   2    0.50    2.90
   0 -31  -2   -0.90    3.20
   0 -31   2    2.30    4.80
   0 -31  -2    2.10    4.20
   0  31  -2    0.20    3.80
   0  31   2    3.20    4.40
  -1 -31  -2    0.70    4.80
  -1 -31  -2    2.00    3.40
  -1  31  -2   -0.70    4.50
 -11   0   3   -0.80    3.90
 -11   0   3    1.60    3.20
 -10   0   3    3.20    3.30
 -10   0   3   -0.60    2.50
  -9   0   3  523.65   23.30
  -9   0   3  536.65   22.90
  -8   0   3   -1.30    2.20
   8   0  -3    0.40    2.20
  -8   0   3   -1.60    2.20
  -8   0   3   -0.20    1.90
  -7   0   3   76.39    4.30
  -7   0   3   75.19    4.50
   7   0  -3   80.59    4.50
  -7   0   3   83.69    4.80
  -6   0   3    0.30    1.40
  -6   0   3    0.80    1.30
   6   0  -3   -0.10    1.20
   6   0  -3   -0.20    1.40
  -6   0   3    0.30    1.50
  -5   0   3 2438.36  100.29
   5   0  -3 2452.75  100.39
   5   0  -3 2494.65  100.29
  -5   0   3 2349.46  100.49
  -5   0   3 2493.35  100.39
   5   0  -3 2408.66  100.39
  -5   0   3 2487.05  100.29
  -5   0   3 2459.85  100.09
  -4   0   3    0.50    0.70
  -4   0   3   -0.10    1.00
   4   0  -3    0.60    0.80
   4   0  -3    0.40    0.90
   4   0  -3    0.50    0.80
  -4   0   3    0.30    0.80
  -4   0   3   -0.40    0.80
  -4   0   3    0.10    0.80
   3   0  -3  369.26   16.40
  -3   0   3  403.86   16.40
  -3   0   3  375.26   16.50
  -3   0   3  411.06   16.50
  -3   0   3  404.06   16.40
   3   0  -3  408.56   16.40
   3   0  -3  382.56   16.30
  -2   0   3    0.30    0.60
  -2   0   3   -0.40    0.50
   2   0  -3    0.60    0.40
  -2   0   3   -0.50    0.50
  -2   0   3    0.40    0.50
   2   0  -3    0.40    0.50
   2   0  -3   -0.10    0.60
   1   0  -3 7241.38  304.07
  -1   0   3 7452.85  304.37
   1   0  -3 7190.38  304.17
  -1   0   3 7832.42  304.27
  -1   0   3 7537.05  304.07
   0   0   3    0.20    0.30
   0   0  -3    0.10    0.30
   0   0  -3    1.10    0.50
   0   0   3    0.80    0.50
   1   0   3 2066.29   86.09
  -1   0  -3 2165.08   86.29
   1   0   3 2143.19   86.19
  -1   0  -3 2031.20   85.99
  -1   0  -3 2139.19   86.09
  -2   0  -3    0.30    0.40
  -2   0  -3   -0.30    0.50
   2   0   3   -0.20    0.40
  -2   0  -3   -0.60    0.50
   2   0   3   -0.30    0.50
  -2   0  -3   -0.10    0.60
  -3   0  -3  356.66   14.80
   3   0   3  353.06   14.70
  -3   0  -3  358.46   14.80
  -3   0  -3  351.46   14.70
  -3   0  -3  348.87   15.00
   3   0   3  356.26   14.80
   4   0   3   -0.30    0.80
  -4   0  -3    0.30    0.70
  -4   0  -3   -0.20    1.00
  -4   0  -3    0.40    1.00
   4   0   3    0.80    0.70
  -4   0  -3   -0.20    0.90
  -5   0  -3  310.67   13.50
  -5   0  -3  314.77   13.30
  -5   0  -3  294.57   13.10
   5   0   3  318.67   13.20
  -6   0  -3   -0.50    1.10
  -6   0  -3    0.70    1.70
  -6   0  -3   -0.30    1.70
   6   0   3    1.10    1.30
  -7   0  -3   35.10    2.70
  -7   0  -3   38.50    3.40
   7   0   3   37.30    3.20
  -7   0  -3   47.30    3.70
  -8   0  -3   -0.10    2.70
  -8   0  -3    0.00    1.60
  -8   0  -3    2.30    2.40
   8   0   3   -1.10    1.80
  -9   0  -3  133.79    7.90
  -9   0  -3  126.59    7.50
   9   0   3  134.69    7.40
  -9   0  -3  143.09    6.80
  10   0   3    0.50    3.20
 -10   0  -3    0.20    2.30
 -10   0  -3   -1.30    3.90
 -10   0  -3    2.60    4.00
 -11  -1   3    6.10    4.20
 -11  -1   3    6.10    3.30
 -11   1   3    3.40    3.20
 -11   1   3    3.50    3.80
 -10  -1   3   -0.50    2.70
 -10  -1   3    0.50    3.20
 -10   1   3    1.90    2.60
 -10   1   3    2.10    3.30
  -9  -1   3    5.70    2.50
  -9  -1   3    4.90    2.80
  -9   1   3    6.10    2.30
  -9   1   3    2.30    2.80
  -8  -1   3   43.30    3.40
  -8  -1   3   35.10    3.70
   8  -1  -3   37.40    3.60
   8  -1  -3   40.60    3.40
  -8   1   3   40.30    3.50
  -8   1   3   43.10    3.80
  -8   1   3   34.80    3.70
  -7  -1   3    7.00    1.70
  -7  -1   3    7.80    1.90
  -7  -1   3    6.40    2.10
   7  -1  -3    6.70    1.90
   7  -1  -3    8.90    2.00
   7   1  -3    4.20    1.80
  -7   1   3    4.60    1.70
  -7   1   3    6.30    2.10
   7   1  -3    7.70    1.90
  -7   1   3    7.60    1.70
   6  -1  -3    6.50    1.60
  -6  -1   3    4.60    1.60
  -6  -1   3    3.00    1.40
  -6  -1   3    4.20    1.40
   6  -1  -3    3.90    1.50
   6  -1  -3    5.10    1.60
  -6   1   3    2.50    1.60
  -6   1   3    1.80    1.30
   6   1  -3    1.90    1.30
  -6   1   3    5.80    1.60
   6   1  -3    4.00    1.40
   6   1  -3    4.90    1.60
  -5  -1   3    3.40    1.00
   5  -1  -3    1.70    1.20
  -5  -1   3    2.20    1.10
   5  -1  -3    2.40    1.20
  -5  -1   3    2.30    1.20
   5  -1  -3    1.60    1.20
  -5  -1   3    2.40    1.20
  -5  -1   3    5.00    1.20
  -5   1   3    3.30    1.40
  -5   1   3    0.80    1.20
  -5   1   3    3.90    1.30
  -5   1   3    2.60    1.10
   5   1  -3    2.70    1.10
   5   1  -3    2.30    1.10
  -5   1   3    4.00    0.90
   5   1  -3    2.50    1.00
  -4  -1   3    0.70    0.70
  -4  -1   3   -0.20    1.00
  -4  -1   3    1.20    0.90
   4  -1  -3    0.80    0.90
   4  -1  -3    1.30    0.90
   4  -1  -3    0.10    0.80
  -4  -1   3    1.50    1.00
  -4  -1   3    1.10    0.80
  -4   1   3    1.20    0.70
  -4   1   3    1.30    0.90
  -4   1   3    0.20    0.90
  -4   1   3    1.20    1.00
   4   1  -3    1.00    0.80
  -4   1   3    1.10    1.00
   4   1  -3    1.10    0.90
   4   1  -3    0.30    0.80
   4   1  -3    0.20    0.90
  -3  -1   3    2.40    0.90
   3  -1  -3    4.40    0.80
  -3  -1   3    7.00    1.00
   3  -1  -3    3.60    0.80
  -3  -1   3    3.80    0.80
  -3  -1   3    4.40    0.70
   3  -1  -3    3.60    0.70
   3   1  -3    3.30    0.70
  -3   1   3    4.10    0.80
   3   1  -3    4.40    0.90
  -3   1   3    3.70    0.90
   3   1  -3    3.10    0.70
  -3   1   3    3.30    0.80
   3   1  -3    4.10    0.80
  -3   1   3    4.80    0.70
  -2  -1   3    0.50    0.50
  -2  -1   3    0.50    0.60
  -2  -1   3    0.30    0.60
   2  -1  -3   -0.30    0.60
   2  -1  -3    0.40    0.50
   2  -1  -3    0.40    0.50
  -2  -1   3    0.20    0.50
  -2   1   3    0.40    0.60
   2   1  -3    0.40    0.50
  -2   1   3    0.30    0.60
  -2   1   3    1.00    0.50
   2   1  -3    0.10    0.50
  -2   1   3    0.30    0.60
   2   1  -3    0.60    0.50
   2   1  -3   -0.10    0.40
  -1  -1   3 4601.14  190.98
  -1  -1   3 4743.03  191.08
   1  -1  -3 4188.38  190.98
   1  -1  -3 4556.44  190.98
  -1  -1   3 4567.74  191.08
   1  -1  -3 4804.62  191.18
  -1   1   3 4704.43  191.08
  -1   1   3 4940.11  191.18
   1   1  -3 4614.24  191.08
  -1   1   3 4855.31  191.28
   1   1  -3 4817.22  191.08
   1   1  -3 4721.33  190.98
  -1   1   3 4770.52  190.98
   0  -1  -3  486.75   19.70
   0  -1  -3  480.55   19.60
   0  -1   3  470.65   19.60
   0  -1   3  481.75   19.70
   0  -1   3  475.55   19.60
   0   1   3  456.15   19.70
   0   1  -3  495.05   19.70
   0   1  -3  484.65   19.60
   0   1   3  454.65   19.60
   0   1  -3  486.35   19.60
   1  -1   3  299.57   12.40
  -1  -1  -3  301.87   12.40
  -1  -1  -3  288.27   12.40
   1  -1   3  301.57   12.50
   1  -1   3  301.17   12.40
  -1  -1  -3  308.37   12.60
  -1   1  -3  309.47   12.30
  -1   1  -3  317.37   12.40
   1   1   3  287.07   12.40
  -1   1  -3  296.07   12.60
   1   1   3  288.37   12.50
  -2  -1  -3  363.06   14.80
   2  -1   3  348.17   14.80
  -2  -1  -3  375.86   14.80
  -2  -1  -3  352.86   15.00
   2  -1   3  361.16   14.80
  -2   1  -3  355.76   14.80
   2   1   3  358.96   14.80
  -2   1  -3  343.87   14.70
  -2   1  -3  339.67   15.00
   2   1   3  370.56   14.80
  -3  -1  -3   53.09    3.00
  -3  -1  -3   55.19    2.80
   3  -1   3   54.49    2.70
   3  -1   3   60.29    2.70
  -3  -1  -3   59.19    2.90
   3   1   3   56.59    2.70
  -3   1  -3   54.79    2.70
  -3   1  -3   52.39    3.00
  -3   1  -3   58.99    2.80
   3   1   3   61.59    2.80
  -3   1  -3   62.29    2.70
   4  -1   3    7.00    1.00
  -4  -1  -3    6.60    1.10
  -4  -1  -3    6.30    1.30
  -4  -1  -3    4.10    0.90
   4  -1   3    5.40    0.80
  -4   1  -3    4.30    1.30
   4   1   3    7.00    1.40
  -4   1  -3    6.80    0.90
   4   1   3    6.60    0.90
  -4   1  -3    6.20    1.30
  -4   1  -3    7.90    1.00
   4   1   3    6.70    1.00
  -5  -1  -3    3.70    1.50
   5  -1   3    1.00    0.90
  -5  -1  -3    1.30    1.00
  -5  -1  -3    1.50    1.20
  -5   1  -3    1.10    1.30
  -5   1  -3    1.30    1.40
   5   1   3    2.20    1.10
  -5   1  -3    1.60    0.90
   6  -1   3    2.10    1.30
  -6  -1  -3    1.30    1.50
  -6  -1  -3    1.80    1.30
  -6  -1  -3   -0.50    1.70
  -6   1  -3    0.80    1.70
   6   1   3    2.90    1.40
  -6   1  -3    2.10    1.70
  -6   1  -3    0.60    1.10
  -7  -1  -3    7.80    2.40
  -7  -1  -3    9.50    2.30
  -7  -1  -3   10.80    1.80
   7  -1   3   11.30    1.90
  -7   1  -3   10.10    1.60
  -7   1  -3    7.00    2.50
   7   1   3    8.50    1.80
  -7   1  -3   10.10    2.20
  -8  -1  -3   68.49    4.80
  -8  -1  -3   72.99    5.00
  -8  -1  -3   66.49    4.20
   8  -1   3   81.39    4.70
  -8   1  -3   71.09    4.00
   8   1   3   66.19    4.50
  -8   1  -3   58.39    5.00
  -8   1  -3   68.89    4.90
   9  -1   3    4.20    2.60
  -9  -1  -3    9.60    3.50
  -9  -1  -3    5.60    2.10
  -9  -1  -3    9.70    3.50
  -9   1  -3    5.50    3.40
   9   1   3    8.00    2.80
  -9   1  -3    4.90    2.00
  -9   1  -3    6.20    3.00
  10  -1   3    5.60    3.20
 -10  -1  -3    5.30    3.60
 -10  -1  -3    3.30    2.40
 -10  -1  -3    6.60    4.10
 -10   1  -3    1.90    2.20
  10   1   3    0.80    3.30
 -10   1  -3    3.00    3.90
 -10   1  -3    3.40    3.70
 -11  -2   3  126.69    7.60
 -11  -2   3  109.99    8.10
 -11   2   3  102.39    7.90
 -11   2   3  114.19    7.20
 -10  -2   3   66.69    5.90
 -10  -2   3   77.99    5.40
 -10   2   3   68.59    5.90
 -10   2   3   77.29    5.10
  -9  -2   3   31.60    3.90
  -9  -2   3   27.90    3.40
  -9   2   3   28.50    3.80
  -9   2   3   31.70    3.20
  -8  -2   3    8.40    2.50
   8  -2  -3    8.60    2.30
   8  -2  -3   11.00    2.70
  -8  -2   3    4.40    2.20
  -8   2   3    7.40    2.10
  -8   2   3    9.40    2.60
  -8   2   3   10.20    2.60
  -7  -2   3    4.30    1.80
   7  -2  -3    2.10    1.80
  -7  -2   3    4.20    1.80
  -7  -2   3    5.00    2.00
   7  -2  -3    5.00    1.70
   7   2  -3    4.50    1.90
  -7   2   3    3.80    2.00
  -7   2   3    3.50    1.70
  -7   2   3    3.20    1.50
   7   2  -3    4.20    1.80
   7   2  -3    3.70    1.70
  -6  -2   3   14.30    1.80
   6  -2  -3   14.80    1.90
   6  -2  -3   15.50    2.00
   6  -2  -3   17.00    2.00
  -6  -2   3   26.10    2.30
  -6  -2   3   12.90    2.00
  -6  -2   3   14.10    1.90
  -6  -2   3   17.30    1.70
   6   2  -3   18.50    1.90
   6   2  -3   22.00    2.10
  -6   2   3   12.80    2.00
   6   2  -3   12.70    1.80
  -6   2   3   12.30    1.80
  -6   2   3   15.90    1.90
  -5  -2   3  783.02   31.90
  -5  -2   3  778.62   32.00
   5  -2  -3  783.82   32.00
  -5  -2   3  710.93   32.10
   5  -2  -3  755.52   32.00
   5  -2  -3  779.92   32.00
  -5  -2   3  785.42   31.80
  -5  -2   3  790.12   32.10
   5   2  -3  773.22   32.00
  -5   2   3  797.42   32.00
  -5   2   3  764.22   32.00
  -5   2   3  770.02   32.00
  -5   2   3  715.53   32.20
   5   2  -3  780.62   32.00
  -5   2   3  783.32   31.70
   5   2  -3  767.22   31.80
   5   2  -3  770.32   31.80
   4  -2  -3    6.60    1.20
   4  -2  -3    6.10    1.10
  -4  -2   3    3.80    1.10
   4  -2  -3    7.70    1.20
  -4  -2   3    7.10    1.00
  -4  -2   3    6.50    1.00
  -4  -2   3   11.10    1.10
  -4  -2   3    4.20    1.10
  -4   2   3    5.40    1.20
   4   2  -3    4.60    1.00
  -4   2   3    5.80    1.10
  -4   2   3    6.00    0.90
  -4   2   3    7.70    1.10
   4   2  -3    5.50    0.90
   4   2  -3    8.70    1.10
   3  -2  -3  156.18    6.90
  -3  -2   3  160.28    6.90
   3  -2  -3  157.68    6.90
  -3  -2   3  165.38    7.10
   3  -2  -3  156.58    6.90
   3   2  -3  158.88    6.70
  -3   2   3  153.98    7.00
   3   2  -3  156.58    6.90
   3   2  -3  159.38    6.90
  -3   2   3  159.28    6.80
   3   2  -3  165.18    6.90
  -3   2   3  158.18    6.90
  -3   2   3  168.48    7.00
  -2  -2   3  152.28    6.70
   2  -2  -3  155.48    6.70
   2  -2  -3  156.98    6.70
  -2  -2   3  148.39    6.60
  -2  -2   3  157.98    6.70
   2  -2  -3  160.18    6.70
   2   2  -3  148.69    6.70
  -2   2   3  156.38    6.60
  -2   2   3  157.88    6.70
  -2   2   3  159.18    6.70
  -2   2   3  159.28    6.70
   2   2  -3  157.18    6.50
   2   2  -3  150.68    6.60
  -1  -2   3 9339.87  390.76
  -1  -2   3 9508.35  391.06
  -1  -2   3 9999.00  390.96
   1  -2  -3 9888.01  391.16
   1  -2  -3 9302.57  390.46
   1  -2  -3 9721.33  390.36
   1   2  -3 9199.88  390.46
   1   2  -3 9461.95  390.86
  -1   2   3 9457.75  390.76
   1   2  -3 9380.36  391.16
  -1   2   3 9404.66  391.06
  -1   2   3 9987.20  391.26
  -1   2   3 9806.02  390.76
   0  -2  -3   53.79    2.60
   0  -2   3   56.89    2.40
   0  -2   3   51.49    2.60
   0  -2   3   53.09    2.50
   0  -2   3   57.59    2.40
   0  -2  -3   52.49    2.60
   0   2   3   57.19    2.60
   0   2   3   54.49    2.60
   0   2  -3   58.89    2.60
   0   2  -3   56.99    2.30
   0   2   3   59.09    2.60
   0   2  -3   58.59    2.30
   1  -2   3 1043.10   42.90
  -1  -2  -3 1020.70   43.10
  -1  -2  -3 1067.69   43.20
   1  -2   3 1066.29   42.90
  -1  -2  -3 1017.70   42.90
   1  -2   3 1067.19   43.10
  -1   2  -3 1056.89   43.20
   1   2   3 1051.69   43.10
   1   2   3 1040.70   43.10
  -1   2  -3 1080.19   43.00
   2  -2   3  500.95   21.40
  -2  -2  -3  513.35   21.70
   2  -2   3  509.95   21.40
  -2  -2  -3  524.95   21.50
  -2  -2  -3  521.85   21.50
   2  -2   3  527.25   21.50
  -2   2  -3  500.95   21.30
  -2   2  -3  516.15   21.50
  -2   2  -3  541.05   21.70
  -2   2  -3  527.05   21.30
   2   2   3  513.75   21.50
   2   2   3  553.64   21.70
   2   2   3  522.85   21.50
  -3  -2  -3 1635.94   69.49
   3  -2   3 1656.53   69.29
   3  -2   3 1740.03   69.19
  -3  -2  -3 1641.94   69.39
  -3  -2  -3 1708.23   69.39
  -3   2  -3 1745.53   69.19
  -3   2  -3 1759.62   69.39
   3   2   3 1718.93   69.39
   3   2   3 1702.03   69.39
   3   2   3 1710.93   69.29
  -3   2  -3 1690.93   69.19
  -3   2  -3 1598.24   69.49
  -4  -2  -3  432.66   18.70
   4  -2   3  450.25   18.20
  -4  -2  -3  423.46   18.40
  -4  -2  -3  450.35   18.50
   4  -2   3  424.46   18.40
   4   2   3  457.25   18.50
  -4   2  -3  430.36   18.70
   4   2   3  440.46   18.50
  -4   2  -3  428.86   18.30
  -4   2  -3  462.85   18.30
  -4   2  -3  447.06   18.50
   4   2   3  438.06   18.30
   5  -2   3 1029.60   42.10
  -5  -2  -3  954.10   42.40
  -5  -2  -3  996.60   42.20
  -5  -2  -3 1036.30   42.30
   5   2   3 1073.19   42.00
  -5   2  -3 1003.50   42.00
  -5   2  -3  975.90   42.50
  -5   2  -3 1055.29   42.40
   5   2   3 1058.99   42.20
  -6  -2  -3   22.30    2.30
  -6  -2  -3   24.20    2.20
  -6  -2  -3   22.50    2.50
   6  -2   3   24.30    2.20
   6   2   3   22.20    2.10
  -6   2  -3   21.50    1.90
  -6   2  -3   28.70    2.80
  -6   2  -3   21.20    2.30
  -7  -2  -3  107.89    5.50
  -7  -2  -3  116.19    6.10
  -7  -2  -3  113.69    6.00
   7  -2   3  105.19    5.60
  -7   2  -3  117.79    6.10
  -7   2  -3  100.69    5.30
  -7   2  -3  114.79    5.90
   7   2   3  114.29    5.80
   8  -2   3   43.30    3.50
  -8  -2  -3   41.30    4.30
  -8  -2  -3   44.30    4.30
  -8  -2  -3   30.20    3.00
  -8   2  -3   43.60    3.90
  -8   2  -3   39.40    3.90
   8   2   3   36.30    3.70
  -8   2  -3   38.30    2.90
  -9  -2  -3   10.60    3.20
   9  -2   3    5.60    2.50
  -9  -2  -3    7.80    3.40
  -9  -2  -3    7.00    2.20
  -9   2  -3    6.30    3.00
   9   2   3   10.00    2.90
  -9   2  -3    8.60    1.90
  -9   2  -3    7.50    3.10
  10  -2   3    6.50    3.30
 -10  -2  -3    4.80    2.60
 -10  -2  -3    5.50    3.70
 -10  -2  -3    6.70    3.70
 -10   2  -3    3.90    3.60
 -10   2  -3    2.90    2.10
 -10   2  -3    6.50    3.90
 -11  -3   3   70.59    6.20
 -11  -3   3   61.79    6.60
 -11   3   3   78.89    5.80
 -11   3   3   68.99    6.70
 -10  -3   3    1.50    3.30
 -10  -3   3    1.50    2.90
 -10   3   3    1.30    2.40
 -10   3   3    0.10    3.70
  -9  -3   3    1.40    2.50
  -9  -3   3    2.30    2.70
   9  -3  -3    0.10    2.50
   9  -3  -3    1.90    2.90
  -9   3   3    0.10    2.60
  -9   3   3    1.00    2.10
  -9   3   3    0.80    2.70
  -8  -3   3   94.89    5.90
   8  -3  -3   97.79    5.60
   8  -3  -3  101.99    5.70
  -8  -3   3  109.09    5.70
  -8   3   3   97.49    5.60
  -8   3   3  102.09    5.40
  -8   3   3   85.79    5.80
  -7  -3   3    1.10    1.70
   7  -3  -3    0.60    1.90
   7  -3  -3   -0.50    1.70
  -7  -3   3   -0.50    1.80
  -7   3   3    0.90    1.50
   7   3  -3    0.00    1.60
  -7   3   3    0.00    1.60
   7   3  -3    0.90    1.90
   7   3  -3    1.80    2.10
  -7   3   3    2.00    2.00
   6  -3  -3  346.47   14.90
  -6  -3   3  357.66   14.70
   6  -3  -3  350.36   14.90
  -6  -3   3  354.86   14.60
  -6  -3   3  340.27   14.90
  -6  -3   3  343.97   15.10
  -6  -3   3  359.06   14.90
   6   3  -3  343.67   14.90
  -6   3   3  318.47   14.80
  -6   3   3  324.37   14.80
   6   3  -3  343.77   14.90
   6   3  -3  357.26   14.60
  -6   3   3  334.07   15.10
   6   3  -3  350.06   14.70
   5  -3  -3   47.80    3.00
  -5  -3   3   50.49    2.70
   5  -3  -3   48.40    2.90
  -5  -3   3   50.99    3.00
  -5  -3   3   46.60    2.90
   5  -3  -3   46.00    2.80
  -5  -3   3   43.40    3.00
  -5  -3   3   53.39    2.70
  -5   3   3   42.20    3.00
   5   3  -3   54.59    2.70
  -5   3   3   50.39    2.80
  -5   3   3   45.00    3.00
   5   3  -3   54.19    2.90
   5   3  -3   41.80    2.90
  -5   3   3   52.09    2.50
   5   3  -3   46.70    2.60
  -5   3   3   38.60    2.80
  -4  -3   3  346.37   14.30
  -4  -3   3  320.47   14.40
   4  -3  -3  336.37   14.30
   4  -3  -3  343.97   14.30
  -4  -3   3  336.47   14.30
   4  -3  -3  337.87   14.30
  -4  -3   3  337.57   14.10
  -4   3   3  338.67   14.40
   4   3  -3  335.77   14.20
  -4   3   3  343.47   14.00
   4   3  -3  327.77   14.20
  -4   3   3  321.27   14.20
  -4   3   3  336.87   14.30
   4   3  -3  347.77   14.10
   4   3  -3  342.77   14.30
  -3  -3   3   96.39    4.30
  -3  -3   3   94.49    4.30
   3  -3  -3   89.79    4.30
  -3  -3   3   84.09    4.40
  -3  -3   3   93.39    4.00
   3  -3  -3   94.39    4.30
   3  -3  -3   95.59    4.30
  -3   3   3   95.19    4.20
   3   3  -3   91.79    4.20
   3   3  -3   98.39    4.30
   3   3  -3   97.89    4.00
   3   3  -3   91.89    4.30
  -3   3   3   90.89    4.30
  -3   3   3   85.19    4.30
  -3   3   3  104.89    4.30
  -2  -3   3 1153.68   43.90
   2  -3  -3 1044.80   43.70
   2  -3  -3 1087.59   43.70
   2  -3  -3 1050.59   43.70
  -2  -3   3 1034.30   43.70
  -2  -3   3 1050.79   43.80
   2   3  -3 1064.19   43.70
  -2   3   3 1040.90   43.70
  -2   3   3 1044.80   43.70
   2   3  -3 1058.69   43.70
  -2   3   3 1073.89   43.80
  -2   3   3 1081.69   43.70
  -1  -3   3  162.78    7.20
  -1  -3   3  163.38    7.10
   1  -3  -3  161.48    7.20
   1  -3  -3  166.88    7.20
   1  -3  -3  170.98    7.20
  -1   3   3  159.58    7.20
  -1   3   3  176.08    7.20
  -1   3   3  185.48    7.20
  -1   3   3  173.78    7.20
   1   3  -3  159.78    7.20
   1   3  -3  168.68    7.00
   1   3  -3  176.28    7.00
   0  -3  -3 1196.38   50.89
   0  -3   3 1241.58   50.59
   0  -3   3 1193.38   50.79
   0  -3  -3 1193.78   50.79
   0  -3  -3 1282.67   50.79
   0  -3   3 1228.58   50.59
   0  -3   3 1259.67   50.79
   0   3  -3 1252.27   50.79
   0   3  -3 1228.38   50.79
   0   3   3 1239.08   50.79
   0   3   3 1241.28   50.69
   0   3  -3 1293.17   50.79
   0   3   3 1293.67   50.79
   0   3   3 1227.68   50.79
   1  -3   3   44.20    1.80
  -1  -3  -3   39.10    2.10
   1  -3   3   44.50    2.10
  -1  -3  -3   37.50    2.10
   1  -3   3   46.10    1.80
  -1  -3  -3   43.80    2.30
  -1  -3  -3   45.50    2.00
   1   3   3   46.20    2.20
  -1   3  -3   46.20    2.20
  -1   3  -3   43.80    2.10
  -1   3  -3   42.00    2.10
   1   3   3   42.60    2.20
  -2  -3  -3 1305.47   52.79
   2  -3   3 1326.07   52.79
  -2  -3  -3 1309.37   52.89
  -2  -3  -3 1277.97   53.09
   2  -3   3 1241.58   52.69
  -2  -3  -3 1278.77   52.99
   2  -3   3 1304.17   52.69
   2   3   3 1286.37   52.89
  -2   3  -3 1332.37   52.89
   2   3   3 1301.17   52.79
  -2   3  -3 1257.07   52.99
   2   3   3 1245.08   52.79
  -3  -3  -3  821.22   35.20
   3  -3   3  856.51   35.10
   3  -3   3  873.11   35.10
  -3  -3  -3  826.32   35.40
  -3  -3  -3  866.41   35.20
   3  -3   3  885.11   35.10
   3   3   3  883.41   35.30
   3   3   3  866.21   35.20
  -3   3  -3  866.71   35.30
  -3   3  -3  818.02   35.00
  -3   3  -3  857.51   35.40
   3   3   3  825.52   35.20
  -3   3  -3  864.71   35.00
   4  -3   3   48.40    2.40
   4  -3   3   48.10    2.20
  -4  -3  -3   38.70    2.70
  -4  -3  -3   44.20    2.60
  -4  -3  -3   46.10    2.60
  -4   3  -3   50.49    2.80
   4   3   3   46.40    2.40
  -4   3  -3   44.90    2.20
  -4   3  -3   46.10    2.30
   4   3   3   43.20    2.70
  -4   3  -3   40.60    2.80
   4   3   3   47.50    2.60
   5  -3   3   30.70    2.10
  -5  -3  -3   26.90    2.40
  -5  -3  -3   29.30    2.50
  -5  -3  -3   28.30    2.20
  -5   3  -3   34.70    2.20
  -5   3  -3   27.10    1.80
   5   3   3   30.70    2.00
   5   3   3   33.00    2.40
  -5   3  -3   33.10    2.60
  -5   3  -3   29.30    2.50
  -6  -3  -3  318.37   13.60
  -6  -3  -3  302.47   13.70
  -6  -3  -3  299.77   13.40
   6  -3   3  316.57   13.40
  -6   3  -3  319.37   13.80
  -6   3  -3  299.07   13.60
   6   3   3  319.47   13.50
  -6   3  -3  307.47   13.10
  -7  -3  -3    2.70    1.90
  -7  -3  -3    1.40    1.50
   7  -3   3    2.30    1.50
  -7  -3  -3    1.30    2.00
   7   3   3    2.60    1.70
  -7   3  -3    2.00    1.20
  -7   3  -3    0.40    2.10
  -7   3  -3    1.20    2.00
  -8  -3  -3   35.20    3.60
   8  -3   3   32.90    3.10
  -8  -3  -3   31.40    3.00
  -8  -3  -3   35.20    3.80
   8   3   3   32.50    3.10
  -8   3  -3   33.10    3.60
  -8   3  -3   36.60    3.80
  -8   3  -3   27.70    2.60
   9  -3   3   54.39    4.40
  -9  -3  -3   57.89    5.30
  -9  -3  -3   48.60    4.80
  -9  -3  -3   46.90    3.90
  -9   3  -3   49.20    4.80
   9   3   3   48.40    4.70
  -9   3  -3   50.49    4.80
  -9   3  -3   41.70    3.30
 -10  -3  -3    1.40    3.60
  10  -3   3   -4.10    3.10
 -10  -3  -3    3.80    4.10
 -10  -3  -3    0.30    2.60
[truncated: 1,119,175 more chars]
