# Supplementary material for: Crystal structure and Hirshfeld surface analysis of 2-{[7-acetyl-4-cyano-6-hy­droxy-8-(4-meth­oxy­phen­yl)-1,6-dimethyl-5,6,7,8-tetra­hydro­iso­quino­lin-3-yl]sulfan­yl}-N-phenyl­acetamide
Source: Acta Crystallogr E Crystallogr Commun. 2021 May 28;77(Pt 6):663–7. doi: 10.1107/S2056989021005430 (PMC8183441; doi:10.1107/S2056989021005430)
Supplement: Supplementary file 2 [file e-77-00663-Isup2.hkl]

data_I                                                                          
_shelx_title ' SKM282_0m_a.res in P2(1)/n'                                      
_shelx_refln_list_code          4                                               
_shelx_F_calc_maximum      200.75                                               
_exptl_crystal_F_000      1088.00                                               
_reflns_d_resolution_high  0.7307                                               
                                                                                
loop_                                                                           
 _space_group_symop_operation_xyz                                               
 'x, y, z'                                                                      
 '-x+1/2, y+1/2, -z+1/2'                                                        
 '-x, -y, -z'                                                                   
 'x-1/2, -y-1/2, z-1/2'                                                         
                                                                                
_cell_length_a     8.4506                                                       
_cell_length_b    23.1123                                                       
_cell_length_c    13.6006                                                       
_cell_angle_alpha  90.000                                                       
_cell_angle_beta   99.021                                                       
_cell_angle_gamma  90.000                                                       
                                                                                
_shelx_F_squared_multiplier     1.000                                           
                                                                                
loop_                                                                           
 _refln_index_h                                                                 
 _refln_index_k                                                                 
 _refln_index_l                                                                 
 _refln_F_squared_calc                                                          
 _refln_F_squared_meas                                                          
 _refln_F_squared_sigma                                                         
 _refln_observed_status                                                         
   2   0   0      20121.65      22894.70       552.66 o                         
   4   0   0          0.29          8.32         3.10 o                         
   6   0   0       2153.46       2148.27        45.56 o                         
   8   0   0        596.21        585.28        15.62 o                         
  10   0   0        177.39        140.89        23.22 o                         
   1   1   0       2272.39       2554.69        34.84 o                         
   2   1   0        776.97        723.53         9.21 o                         
   3   1   0        377.34        420.32         5.72 o                         
   4   1   0        964.98       1240.65        15.22 o                         
   5   1   0       1622.22       1815.03        23.11 o                         
   6   1   0         86.32         85.60         5.29 o                         
   7   1   0          9.43          9.36         2.74 o                         
   8   1   0        105.19         90.39         4.40 o                         
   9   1   0        189.54        176.32         6.63 o                         
  10   1   0          5.73          4.34         5.22 o                         
  11   1   0          9.00          9.83         8.03 o                         
   0   2   0       5153.05       5563.60       113.53 o                         
   1   2   0       1684.99       1819.76        23.61 o                         
   2   2   0       9880.95      10975.37       135.08 o                         
   3   2   0         57.40         75.11         1.67 o                         
   4   2   0       2058.81       2281.70        27.47 o                         
   5   2   0        329.93        299.11         5.25 o                         
   6   2   0        437.13        377.93         8.08 o                         
   7   2   0        181.26        165.88         5.04 o                         
   8   2   0        994.11        957.60        16.03 o                         
   9   2   0         41.85         41.11         4.25 o                         
  10   2   0        240.65        244.11         8.59 o                         
  11   2   0         53.33         64.66         8.69 o                         
   1   3   0      16743.69      18360.62       225.85 o                         
   2   3   0        950.91       1062.23        13.43 o                         
   3   3   0       1083.96       1188.91        15.12 o                         
   4   3   0       1578.39       1870.27        23.63 o                         
   5   3   0         15.85         14.72         1.53 o                         
   6   3   0        483.45        445.35         8.60 o                         
   7   3   0       2176.90       2259.34        34.16 o                         
   8   3   0        204.82        166.88         5.32 o                         
   9   3   0        229.33        206.65         7.27 o                         
  10   3   0         22.27         18.29         5.31 o                         
  11   3   0         22.35         23.99         8.05 o                         
   0   4   0         28.69         25.26         1.65 o                         
   1   4   0       2559.24       2846.00        36.88 o                         
   2   4   0       2156.54       2574.18        28.33 o                         
   3   4   0       1076.99       1193.69        14.55 o                         
   4   4   0       3655.10       4041.30        48.16 o                         
   5   4   0        165.14        136.61         3.04 o                         
   6   4   0         75.18         76.08         2.99 o                         
   7   4   0         21.03         17.68         2.95 o                         
   8   4   0          1.93          0.42         3.16 o                         
   9   4   0         44.53         49.31         5.11 o                         
  10   4   0        451.46        483.68        13.16 o                         
  11   4   0          0.14         -5.29         7.34 o                         
   1   5   0        470.74        435.15         5.41 o                         
   2   5   0        772.04        857.49        10.48 o                         
   3   5   0       2647.10       2875.69        32.97 o                         
   4   5   0        206.32        193.59         3.22 o                         
   5   5   0       2913.18       3058.26        36.78 o                         
   6   5   0        157.59        154.76         3.89 o                         
   7   5   0        267.99        238.37         7.06 o                         
   8   5   0        309.16        280.16         7.66 o                         
   9   5   0        435.21        448.63        13.52 o                         
  10   5   0         14.49          9.00         5.20 o                         
  11   5   0         21.66         15.64         6.65 o                         
   0   6   0        249.71        174.75         3.40 o                         
   1   6   0      16128.44      17484.49       205.85 o                         
   2   6   0       4301.36       4577.49        48.48 o                         
   3   6   0       2661.84       2886.06        31.92 o                         
   4   6   0       3858.42       4093.99        46.87 o                         
   5   6   0         56.26         64.42         2.17 o                         
   6   6   0        191.76        187.94         4.35 o                         
   7   6   0        105.60         93.50         3.97 o                         
   8   6   0          0.21         -1.37         3.42 o                         
   9   6   0          2.25          1.72         4.21 o                         
  10   6   0          7.82          7.39         5.46 o                         
  11   6   0         49.49         44.32         6.81 o                         
   1   7   0         28.52         32.72         1.06 o                         
   2   7   0         57.51         50.67         1.19 o                         
   3   7   0       2178.41       2282.98        25.39 o                         
   4   7   0         44.55         37.75         1.39 o                         
   5   7   0        207.91        192.31         3.65 o                         
   6   7   0          7.35          5.00         1.99 o                         
   7   7   0         11.88          8.31         2.82 o                         
   8   7   0         48.27         46.65         4.01 o                         
   9   7   0        787.24        814.17        17.07 o                         
  10   7   0         24.16         21.54         5.55 o                         
  11   7   0         94.34         89.21         7.56 o                         
   0   8   0       2146.31       2371.78        40.00 o                         
   1   8   0      10017.05      10887.25       123.37 o                         
   2   8   0       2604.61       2864.13        30.53 o                         
   3   8   0        177.92        183.64         2.67 o                         
   4   8   0        149.32        169.95         3.90 o                         
   5   8   0          6.60          5.38         1.49 o                         
   6   8   0        128.51        143.18         4.69 o                         
   7   8   0       1256.75       1280.94        20.38 o                         
   8   8   0        168.55        182.75         7.23 o                         
   9   8   0         16.60         15.04         4.44 o                         
  10   8   0         12.12          5.41         5.40 o                         
  11   8   0         26.13         23.81         6.55 o                         
   1   9   0       2716.30       2960.43        33.89 o                         
   2   9   0        324.89        377.44         4.86 o                         
   3   9   0       3264.82       3671.99        39.15 o                         
   4   9   0       1178.87       1259.04        14.48 o                         
   5   9   0        366.22        308.27         4.94 o                         
   6   9   0         47.09         34.94         2.68 o                         
   7   9   0          0.14          0.03         3.11 o                         
   8   9   0          6.60         11.33         3.68 o                         
   9   9   0          2.92          3.60         4.31 o                         
  10   9   0          0.28         -0.88         5.28 o                         
   0  10   0        365.14        402.56         7.47 o                         
   1  10   0        193.98        181.11         2.67 o                         
   2  10   0       1027.11       1168.97        13.78 o                         
   3  10   0        101.83        100.83         1.94 o                         
   4  10   0        157.36        154.55         3.68 o                         
   5  10   0       1838.91       1823.04        22.46 o                         
   6  10   0        382.57        386.04         6.80 o                         
   7  10   0        354.99        371.62         7.90 o                         
   8  10   0        190.67        185.62         6.46 o                         
   9  10   0          4.44          6.26         4.31 o                         
  10  10   0         20.66         15.00         5.25 o                         
   1  11   0       5422.62       5814.87        66.24 o                         
   2  11   0         40.13         44.08         1.26 o                         
   3  11   0         51.86         55.19         1.49 o                         
   4  11   0         59.43         48.40         1.66 o                         
   5  11   0       4278.00       4285.67        53.63 o                         
   6  11   0       1213.34       1157.44        17.33 o                         
   7  11   0        125.54        115.53         4.45 o                         
   8  11   0        504.90        501.13        10.90 o                         
   9  11   0        126.94        115.27         5.89 o                         
  10  11   0         21.18         20.20         4.89 o                         
   0  12   0        344.49        458.20         8.00 o                         
   1  12   0        201.58        186.77         4.26 o                         
   2  12   0        212.12        228.33         3.36 o                         
   3  12   0        142.74        135.80         4.32 o                         
   4  12   0          7.68          4.76         1.09 o                         
   5  12   0        100.48        107.29         2.70 o                         
   6  12   0        787.72        760.94        12.75 o                         
   7  12   0          2.52          3.93         2.74 o                         
   8  12   0        177.77        177.78         8.38 o                         
   9  12   0         89.05        103.71         6.25 o                         
  10  12   0         20.16         25.57         8.36 o                         
   1  13   0         33.17         31.49         1.22 o                         
   2  13   0         40.13         28.63         1.92 o                         
   3  13   0        379.39        330.19         7.66 o                         
   4  13   0         47.01         30.23         2.27 o                         
   5  13   0       4716.14       4729.01        69.68 o                         
   6  13   0         32.29         42.74         3.76 o                         
   7  13   0        101.26        106.07         6.19 o                         
   8  13   0          0.11          0.70         4.80 o                         
   9  13   0        100.45         92.62         8.04 o                         
  10  13   0          0.01          0.68         9.42 o                         
   0  14   0       1871.70       2019.96        32.08 o                         
   1  14   0        403.28        444.39         5.65 o                         
   2  14   0       2448.06       2257.22        33.59 o                         
   3  14   0         11.08          9.81         1.89 o                         
   4  14   0        248.08        217.63         4.80 o                         
   5  14   0         74.71         61.63         4.11 o                         
   6  14   0       2996.76       3097.70        53.64 o                         
   7  14   0        355.22        361.75        13.48 o                         
   8  14   0        192.40        204.18         8.40 o                         
   9  14   0         33.51         30.77         7.86 o                         
  10  14   0          4.50         -0.55         9.40 o                         
   1  15   0          5.97          3.24         1.05 o                         
   2  15   0         12.68          7.94         1.79 o                         
   3  15   0        494.22        491.41         8.11 o                         
   4  15   0        161.01        165.04         4.73 o                         
   5  15   0         18.69         26.19         3.28 o                         
   6  15   0         42.61         37.27         4.19 o                         
   7  15   0         14.54         19.52         5.06 o                         
   8  15   0         46.47         42.00         6.22 o                         
   9  15   0        143.79        149.94        10.38 o                         
  10  15   0          0.71          0.62        10.65 o                         
   0  16   0         40.18         34.14         2.03 o                         
   1  16   0        582.39        583.86         7.84 o                         
   2  16   0       1594.56       1569.26        22.56 o                         
   3  16   0         69.71         49.26         3.12 o                         
   4  16   0       2418.19       2392.28        36.01 o                         
   5  16   0        393.74        390.68         9.76 o                         
   6  16   0        144.78        135.53         6.85 o                         
   7  16   0        120.20        125.91         6.99 o                         
   8  16   0        708.36        806.01        19.22 o                         
   9  16   0        129.37        114.17         9.97 o                         
   1  17   0        307.31        285.69         4.46 o                         
   2  17   0          3.71          2.31         1.98 o                         
   3  17   0        300.51        289.31         5.86 o                         
   4  17   0        247.51        240.59         6.00 o                         
   5  17   0          2.95          3.16         3.20 o                         
   6  17   0        194.27        188.27         8.06 o                         
   7  17   0         20.20         19.24         5.23 o                         
   8  17   0        176.55        160.91        10.38 o                         
   9  17   0         79.17         64.95         8.50 o                         
   0  18   0        845.78        792.23        14.68 o                         
   1  18   0        133.29        106.32         3.28 o                         
   2  18   0       1640.53       1593.27        24.41 o                         
   3  18   0        254.93        219.54         6.35 o                         
   4  18   0        632.40        680.14        12.74 o                         
   5  18   0        262.80        280.96         8.54 o                         
   6  18   0          7.51          8.99         4.28 o                         
   7  18   0        347.96        338.32        10.83 o                         
   8  18   0         96.46        106.67         8.06 o                         
   9  18   0          1.72          2.76         7.76 o                         
   1  19   0        257.97        241.04         5.16 o                         
   2  19   0        352.08        324.27         8.76 o                         
   3  19   0       1414.23       1373.49        22.93 o                         
   4  19   0         79.95         73.05         4.88 o                         
   5  19   0        251.02        282.23         8.07 o                         
   6  19   0          6.55          1.21         4.29 o                         
   7  19   0        322.22        359.50        10.71 o                         
   8  19   0         10.11          8.66         6.97 o                         
   9  19   0         95.68         89.83        12.90 o                         
   0  20   0        142.57        113.58         4.67 o                         
   1  20   0        153.06        170.86         4.21 o                         
   2  20   0        857.56        867.32        13.57 o                         
   3  20   0        164.61        118.56         5.62 o                         
   4  20   0          4.09          0.90         3.24 o                         
   5  20   0         25.86         21.52         3.92 o                         
   6  20   0        117.80        117.14         6.29 o                         
   7  20   0         25.79         34.78         5.90 o                         
   8  20   0         11.76          6.89         7.31 o                         
   1  21   0          7.61         11.42         2.34 o                         
   2  21   0        417.56        373.24         7.70 o                         
   3  21   0        988.87        961.05        15.91 o                         
   4  21   0          9.87          4.72         3.50 o                         
   5  21   0        108.91        111.33         7.48 o                         
   6  21   0         49.77         44.72         5.44 o                         
   7  21   0        197.27        200.71         8.72 o                         
   8  21   0         31.47         31.26         7.79 o                         
   0  22   0         28.53         36.10         2.80 o                         
   1  22   0        219.37        213.26         4.97 o                         
   2  22   0          9.31         11.30         3.52 o                         
   3  22   0        345.43        349.76         7.75 o                         
   4  22   0         54.46         52.06         4.21 o                         
   5  22   0          8.87         14.60         4.15 o                         
   6  22   0         12.34          9.54         5.17 o                         
   7  22   0          2.19         -1.90         6.12 o                         
   8  22   0        137.77        164.07        11.51 o                         
   1  23   0          4.88          3.10         2.66 o                         
   2  23   0          0.00         -2.36         2.90 o                         
   3  23   0        346.99        345.41         7.85 o                         
   4  23   0         11.84          9.26         3.78 o                         
   5  23   0         47.57         46.04         4.92 o                         
   6  23   0         94.61        105.85         6.78 o                         
   7  23   0         79.13         71.00         7.43 o                         
   0  24   0         14.99          6.25         4.53 o                         
   1  24   0          0.14         -1.90         2.65 o                         
   2  24   0        309.95        298.02         6.98 o                         
   3  24   0        131.71        111.88         4.98 o                         
   4  24   0        145.68        144.06         6.22 o                         
   5  24   0          4.35          5.25         4.69 o                         
   6  24   0          1.84          0.72         5.48 o                         
   7  24   0          8.38         11.66         6.92 o                         
   1  25   0        123.62        128.71         4.58 o                         
   2  25   0        243.57        251.23         6.59 o                         
   3  25   0         45.60         47.64         4.25 o                         
   4  25   0          4.31          4.89         4.49 o                         
   5  25   0          4.51          6.08         5.03 o                         
   6  25   0         30.15         29.62         6.72 o                         
   0  26   0        208.86        224.43        12.17 o                         
   1  26   0          8.54          3.37         3.96 o                         
   2  26   0        162.83        155.24         5.43 o                         
   3  26   0         13.79         11.99         4.00 o                         
   4  26   0         12.38         15.77         4.85 o                         
   5  26   0         87.35         78.00         6.23 o                         
   6  26   0         48.64         60.14         7.24 o                         
   1  27   0         58.04         68.66         5.66 o                         
   2  27   0         19.66         18.10         3.75 o                         
   3  27   0        133.67        108.37         5.53 o                         
   4  27   0         18.96         18.24         5.23 o                         
   5  27   0        207.93        221.85         8.90 o                         
   0  28   0         64.33         64.78         7.77 o                         
   1  28   0         65.40         68.08         5.88 o                         
   2  28   0         20.36         17.10         3.59 o                         
   3  28   0         41.12         46.34         5.05 o                         
   4  28   0        204.19        256.53        12.73 o                         
   5  28   0        147.56        166.97        10.72 o                         
   1  29   0        245.04        258.65        10.14 o                         
   2  29   0         41.44         39.19         5.82 o                         
   3  29   0        212.56        248.20         9.52 o                         
   4  29   0        222.67        237.70         9.18 o                         
   0  30   0         21.04         17.79         8.95 o                         
   1  30   0         44.16         53.10         6.44 o                         
   2  30   0        241.26        242.47        11.38 o                         
   3  30   0         57.35         51.45         5.27 o                         
   1  31   0         51.06         50.44         6.88 o                         
   2  31   0          2.24          1.27        10.52 o                         
 -11   0   1        188.47        189.08        15.62 o                         
  -9   0   1          1.17         -1.36         5.10 o                         
  -7   0   1          1.92         -1.54         3.77 o                         
  -5   0   1          4.25          6.82         1.49 o                         
  -3   0   1      10464.65      11266.99       162.61 o                         
  -1   0   1         66.75         75.37         1.36 o                         
   1   0   1       7832.97       8896.03       181.35 o                         
   3   0   1      30066.24      34796.44       578.92 o                         
   5   0   1        676.75        667.35        13.66 o                         
   7   0   1         38.72         32.14         4.46 o                         
   9   0   1        624.33        637.85        17.19 o                         
  11   0   1          2.74         -2.01        11.17 o                         
 -11   1   1         65.22         61.96         8.96 o                         
 -10   1   1         17.25         13.82         6.54 o                         
  -9   1   1         20.06         19.48         4.25 o                         
  -8   1   1        159.44        165.85         5.24 o                         
  -7   1   1          8.99          3.45         2.71 o                         
  -6   1   1         77.36         67.43         2.91 o                         
  -5   1   1        167.98        118.83         2.32 o                         
  -4   1   1        501.24        594.27         7.10 o                         
  -3   1   1       7737.06       8525.97        93.17 o                         
  -2   1   1        907.42        991.41        10.68 o                         
  -1   1   1       1879.33       2255.46        34.92 o                         
   0   1   1       5224.54       5661.52       133.32 o                         
   1   1   1        180.55        220.89         3.97 o                         
   2   1   1       2427.64       2706.15        35.24 o                         
   3   1   1       2392.89       2634.27        36.27 o                         
   4   1   1         53.98         40.90         1.63 o                         
   5   1   1        159.51        157.84         3.22 o                         
   6   1   1         59.65         52.95         3.34 o                         
   7   1   1       1000.27        896.33        14.77 o                         
   8   1   1        686.73        684.01        12.23 o                         
   9   1   1          3.45         10.86         4.06 o                         
  10   1   1         40.48         37.79         5.93 o                         
  11   1   1         33.38         22.40         8.09 o                         
 -11   2   1        533.36        537.81        17.49 o                         
 -10   2   1         50.85         53.80         6.68 o                         
  -9   2   1         44.69         54.13         4.92 o                         
  -8   2   1       1652.53       1643.91        24.26 o                         
  -7   2   1          3.44          3.14         2.56 o                         
  -6   2   1        543.66        586.85         9.38 o                         
  -5   2   1       2608.83       2769.04        33.37 o                         
  -4   2   1        401.77        537.26         6.97 o                         
  -3   2   1       5283.13       5858.83        64.16 o                         
  -2   2   1      17880.90      20033.05       226.52 o                         
  -1   2   1       1682.42       1787.23        24.47 o                         
   0   2   1       1142.95       1180.47        17.24 o                         
   1   2   1       4454.11       4980.62        58.69 o                         
   2   2   1       4510.85       4848.86        59.88 o                         
   3   2   1        406.69        472.12         6.35 o                         
   4   2   1        476.56        518.15         7.11 o                         
   5   2   1         22.43         15.69         1.53 o                         
   6   2   1         41.23         37.47         2.98 o                         
   7   2   1         64.71         81.90         4.60 o                         
   8   2   1         61.22         40.59         3.70 o                         
   9   2   1        212.70        216.65         6.92 o                         
  10   2   1         37.42         34.26         5.51 o                         
  11   2   1        127.30        134.97         9.59 o                         
 -11   3   1         18.43         15.81         8.19 o                         
 -10   3   1        156.68        148.03         7.55 o                         
  -9   3   1        587.43        568.47        12.79 o                         
  -8   3   1          5.27          3.32         3.22 o                         
  -7   3   1        402.30        424.99         7.82 o                         
  -6   3   1         31.45         33.11         2.31 o                         
  -5   3   1          5.76          3.49         1.33 o                         
  -4   3   1       1809.90       1925.84        22.40 o                         
  -3   3   1        750.65        744.75         8.55 o                         
  -2   3   1       7695.23       8397.15        95.18 o                         
  -1   3   1       4745.37       5390.93        73.43 o                         
   0   3   1       7062.44       7703.64       104.80 o                         
   1   3   1        357.58        405.28         5.56 o                         
   2   3   1       1171.29       1250.93        13.91 o                         
   3   3   1       6496.22       7333.70        90.56 o                         
   4   3   1       2982.08       3374.80        40.32 o                         
   5   3   1        203.98        194.51         3.80 o                         
   6   3   1          4.83          9.05         2.18 o                         
   7   3   1       2169.17       2032.57        30.90 o                         
   8   3   1        286.53        280.72         8.37 o                         
   9   3   1          0.10          2.05         4.09 o                         
  10   3   1        199.04        215.79         8.12 o                         
  11   3   1        268.10        308.25        10.84 o                         
 -11   4   1         19.90         19.72         8.23 o                         
 -10   4   1          8.13          7.37         5.64 o                         
  -9   4   1         51.05         55.28         4.92 o                         
  -8   4   1          5.80         10.96         3.76 o                         
  -7   4   1         45.07         31.22         2.94 o                         
  -6   4   1        307.65        249.77         7.04 o                         
  -5   4   1        266.82        236.80         3.79 o                         
  -4   4   1         18.99         15.48         1.08 o                         
  -3   4   1        152.79        126.95         2.08 o                         
  -2   4   1        132.76        146.22         2.67 o                         
  -1   4   1      10682.18      11863.84       161.26 o                         
   0   4   1       6416.71       7218.68        98.25 o                         
   1   4   1      15074.30      16581.11       213.90 o                         
   2   4   1       3443.10       3842.00        42.14 o                         
   3   4   1         62.05         47.28         1.48 o                         
   4   4   1       3053.65       3323.86        39.74 o                         
   5   4   1         12.82         23.15         1.62 o                         
   6   4   1         85.64         89.27         3.37 o                         
   7   4   1          0.09          3.32         2.71 o                         
   8   4   1        444.23        411.75        11.73 o                         
   9   4   1          8.12         10.30         4.19 o                         
  10   4   1         28.34         28.73         5.43 o                         
  11   4   1         90.53        102.85         7.37 o                         
 -11   5   1         88.40         90.18        10.32 o                         
 -10   5   1        150.72        155.63         7.15 o                         
  -9   5   1        492.57        496.98        12.05 o                         
  -8   5   1          0.15          0.64         3.56 o                         
  -7   5   1        148.95        144.44         4.33 o                         
  -6   5   1        355.32        354.48         6.17 o                         
  -5   5   1         68.92         85.05         2.45 o                         
  -4   5   1        448.31        500.47         6.65 o                         
  -3   5   1          8.08          7.16         0.88 o                         
  -2   5   1      10749.76      12134.59       137.44 o                         
  -1   5   1      17167.93      18623.05       240.16 o                         
   0   5   1         97.93         96.49         1.76 o                         
   1   5   1       2644.41       2882.61        34.21 o                         
   2   5   1        230.96        246.84         3.37 o                         
   3   5   1         76.07         92.33         1.83 o                         
   4   5   1         16.82         14.26         1.23 o                         
   5   5   1       1438.31       1426.96        17.66 o                         
   6   5   1         29.99         26.68         2.40 o                         
   7   5   1        538.95        527.45         9.65 o                         
   8   5   1          0.31          5.74         3.31 o                         
   9   5   1         95.84         89.49         5.38 o                         
  10   5   1         22.78         27.61         5.43 o                         
  11   5   1        466.67        486.49        13.14 o                         
 -11   6   1        131.11        133.06         9.76 o                         
 -10   6   1         67.24         68.26         7.20 o                         
  -9   6   1          0.17          1.44         4.30 o                         
  -8   6   1        247.32        252.98         8.58 o                         
  -7   6   1        391.03        342.58         7.72 o                         
  -6   6   1        675.73        734.65        10.35 o                         
  -5   6   1         70.78         63.12         2.15 o                         
  -4   6   1        305.77        268.65         5.24 o                         
  -3   6   1       2242.63       2529.75        29.09 o                         
  -2   6   1        221.35        207.10         3.95 o                         
  -1   6   1       1996.48       2238.69        29.22 o                         
   0   6   1       8013.53       8519.97       110.02 o                         
   1   6   1          0.96          3.42         0.84 o                         
   2   6   1        150.79        169.94         2.50 o                         
   3   6   1        298.50        384.00         4.90 o                         
   4   6   1       1119.25       1158.32        12.76 o                         
   5   6   1        183.07        173.35         3.28 o                         
   6   6   1       4735.44       4829.60        66.84 o                         
   7   6   1         83.07         75.13         3.66 o                         
   8   6   1         38.93         36.60         3.73 o                         
   9   6   1        116.95        108.85         5.63 o                         
  10   6   1         66.31         57.71         5.76 o                         
  11   6   1         64.35         53.76         7.45 o                         
 -11   7   1        387.83        431.71        12.98 o                         
 -10   7   1          0.72         -0.41         5.32 o                         
  -9   7   1          0.07          0.97         4.20 o                         
  -8   7   1         51.88         41.62         5.16 o                         
  -7   7   1         61.56         60.22         3.85 o                         
  -6   7   1       1069.91       1087.25        14.68 o                         
  -5   7   1        421.46        423.75         6.12 o                         
  -4   7   1        618.08        634.71         7.95 o                         
  -3   7   1         33.87         50.98         1.50 o                         
  -2   7   1        650.12        720.42         8.95 o                         
  -1   7   1        931.08       1109.79        14.07 o                         
   0   7   1         59.48         54.76         1.11 o                         
   1   7   1       1638.79       1675.26        19.36 o                         
   2   7   1       4445.22       5111.09        58.22 o                         
   3   7   1       3437.76       3823.24        40.70 o                         
   4   7   1          1.63          1.37         0.96 o                         
   5   7   1         73.90         91.72         2.39 o                         
   6   7   1       1754.16       1743.39        23.77 o                         
   7   7   1        319.49        299.40         6.51 o                         
   8   7   1         27.64         26.71         3.83 o                         
   9   7   1         40.63         43.35         4.73 o                         
  10   7   1         87.78         90.94         6.17 o                         
  11   7   1         11.79         15.11         6.46 o                         
 -11   8   1          0.00          2.78         6.47 o                         
 -10   8   1         89.28         84.37         6.42 o                         
  -9   8   1         13.52         11.55         4.48 o                         
  -8   8   1        296.32        296.76        10.68 o                         
  -7   8   1       1278.70       1253.01        20.01 o                         
  -6   8   1        117.85        113.54         3.39 o                         
  -5   8   1         23.59         21.38         1.81 o                         
  -4   8   1        403.90        442.13         5.63 o                         
  -3   8   1       5521.83       6368.78        72.47 o                         
  -2   8   1      14345.33      16267.31       191.69 o                         
  -1   8   1       2190.53       2329.81        26.76 o                         
   0   8   1       1440.27       1514.47        17.51 o                         
   1   8   1       2993.25       3305.40        37.78 o                         
   2   8   1       3122.78       3266.79        39.00 o                         
   3   8   1        106.47         84.42         2.82 o                         
   4   8   1       1375.23       1406.87        15.47 o                         
   5   8   1        287.83        245.86         3.97 o                         
   6   8   1       2290.58       2314.18        29.66 o                         
   7   8   1        122.92        107.30         5.38 o                         
   8   8   1        575.55        565.33        11.55 o                         
   9   8   1        220.65        232.12         7.66 o                         
  10   8   1          4.49         -0.35         5.38 o                         
 -11   9   1          2.60          3.07         6.70 o                         
 -10   9   1         26.24         23.81         5.65 o                         
  -9   9   1          0.95          4.40         4.42 o                         
  -8   9   1         98.37         99.70         6.04 o                         
  -7   9   1        160.98        157.37         5.29 o                         
  -6   9   1         52.95         52.88         2.78 o                         
  -5   9   1        111.08         98.17         2.90 o                         
  -4   9   1        260.41        265.42         3.96 o                         
  -3   9   1       3145.00       3538.96        40.57 o                         
  -2   9   1        249.44        250.45         3.63 o                         
  -1   9   1       1074.50       1139.26        13.35 o                         
   0   9   1        942.15        933.73        11.01 o                         
   1   9   1         14.05         24.18         1.20 o                         
   2   9   1          0.76          3.79         0.94 o                         
   3   9   1        338.52        350.81         4.98 o                         
   4   9   1       2215.12       2267.87        27.53 o                         
   5   9   1        588.05        581.82         7.66 o                         
   6   9   1         71.25         74.35         4.19 o                         
   7   9   1          1.80          0.31         2.71 o                         
   8   9   1         34.26         28.01         3.67 o                         
   9   9   1          5.09          1.43         4.12 o                         
  10   9   1          2.82          2.71         4.96 o                         
 -10  10   1          5.66          0.86         5.56 o                         
  -9  10   1         11.28          9.61         4.65 o                         
  -8  10   1         18.86         18.29         3.71 o                         
  -7  10   1        235.15        218.02         6.12 o                         
  -6  10   1       1047.92       1043.92        14.96 o                         
  -5  10   1         20.42         24.82         2.00 o                         
  -4  10   1       2730.85       2871.46        33.18 o                         
  -3  10   1        280.88        232.09         3.60 o                         
  -2  10   1       2025.54       2151.94        27.04 o                         
  -1  10   1         14.87         17.42         1.00 o                         
   0  10   1         43.51         25.01         1.10 o                         
   1  10   1       2678.98       3193.93        38.15 o                         
   2  10   1      11196.25      12538.39       142.23 o                         
   3  10   1       1518.31       1607.09        19.68 o                         
   4  10   1        180.20        164.93         3.48 o                         
   5  10   1       1007.02       1020.94        15.31 o                         
   6  10   1         45.11         44.46         2.19 o                         
   7  10   1          0.46          1.40         2.63 o                         
   8  10   1         56.09         62.61         5.22 o                         
   9  10   1          2.77          3.96         3.62 o                         
  10  10   1        196.70        201.21         9.68 o                         
 -10  11   1         79.44         65.54         6.77 o                         
  -9  11   1        346.66        350.34        10.13 o                         
  -8  11   1          0.60         -3.71         3.71 o                         
  -7  11   1        102.96        109.17         6.80 o                         
  -6  11   1         73.99         65.45         3.17 o                         
  -5  11   1       1224.86       1232.76        18.11 o                         
  -4  11   1        233.17        180.36         5.62 o                         
  -3  11   1       1927.48       2038.02        24.66 o                         
  -2  11   1        401.57        516.62         7.37 o                         
  -1  11   1         13.45         15.49         1.03 o                         
   0  11   1        421.21        496.13         5.99 o                         
   1  11   1       2955.94       2955.54        35.41 o                         
   2  11   1       4037.03       4300.13        51.20 o                         
   3  11   1       1965.86       2045.63        24.85 o                         
   4  11   1        203.18        199.83         3.76 o                         
   5  11   1       2564.48       2624.73        37.08 o                         
   6  11   1        140.39        128.13         4.70 o                         
   7  11   1        203.77        215.61         8.65 o                         
   8  11   1          1.74          3.95         4.83 o                         
   9  11   1          8.28          9.67         5.98 o                         
  10  11   1          6.69          6.78         7.34 o                         
 -10  12   1          0.02          3.74         5.65 o                         
  -9  12   1        454.79        453.66        12.70 o                         
  -8  12   1          0.05         -1.11         3.74 o                         
  -7  12   1        473.44        472.20        10.06 o                         
  -6  12   1        855.27        800.94        13.38 o                         
  -5  12   1        467.91        456.54         8.29 o                         
  -4  12   1        143.49        128.35         2.93 o                         
  -3  12   1          4.62          4.73         1.22 o                         
  -2  12   1        511.09        489.30         6.54 o                         
  -1  12   1       3354.48       3973.61        45.49 o                         
   0  12   1         54.87         41.13         1.28 o                         
   1  12   1       3157.34       3266.23        39.09 o                         
   2  12   1       2643.99       2809.93        35.25 o                         
   3  12   1        163.35        184.13         3.55 o                         
   4  12   1        101.41         68.13         2.49 o                         
   5  12   1       1547.76       1637.39        22.50 o                         
   6  12   1        545.93        530.18         9.96 o                         
   7  12   1        273.36        291.27         8.09 o                         
   8  12   1        867.21        954.38        21.32 o                         
   9  12   1        304.35        331.77        12.68 o                         
  10  12   1          0.65          3.33         7.49 o                         
 -10  13   1         42.54         29.02         9.65 o                         
  -9  13   1         73.25         69.43         5.43 o                         
  -8  13   1          0.01         -0.44         3.62 o                         
  -7  13   1         10.96          8.34         3.10 o                         
  -6  13   1        695.85        675.29        11.68 o                         
  -5  13   1        277.24        313.56         6.47 o                         
  -4  13   1          2.90          2.12         1.41 o                         
  -3  13   1        444.50        467.99         6.71 o                         
  -2  13   1        650.13        667.15        10.24 o                         
  -1  13   1       2450.96       2516.40        29.10 o                         
   0  13   1         60.54         49.94         1.87 o                         
   1  13   1        209.21        158.03         2.94 o                         
   2  13   1        431.45        478.98         7.06 o                         
   3  13   1        760.98        754.43        12.33 o                         
   4  13   1        225.34        206.51         4.20 o                         
   5  13   1       2309.03       2368.80        33.65 o                         
   6  13   1        190.58        176.29         5.94 o                         
   7  13   1          8.24          3.90         4.33 o                         
   8  13   1        396.59        403.15        12.30 o                         
   9  13   1        478.98        475.18        19.11 o                         
  10  13   1         37.10         28.40         8.67 o                         
 -10  14   1          0.13         -1.00         9.60 o                         
  -9  14   1        109.23        123.49         9.03 o                         
  -8  14   1         56.84         51.17         3.95 o                         
  -7  14   1        204.58        199.53         6.50 o                         
  -6  14   1        306.59        290.01         7.92 o                         
  -5  14   1          8.52          6.32         2.15 o                         
  -4  14   1       2015.96       2030.55        27.23 o                         
  -3  14   1        799.66        741.36        10.11 o                         
  -2  14   1        452.23        448.54         8.71 o                         
  -1  14   1        215.44        207.43         3.30 o                         
   0  14   1          0.11          1.00         0.83 o                         
   1  14   1        108.03        113.03         2.67 o                         
   2  14   1          2.16          2.03         1.48 o                         
   3  14   1       2074.81       2125.76        30.04 o                         
   4  14   1        291.88        293.29         5.59 o                         
   5  14   1        312.42        294.41         6.30 o                         
   6  14   1        287.21        272.17         7.37 o                         
   7  14   1          0.59         -1.30         4.28 o                         
   8  14   1         20.16         18.77         5.91 o                         
   9  14   1        270.02        294.70        12.38 o                         
  10  14   1        119.28        109.84         9.90 o                         
 -10  15   1          9.22          0.56         9.63 o                         
  -9  15   1          3.73          3.46         6.97 o                         
  -8  15   1          0.04         -1.05         5.44 o                         
  -7  15   1         51.53         42.40         5.46 o                         
  -6  15   1          0.41          1.92         2.20 o                         
  -5  15   1         12.63         10.45         1.75 o                         
  -4  15   1        334.70        324.32         5.72 o                         
  -3  15   1        527.37        456.94         6.77 o                         
  -2  15   1        307.81        315.78         4.96 o                         
  -1  15   1        296.22        290.68         4.95 o                         
   0  15   1        157.10        147.53         2.76 o                         
   1  15   1         32.40         17.39         1.69 o                         
   2  15   1        117.71        107.56         3.42 o                         
   3  15   1        204.90        216.18         5.46 o                         
   4  15   1         30.82         33.90         2.71 o                         
   5  15   1         32.96         31.61         3.19 o                         
   6  15   1        636.89        636.52        17.54 o                         
   7  15   1        463.99        455.64        11.40 o                         
   8  15   1          3.84          5.36         5.48 o                         
   9  15   1        631.32        640.96        17.74 o                         
  -9  16   1         43.95         50.82         8.06 o                         
  -8  16   1         73.79         83.57         7.12 o                         
  -7  16   1        294.39        280.75        11.45 o                         
  -6  16   1        107.98        112.86         5.53 o                         
  -5  16   1        203.68        192.73         5.96 o                         
  -4  16   1         18.13         18.98         1.76 o                         
  -3  16   1        305.26        326.88         5.80 o                         
  -2  16   1          4.19          3.79         1.32 o                         
  -1  16   1         68.18         76.09         2.74 o                         
   0  16   1         94.10         99.90         2.79 o                         
   1  16   1        772.43        738.46        10.73 o                         
   2  16   1        277.33        263.71         5.92 o                         
   3  16   1        354.20        330.93         6.26 o                         
   4  16   1         79.36         86.95         3.75 o                         
   5  16   1         83.04         62.63         3.98 o                         
   6  16   1         76.12         67.75         4.98 o                         
   7  16   1         66.15         69.44         7.59 o                         
   8  16   1          7.94          8.11         6.12 o                         
   9  16   1          8.71          2.45         8.64 o                         
  -9  17   1          0.08         -0.84         7.40 o                         
  -8  17   1          1.76         -1.85         6.04 o                         
  -7  17   1        151.45        161.12         6.98 o                         
  -6  17   1         52.93         44.61         4.41 o                         
  -5  17   1        186.47        167.08         5.76 o                         
  -4  17   1        685.34        728.62        12.41 o                         
  -3  17   1        270.11        260.96         4.66 o                         
  -2  17   1          0.08          0.57         1.38 o                         
  -1  17   1        293.33        299.97         4.73 o                         
   0  17   1          5.52          5.09         1.67 o                         
   1  17   1       1045.69        976.68        13.91 o                         
   2  17   1        173.81        164.98         5.08 o                         
   3  17   1         92.55         97.14         3.57 o                         
   4  17   1          0.05          1.30         2.86 o                         
   5  17   1        228.29        237.39         7.00 o                         
   6  17   1        265.09        249.93         8.39 o                         
   7  17   1        456.42        455.93        12.79 o                         
   8  17   1         68.13         61.99         7.21 o                         
   9  17   1        257.16        299.43        14.42 o                         
  -9  18   1         38.25         32.57         8.19 o                         
  -8  18   1        236.43        245.23        10.65 o                         
  -7  18   1         89.95         80.52         5.98 o                         
  -6  18   1       1102.21       1093.48        19.60 o                         
  -5  18   1        108.13         92.47         5.50 o                         
  -4  18   1        416.99        415.53         8.58 o                         
  -3  18   1          0.03          1.82         2.51 o                         
  -2  18   1         15.51         11.68         1.47 o                         
  -1  18   1         21.96         22.82         1.78 o                         
   0  18   1        285.48        283.88         5.32 o                         
   1  18   1        491.14        488.18        10.63 o                         
   2  18   1         48.62         41.13         2.68 o                         
   3  18   1         68.25         73.97         3.29 o                         
   4  18   1        399.61        410.79         8.83 o                         
   5  18   1        332.93        275.31         8.31 o                         
   6  18   1         44.89         46.12         4.79 o                         
   7  18   1         55.83         63.14         6.32 o                         
   8  18   1        255.36        246.01        10.90 o                         
   9  18   1         80.68         83.91        10.24 o                         
  -9  19   1         20.35         11.88         8.48 o                         
  -8  19   1        200.01        175.58         9.40 o                         
  -7  19   1        145.74        131.25         7.05 o                         
  -6  19   1         29.32         37.17         4.60 o                         
  -5  19   1        546.72        570.88        11.64 o                         
  -4  19   1          0.67         -1.60         2.98 o                         
  -3  19   1        242.09        205.32         6.35 o                         
  -2  19   1         93.20         97.68         2.73 o                         
  -1  19   1        466.68        466.46         7.17 o                         
   0  19   1       1861.38       1891.98        24.57 o                         
   1  19   1        785.12        755.99        10.82 o                         
   2  19   1          6.77          3.94         2.32 o                         
   3  19   1        263.58        275.31         6.77 o                         
   4  19   1         35.78         26.67         4.26 o                         
   5  19   1         15.83         43.34         4.14 o                         
   6  19   1        155.87        145.21         7.28 o                         
   7  19   1        110.61        108.19         7.26 o                         
   8  19   1         15.00         12.33         7.13 o                         
   9  19   1         10.12          2.41        12.37 o                         
  -8  20   1          2.54          4.02         7.06 o                         
  -7  20   1        102.82         86.16         6.81 o                         
  -6  20   1        159.46        159.42         7.43 o                         
  -5  20   1        136.14        128.57         5.50 o                         
  -4  20   1        502.66        513.83        10.61 o                         
  -3  20   1        320.01        275.61         6.58 o                         
  -2  20   1         37.19         31.26         2.97 o                         
  -1  20   1        773.07        748.77        10.23 o                         
   0  20   1        858.35        825.17        11.73 o                         
   1  20   1       1218.62       1224.39        16.58 o                         
   2  20   1        261.58        218.71         5.35 o                         
   3  20   1         22.79         19.98         3.04 o                         
   4  20   1         13.28         18.55         3.54 o                         
   5  20   1         86.50         74.57         5.27 o                         
   6  20   1        230.70        242.28         8.60 o                         
   7  20   1         63.78         89.21         6.92 o                         
   8  20   1          0.09          3.18         7.43 o                         
  -8  21   1         18.91         32.78         7.91 o                         
  -7  21   1         15.04         14.96         5.83 o                         
  -6  21   1        211.48        199.97         7.55 o                         
  -5  21   1        299.62        273.39         8.31 o                         
  -4  21   1         29.05         31.97         3.92 o                         
  -3  21   1       1535.50       1406.11        22.32 o                         
  -2  21   1        128.28        129.92         4.58 o                         
  -1  21   1          1.19          5.81         1.81 o                         
   0  21   1        107.58        107.95         3.56 o                         
   1  21   1        267.97        250.19         5.42 o                         
   2  21   1          3.91          2.15         2.68 o                         
   3  21   1        360.53        382.47         8.12 o                         
   4  21   1          7.08          8.40         3.50 o                         
   5  21   1          6.11          0.59         3.92 o                         
   6  21   1          0.02         -2.00         4.82 o                         
   7  21   1         63.15         68.11         9.21 o                         
   8  21   1        436.52        473.95        15.58 o                         
  -8  22   1        231.58        198.63        10.90 o                         
  -7  22   1         53.05         63.68         7.68 o                         
  -6  22   1          8.49         10.28         4.98 o                         
  -5  22   1          0.03         -1.22         4.06 o                         
  -4  22   1        201.08        182.06         6.37 o                         
  -3  22   1        153.77        155.79         5.35 o                         
  -2  22   1        140.41        124.47         5.00 o                         
  -1  22   1         44.46         37.00         2.09 o                         
   0  22   1        192.22        188.10         4.91 o                         
   1  22   1        141.43        126.53         4.02 o                         
   2  22   1       1134.13       1132.74        22.99 o                         
   3  22   1        428.26        453.79         9.26 o                         
   4  22   1        562.68        579.56        11.99 o                         
   5  22   1          1.03          3.39         4.12 o                         
   6  22   1         56.93         71.36         6.09 o                         
   7  22   1         94.81        107.33         7.68 o                         
   8  22   1        212.17        191.84        15.26 o                         
  -7  23   1        270.45        270.25        10.62 o                         
  -6  23   1          6.04          4.23         5.39 o                         
  -5  23   1         13.87          7.44         4.35 o                         
  -4  23   1          4.02          4.90         3.82 o                         
  -3  23   1         28.88         21.51         3.48 o                         
  -2  23   1         57.70         41.21         3.27 o                         
  -1  23   1        223.74        186.23         7.88 o                         
   0  23   1         19.45         19.83         2.66 o                         
   1  23   1         12.22          8.98         2.68 o                         
   2  23   1          4.19          7.35         3.06 o                         
   3  23   1         15.40         15.59         3.52 o                         
   4  23   1          0.79          1.64         3.85 o                         
   5  23   1          0.41          1.69         4.35 o                         
   6  23   1          0.01         -1.06         5.48 o                         
   7  23   1        217.87        212.17         9.45 o                         
  -7  24   1         27.95         31.66         7.04 o                         
  -6  24   1        239.36        257.56        10.00 o                         
  -5  24   1         10.92          9.31         4.67 o                         
  -4  24   1        670.59        654.57        13.36 o                         
  -3  24   1         45.46         39.20         3.79 o                         
  -2  24   1        191.40        203.51         5.78 o                         
  -1  24   1        166.12        148.37         6.34 o                         
   0  24   1         46.17         49.00         3.18 o                         
   1  24   1         51.25         34.26         3.19 o                         
   2  24   1        217.26        245.12         6.43 o                         
   3  24   1         52.14         43.00         3.98 o                         
   4  24   1        353.00        353.27        13.08 o                         
   5  24   1        146.53        171.59         7.70 o                         
   6  24   1         21.62         16.11         6.01 o                         
   7  24   1         21.37         14.04         7.33 o                         
  -7  25   1          1.69          3.33        15.24 o                         
  -6  25   1          6.18          0.14         6.02 o                         
  -5  25   1          1.87          3.35         4.88 o                         
  -4  25   1        442.86        473.32        16.64 o                         
  -3  25   1         44.46         48.12         4.09 o                         
  -2  25   1        151.89        144.78         5.40 o                         
  -1  25   1         44.36         38.05         4.24 o                         
   0  25   1         34.60         23.37         2.80 o                         
   1  25   1          0.01         -0.49         3.05 o                         
   2  25   1          3.53          5.08         3.35 o                         
   3  25   1          6.07         10.30         3.86 o                         
   4  25   1         48.44         39.28         4.85 o                         
   5  25   1         40.68         33.85         5.71 o                         
   6  25   1          3.16          5.52         6.29 o                         
  -6  26   1         89.83         89.43         7.41 o                         
  -5  26   1         78.85         68.51         6.00 o                         
  -4  26   1        153.65        152.48         6.73 o                         
  -3  26   1         88.60         90.36         4.87 o                         
  -2  26   1        130.79        137.67         5.99 o                         
  -1  26   1          3.68          5.56         4.23 o                         
   0  26   1         81.69         66.86         4.63 o                         
   1  26   1         11.69          9.63         3.40 o                         
   2  26   1         14.30         18.97         3.77 o                         
   3  26   1          1.39          2.66         4.17 o                         
   4  26   1        438.29        515.05        14.50 o                         
   5  26   1         34.58         34.70         6.25 o                         
   6  26   1         67.54         68.95         7.44 o                         
  -6  27   1         45.56         56.65        25.07 o                         
  -5  27   1         96.49         89.44         6.45 o                         
  -4  27   1          5.93          7.07         4.94 o                         
  -3  27   1        139.01        121.65         5.77 o                         
  -2  27   1         91.18        103.60         5.97 o                         
  -1  27   1         21.98         22.77         4.70 o                         
   0  27   1          0.60          3.84         4.47 o                         
   1  27   1        154.08        155.72         8.93 o                         
   2  27   1         32.81         26.92         4.00 o                         
   3  27   1         44.92         42.19         4.83 o                         
   4  27   1         38.50         33.82         5.38 o                         
   5  27   1         15.98         14.58         6.38 o                         
  -5  28   1         77.44         77.26         6.86 o                         
  -4  28   1          1.54         -1.11         5.05 o                         
  -3  28   1         36.02         35.79         4.30 o                         
  -2  28   1        173.02        161.72         7.31 o                         
  -1  28   1         54.39         62.39         5.64 o                         
   0  28   1          0.53          2.40         4.77 o                         
   1  28   1         23.90         18.01         3.64 o                         
   2  28   1         11.84         11.86         4.15 o                         
   3  28   1          8.40          4.02         4.77 o                         
   4  28   1        145.57        141.25        13.06 o                         
   5  28   1          0.77         -4.73        11.52 o                         
  -4  29   1        156.14        186.83         7.95 o                         
  -3  29   1         18.12         15.58         6.30 o                         
  -2  29   1          1.18          1.58         5.25 o                         
  -1  29   1          9.63          8.67         5.57 o                         
   0  29   1        234.78        235.12         8.46 o                         
   1  29   1        155.35        156.03         7.50 o                         
   2  29   1          4.99          6.35         4.54 o                         
   3  29   1        196.40        228.82         8.19 o                         
   4  29   1         96.89         92.42         7.05 o                         
  -3  30   1         12.03         14.50         6.71 o                         
  -2  30   1         18.36         22.14         6.14 o                         
  -1  30   1        143.26        145.86         7.68 o                         
   0  30   1         24.83         33.57         6.30 o                         
   1  30   1          3.99          2.45         5.94 o                         
   2  30   1         29.64         32.64         4.79 o                         
   3  30   1         21.47         24.34         7.71 o                         
  -2  31   1         88.29         94.97        20.89 o                         
  -1  31   1         14.53         24.67         6.63 o                         
   0  31   1          9.27         12.68         6.82 o                         
   1  31   1        125.97        117.37         8.19 o                         
   2  31   1         65.34         55.08        11.26 o                         
 -10   0   2         82.52         66.62        10.49 o                         
  -8   0   2         30.05         48.35         5.19 o                         
  -6   0   2        902.16        860.19        19.19 o                         
  -4   0   2       7869.75       9247.99       126.21 o                         
  -2   0   2          6.76          5.71         0.84 o                         
   0   0   2        257.46        277.74         5.98 o                         
   2   0   2      14744.92      16535.68       301.82 o                         
   4   0   2       4230.96       4710.33        79.17 o                         
   6   0   2       1201.82       1180.68        26.11 o                         
   8   0   2         13.53          8.75         4.64 o                         
  10   0   2        551.27        592.33        18.27 o                         
 -11   1   2         47.44         44.00         9.08 o                         
 -10   1   2         13.28         11.31         6.76 o                         
  -9   1   2         13.28         11.67         4.58 o                         
  -8   1   2       1908.32       1902.31        26.30 o                         
  -7   1   2        274.60        253.64         5.44 o                         
  -6   1   2        144.15        109.75         3.22 o                         
  -5   1   2          3.47          3.67         1.17 o                         
  -4   1   2        492.93        536.89         6.05 o                         
  -3   1   2        255.07        276.99         3.31 o                         
  -2   1   2        466.16        547.29         6.06 o                         
  -1   1   2        106.46         98.92         1.47 o                         
   0   1   2          6.24          5.95         0.45 o                         
   1   1   2       3195.80       3385.37        39.95 o                         
   2   1   2       7624.19       8620.32       106.19 o                         
   3   1   2       2960.19       3271.87        38.90 o                         
   4   1   2       1881.49       2219.84        26.68 o                         
   5   1   2         94.96        105.71         3.24 o                         
   6   1   2        262.23        250.90         5.40 o                         
   7   1   2        165.33        140.32         4.80 o                         
   8   1   2        130.02        109.72         5.20 o                         
   9   1   2          0.75         -0.17         3.88 o                         
  10   1   2        204.59        212.58         8.16 o                         
  11   1   2         28.13         23.33         9.61 o                         
 -11   2   2          0.01         -5.09         7.87 o                         
 -10   2   2        342.78        334.36        21.61 o                         
  -9   2   2        277.52        287.30         9.16 o                         
  -8   2   2          0.81          0.44         3.18 o                         
  -7   2   2        271.83        240.40         5.52 o                         
  -6   2   2         36.87         47.03         2.48 o                         
  -5   2   2         25.81         29.33         1.41 o                         
  -4   2   2       1265.64       1504.60        16.41 o                         
  -3   2   2        171.65        153.52         2.29 o                         
  -2   2   2        210.76        202.26         2.77 o                         
  -1   2   2      12709.74      14468.57       177.91 o                         
   0   2   2       2676.75       2988.75        33.96 o                         
   1   2   2      11595.62      13089.99       160.97 o                         
   2   2   2      12127.34      13915.39       157.45 o                         
   3   2   2        584.73        633.45         7.95 o                         
   4   2   2          1.52          2.54         1.16 o                         
   5   2   2       1520.85       1467.39        19.82 o                         
   6   2   2          0.77          0.78         2.12 o                         
   7   2   2        207.65        199.05         5.39 o                         
   8   2   2         32.52         36.74         3.69 o                         
   9   2   2         17.33         13.57         4.13 o                         
  10   2   2        234.96        258.22         8.99 o                         
  11   2   2        151.42        157.03         9.79 o                         
 -11   3   2         52.11         57.59         9.18 o                         
 -10   3   2        369.62        407.87        18.50 o                         
  -9   3   2          0.51         -1.68         4.25 o                         
  -8   3   2        147.26        146.65         6.17 o                         
  -7   3   2        147.18        133.70         4.31 o                         
  -6   3   2        312.28        304.25         6.74 o                         
  -5   3   2        951.49        995.21        11.62 o                         
  -4   3   2       1336.66       1318.60        14.46 o                         
  -3   3   2       1607.93       1827.80        19.67 o                         
  -2   3   2        646.50        709.88         8.72 o                         
  -1   3   2       1984.19       2217.90        27.55 o                         
   0   3   2      35640.87      38740.80       507.52 o                         
   1   3   2        386.04        409.41         5.95 o                         
   2   3   2        491.34        541.23         6.00 o                         
   3   3   2       1805.58       2037.78        22.63 o                         
   4   3   2        334.28        331.59         5.15 o                         
   5   3   2         39.12         30.85         1.89 o                         
   6   3   2        172.27        168.52         4.53 o                         
   7   3   2        724.96        661.74        12.83 o                         
   8   3   2        199.09        187.39         6.10 o                         
   9   3   2         40.46         40.73         4.35 o                         
  10   3   2        244.08        252.68         9.47 o                         
  11   3   2         54.75         48.93         7.97 o                         
 -11   4   2         79.26         73.02         9.10 o                         
 -10   4   2         15.74         14.76         5.70 o                         
  -9   4   2        153.28        172.71         6.81 o                         
  -8   4   2          2.43         -0.12         3.63 o                         
  -7   4   2          0.61         -0.65         2.62 o                         
  -6   4   2         98.97         97.77         3.04 o                         
  -5   4   2       3183.85       3543.89        39.33 o                         
  -4   4   2        708.96        755.41         8.89 o                         
  -3   4   2        141.15        173.31         2.51 o                         
  -2   4   2        884.07        944.00        12.03 o                         
  -1   4   2        749.26        842.05        10.66 o                         
   0   4   2       8884.12       9850.92       127.16 o                         
   1   4   2       1311.05       1397.08        18.38 o                         
   2   4   2       2304.03       2545.31        29.09 o                         
   3   4   2       1219.48       1486.13        16.65 o                         
   4   4   2        681.40        766.09         9.71 o                         
   5   4   2        378.11        395.37         6.21 o                         
   6   4   2       1211.16       1163.65        18.17 o                         
   7   4   2         34.68         19.94         2.86 o                         
   8   4   2          3.76          4.43         3.30 o                         
   9   4   2          9.21         11.22         4.26 o                         
  10   4   2        104.06         84.07         6.53 o                         
  11   4   2        321.59        337.68        12.74 o                         
 -11   5   2         92.72         93.08         9.52 o                         
 -10   5   2         63.34         65.21         6.22 o                         
  -9   5   2        260.36        276.23         8.34 o                         
  -8   5   2          5.22          4.36         3.69 o                         
  -7   5   2        182.68        174.87         5.49 o                         
  -6   5   2        576.21        566.29        10.89 o                         
  -5   5   2        309.95        287.92         4.46 o                         
  -4   5   2       5203.14       5733.38        63.03 o                         
  -3   5   2          2.22          1.21         0.86 o                         
  -2   5   2          7.50          9.56         0.89 o                         
  -1   5   2       1806.13       2024.50        24.13 o                         
   0   5   2        797.32        756.64        11.35 o                         
   1   5   2      13222.42      14757.03       190.48 o                         
   2   5   2       8120.85       8925.99       105.34 o                         
   3   5   2       1963.55       2221.73        24.64 o                         
   4   5   2        242.07        242.17         3.38 o                         
   5   5   2        695.84        690.00         9.48 o                         
   6   5   2        205.63        202.24         4.98 o                         
   7   5   2        153.77        138.73         4.68 o                         
   8   5   2        906.70        884.91        15.07 o                         
   9   5   2        254.16        255.46         7.94 o                         
  10   5   2        175.74        190.00         7.65 o                         
  11   5   2        461.26        539.33        15.25 o                         
 -11   6   2         95.24         84.22         9.07 o                         
 -10   6   2          3.54          7.24         5.25 o                         
  -9   6   2        160.44        176.02         6.99 o                         
  -8   6   2          7.09          2.68         3.73 o                         
  -7   6   2       1550.07       1584.19        24.66 o                         
  -6   6   2        296.35        278.44         6.51 o                         
  -5   6   2          0.26          4.72         1.52 o                         
  -4   6   2        356.21        327.12         4.94 o                         
  -3   6   2       5377.07       6089.35        69.29 o                         
  -2   6   2       3556.21       3785.13        49.25 o                         
  -1   6   2         18.78         22.15         0.94 o                         
   0   6   2        724.28        831.94         9.37 o                         
   1   6   2       5414.52       5821.20        79.52 o                         
   2   6   2         27.50         40.45         1.52 o                         
   3   6   2       2266.05       2490.85        29.89 o                         
   4   6   2        373.64        415.18         5.40 o                         
   5   6   2         97.70         97.99         2.59 o                         
   6   6   2       1850.63       1852.55        28.08 o                         
   7   6   2          0.07          0.42         2.65 o                         
   8   6   2          0.07          1.05         3.36 o                         
   9   6   2        428.36        422.66        10.15 o                         
  10   6   2          1.01          4.28         5.01 o                         
 -11   7   2        108.49         99.87         9.73 o                         
 -10   7   2         71.59         72.13         6.27 o                         
  -9   7   2         62.00         59.39         6.55 o                         
  -8   7   2         78.31         77.18         4.81 o                         
  -7   7   2        214.11        182.14         5.47 o                         
  -6   7   2        128.74        113.58         3.59 o                         
  -5   7   2        747.54        682.53         9.08 o                         
  -4   7   2         88.13         87.88         2.21 o                         
  -3   7   2        334.96        327.60         4.59 o                         
  -2   7   2          1.90          0.95         0.86 o                         
  -1   7   2        215.49        192.62         3.09 o                         
   0   7   2         15.60         20.28         0.79 o                         
   1   7   2        413.17        407.41         5.59 o                         
   2   7   2       1548.09       1794.45        21.60 o                         
   3   7   2        416.89        490.70         6.47 o                         
   4   7   2         58.42         56.56         2.01 o                         
   5   7   2        854.30        836.50        11.26 o                         
   6   7   2       3530.16       3686.01        54.46 o                         
   7   7   2          2.87          6.84         2.74 o                         
   8   7   2         98.73         99.38         5.73 o                         
   9   7   2         22.57         16.92         4.21 o                         
  10   7   2        262.30        271.07         9.07 o                         
 -11   8   2         90.59         94.80         8.38 o                         
 -10   8   2         55.18         60.38         6.58 o                         
  -9   8   2        468.80        512.70        11.90 o                         
  -8   8   2         20.75         24.28         3.81 o                         
  -7   8   2        376.75        348.48         8.91 o                         
  -6   8   2       2269.10       2378.29        31.98 o                         
  -5   8   2       4613.33       4883.22        60.96 o                         
  -4   8   2       1118.32       1104.71        12.76 o                         
  -3   8   2        219.62        196.21         3.80 o                         
  -2   8   2        258.06        296.92         4.51 o                         
  -1   8   2       1177.70       1181.41        14.33 o                         
   0   8   2        106.49         94.86         1.75 o                         
   1   8   2       3434.76       3785.26        45.06 o                         
   2   8   2         10.46         33.51         1.18 o                         
   3   8   2       2410.58       2595.57        31.20 o                         
   4   8   2        282.01        307.87         4.67 o                         
   5   8   2        897.97        864.89        13.10 o                         
   6   8   2       1176.79       1094.25        15.40 o                         
   7   8   2         85.76         81.50         3.81 o                         
   8   8   2        322.03        330.91         7.77 o                         
   9   8   2        219.27        242.00         7.56 o                         
  10   8   2          8.51          8.52         4.29 o                         
 -11   9   2         90.25         80.95        13.40 o                         
 -10   9   2         38.30         38.27         6.79 o                         
  -9   9   2         29.21         30.09         5.53 o                         
  -8   9   2        194.69        184.28         7.41 o                         
  -7   9   2        794.80        809.93        13.90 o                         
  -6   9   2       2391.23       2468.48        33.18 o                         
  -5   9   2         77.61         62.99         3.13 o                         
  -4   9   2        800.32        768.91         9.51 o                         
  -3   9   2       1054.42       1170.34        14.44 o                         
  -2   9   2        507.11        568.71         7.64 o                         
  -1   9   2          0.10          5.32         0.79 o                         
   0   9   2        101.31         65.97         1.54 o                         
   1   9   2       1907.32       1956.38        21.79 o                         
   2   9   2       5830.64       6981.70        79.45 o                         
   3   9   2       1468.28       1488.58        17.51 o                         
   4   9   2          0.40          0.08         1.33 o                         
   5   9   2        326.82        298.69         5.88 o                         
   6   9   2       1343.80       1351.80        19.04 o                         
   7   9   2         23.62         19.85         3.83 o                         
   8   9   2        389.38        419.47        10.99 o                         
   9   9   2          2.01          3.34         5.56 o                         
  10   9   2          5.76          2.00         7.05 o                         
 -10  10   2         10.17         11.83         6.53 o                         
  -9  10   2         84.33         93.82         6.71 o                         
  -8  10   2        397.26        411.56        10.52 o                         
  -7  10   2       1043.24       1044.08        19.75 o                         
  -6  10   2        106.44         94.16         3.76 o                         
  -5  10   2        192.50        155.91         4.19 o                         
  -4  10   2        175.41        176.12         3.44 o                         
  -3  10   2       4868.91       5318.88        63.22 o                         
  -2  10   2        290.42        252.82         3.74 o                         
  -1  10   2        788.30        726.59         8.77 o                         
   0  10   2        514.50        564.29         7.26 o                         
   1  10   2       1752.39       1943.99        22.55 o                         
   2  10   2       3156.46       3888.27        46.43 o                         
   3  10   2        145.57        104.83         2.33 o                         
   4  10   2        122.55        157.70         4.15 o                         
   5  10   2        395.97        371.24         6.78 o                         
   6  10   2         89.20         71.69         3.53 o                         
   7  10   2          0.63          0.93         3.58 o                         
   8  10   2        129.96        131.21         6.82 o                         
   9  10   2        130.27        130.68         7.49 o                         
  10  10   2          1.93          4.35         8.50 o                         
 -10  11   2         84.74         67.83         7.18 o                         
  -9  11   2         14.03         16.90         5.45 o                         
  -8  11   2        172.10        162.59         6.67 o                         
  -7  11   2        640.41        618.39        13.19 o                         
  -6  11   2       2087.17       2097.63        31.90 o                         
  -5  11   2         17.82         21.07         2.33 o                         
  -4  11   2         43.97         48.90         2.72 o                         
  -3  11   2         92.19         80.11         2.17 o                         
  -2  11   2          7.35         12.83         1.20 o                         
  -1  11   2        625.94        703.77         8.60 o                         
   0  11   2         85.75         63.92         1.75 o                         
   1  11   2       1409.01       1513.60        17.74 o                         
   2  11   2        278.93        249.15         3.84 o                         
   3  11   2        422.18        421.31         6.00 o                         
   4  11   2        135.17        112.85         3.00 o                         
   5  11   2        227.98        228.93         5.61 o                         
   6  11   2       1299.42       1311.17        19.58 o                         
   7  11   2          5.93          8.53         4.14 o                         
   8  11   2        165.81        203.30         7.98 o                         
   9  11   2        256.86        273.95        11.53 o                         
  10  11   2         48.39         45.94         7.79 o                         
 -10  12   2         92.01         75.75         7.38 o                         
  -9  12   2        200.46        204.30         8.25 o                         
  -8  12   2         51.71         54.55         4.91 o                         
  -7  12   2         31.88         26.59         3.90 o                         
  -6  12   2       1572.00       1594.50        24.63 o                         
  -5  12   2         13.00         17.91         2.40 o                         
  -4  12   2          1.47          1.50         1.75 o                         
  -3  12   2       2982.16       3224.01        40.38 o                         
  -2  12   2        196.72        193.44         3.90 o                         
  -1  12   2          0.11          1.25         0.87 o                         
   0  12   2       1219.05       1431.58        16.89 o                         
   1  12   2        248.76        250.02         3.86 o                         
   2  12   2       2425.07       2681.23        31.02 o                         
   3  12   2        158.84        169.41         3.38 o                         
   4  12   2        684.61        693.66        10.91 o                         
   5  12   2        819.25        750.35        11.43 o                         
   6  12   2         17.91         21.05         3.02 o                         
   7  12   2         95.82        100.11         5.95 o                         
   8  12   2         65.36         70.87         7.12 o                         
   9  12   2        177.88        191.46         9.02 o                         
  10  12   2          7.01          9.02         7.80 o                         
 -10  13   2        276.27        302.46        13.77 o                         
  -9  13   2         30.20         20.58         5.13 o                         
  -8  13   2        540.62        528.74        12.26 o                         
  -7  13   2        242.09        208.17         7.03 o                         
  -6  13   2          0.47          1.62         2.68 o                         
  -5  13   2        314.80        324.91        10.65 o                         
  -4  13   2        548.37        485.17         8.00 o                         
  -3  13   2          5.92          2.60         1.47 o                         
  -2  13   2        204.77        189.45         4.42 o                         
  -1  13   2         91.61         79.82         1.82 o                         
   0  13   2        763.92        689.18         8.61 o                         
   1  13   2        973.49       1044.91        13.09 o                         
   2  13   2        447.90        448.42         6.22 o                         
   3  13   2        538.82        561.62         8.48 o                         
   4  13   2        246.21        231.96         4.76 o                         
   5  13   2          2.20          3.26         2.52 o                         
   6  13   2        250.82        247.68         6.17 o                         
   7  13   2        274.73        258.48         8.48 o                         
   8  13   2        567.24        613.20        14.37 o                         
   9  13   2        279.94        269.69        15.14 o                         
  10  13   2          0.04          0.40         8.14 o                         
 -10  14   2         17.96         20.87         5.93 o                         
  -9  14   2          0.02         -1.63         4.81 o                         
  -8  14   2        188.24        186.74         7.16 o                         
  -7  14   2          0.26         -0.14         3.30 o                         
  -6  14   2        262.86        247.37         6.61 o                         
  -5  14   2         17.33         23.97         2.60 o                         
  -4  14   2         76.19         89.14         4.52 o                         
  -3  14   2        993.65        952.19        14.14 o                         
  -2  14   2       1151.72       1121.75        14.02 o                         
  -1  14   2        134.85        134.37         3.51 o                         
   0  14   2        410.01        360.48         5.26 o                         
   1  14   2        357.75        367.08         5.57 o                         
   2  14   2        209.68        226.42         5.12 o                         
   3  14   2         25.53         18.98         1.90 o                         
   4  14   2        769.90        781.08        12.19 o                         
   5  14   2        986.31        953.85        16.75 o                         
   6  14   2          2.48          2.66         3.48 o                         
   7  14   2         37.21         40.15         5.00 o                         
   8  14   2        453.32        484.29        16.07 o                         
   9  14   2          6.31          9.22         7.59 o                         
 -10  15   2         73.34         74.00        10.75 o                         
  -9  15   2         62.87         57.60         5.23 o                         
  -8  15   2         79.06         80.80         5.33 o                         
  -7  15   2         88.37         82.67         4.43 o                         
  -6  15   2         92.82        103.87         4.28 o                         
  -5  15   2         23.56         21.55         2.68 o                         
  -4  15   2        386.75        357.32         6.51 o                         
  -3  15   2        952.60        880.42        13.28 o                         
  -2  15   2        319.97        294.25         5.75 o                         
  -1  15   2         95.18         76.73         2.26 o                         
   0  15   2       1086.34        961.99        13.43 o                         
   1  15   2        226.94        206.50         3.78 o                         
   2  15   2         88.25         85.06         2.85 o                         
   3  15   2          3.24          3.36         1.98 o                         
   4  15   2          0.61          0.52         2.34 o                         
   5  15   2          1.52          2.86         2.82 o                         
   6  15   2        172.67        178.15         6.93 o                         
   7  15   2        470.18        474.85        11.87 o                         
   8  15   2          8.06         10.26         6.03 o                         
   9  15   2         19.04         16.53         7.67 o                         
  -9  16   2          6.32          5.74         7.19 o                         
  -8  16   2         15.60          8.73         3.68 o                         
  -7  16   2         89.47         91.39         4.66 o                         
  -6  16   2         69.61         62.97         3.58 o                         
  -5  16   2       1472.31       1415.70        22.16 o                         
  -4  16   2        419.16        388.12         7.05 o                         
  -3  16   2        644.15        606.96         9.72 o                         
  -2  16   2         29.03         21.95         1.83 o                         
  -1  16   2        128.03        124.20         2.64 o                         
   0  16   2          0.65          0.92         1.56 o                         
   1  16   2        135.17        122.93         3.26 o                         
   2  16   2       1090.32       1055.61        15.60 o                         
   3  16   2        554.96        493.53         8.38 o                         
   4  16   2         61.97         69.68         3.49 o                         
   5  16   2        285.07        228.20         6.65 o                         
   6  16   2         50.59         41.79         4.13 o                         
   7  16   2        108.92        112.35         6.33 o                         
   8  16   2        110.36        123.48         8.21 o                         
   9  16   2          2.16          1.05         7.55 o                         
  -9  17   2          0.85          1.73         7.49 o                         
  -8  17   2         85.19         87.64         8.81 o                         
  -7  17   2          0.00          0.12         2.90 o                         
  -6  17   2         38.47         39.66         3.28 o                         
  -5  17   2         13.52          6.13         2.62 o                         
  -4  17   2        133.66        125.29         4.22 o                         
  -3  17   2       1051.48       1019.73        15.21 o                         
  -2  17   2        281.99        281.76         5.43 o                         
  -1  17   2         15.33         21.50         1.44 o                         
   0  17   2         11.47          5.96         1.81 o                         
   1  17   2       1782.37       1831.36        23.73 o                         
   2  17   2        638.52        600.30         9.69 o                         
   3  17   2         88.95         98.97         4.79 o                         
   4  17   2          1.58         -0.10         2.71 o                         
   5  17   2        109.67        113.90         5.90 o                         
   6  17   2        223.92        214.68         7.11 o                         
   7  17   2         38.65         25.15         5.29 o                         
   8  17   2          2.47         -2.60         6.59 o                         
   9  17   2          0.15          2.49         8.52 o                         
  -9  18   2          4.82          2.92         7.91 o                         
  -8  18   2         55.76         47.49         7.13 o                         
  -7  18   2         20.81         16.38         5.15 o                         
  -6  18   2        379.48        360.20        13.52 o                         
  -5  18   2        339.45        347.03         8.51 o                         
  -4  18   2         13.18         11.13         2.37 o                         
  -3  18   2         15.32          5.71         2.08 o                         
  -2  18   2          9.15          2.95         1.91 o                         
  -1  18   2        559.78        552.77         9.35 o                         
   0  18   2        427.86        413.54         6.64 o                         
   1  18   2        379.90        400.53         6.58 o                         
   2  18   2         40.78         38.55         2.67 o                         
   3  18   2          0.81          2.11         2.43 o                         
   4  18   2        537.77        530.34         9.88 o                         
   5  18   2        206.36        160.63         6.33 o                         
   6  18   2         27.24         23.15         4.55 o                         
   7  18   2         27.57         12.27         5.57 o                         
   8  18   2         89.21         96.99         8.28 o                         
   9  18   2        366.91        394.15        26.21 o                         
  -9  19   2         39.62         40.03         8.49 o                         
  -8  19   2        335.43        339.26        17.96 o                         
  -7  19   2         36.54         35.42         5.67 o                         
  -6  19   2          5.33          0.20         4.13 o                         
  -5  19   2        385.46        341.76         8.52 o                         
  -4  19   2        424.66        423.21         7.74 o                         
  -3  19   2        833.50        776.22        12.26 o                         
  -2  19   2        933.61        852.81        13.08 o                         
  -1  19   2        441.80        389.96         7.60 o                         
   0  19   2        559.31        590.60         8.82 o                         
   1  19   2        331.02        296.00         5.53 o                         
   2  19   2        189.42        169.51         4.59 o                         
   3  19   2         62.16         48.58         3.15 o                         
   4  19   2        103.22         81.61         4.87 o                         
   5  19   2         55.27         48.85         4.58 o                         
   6  19   2         17.70         22.55         4.73 o                         
   7  19   2         30.01         21.75         6.04 o                         
   8  19   2        429.53        459.30        15.02 o                         
  -8  20   2         94.11        110.30         8.57 o                         
  -7  20   2         29.25         19.58         5.67 o                         
  -6  20   2        374.30        348.70         9.30 o                         
  -5  20   2          0.54          1.35         3.69 o                         
  -4  20   2        274.54        331.77        10.92 o                         
  -3  20   2        611.48        544.31         9.26 o                         
  -2  20   2         93.38        107.49         4.11 o                         
  -1  20   2         14.58         12.53         2.42 o                         
   0  20   2         76.61         63.44         2.91 o                         
   1  20   2        746.07        685.68        10.11 o                         
   2  20   2        161.64        133.54         4.33 o                         
   3  20   2        167.77        156.50         4.85 o                         
   4  20   2         13.51         14.08         3.51 o                         
   5  20   2          4.08          5.47         4.08 o                         
   6  20   2         23.77         21.54         4.95 o                         
   7  20   2         22.87         18.25         6.36 o                         
   8  20   2         39.60         46.54         7.86 o                         
  -8  21   2        186.51        199.94        12.39 o                         
  -7  21   2        232.24        254.25         9.90 o                         
  -6  21   2         67.35         87.17         5.55 o                         
  -5  21   2         10.01          4.85         3.89 o                         
  -4  21   2          8.20          9.09         3.50 o                         
  -3  21   2         28.13         15.54         2.32 o                         
  -2  21   2        949.75        940.91        14.45 o                         
  -1  21   2         39.60         34.17         2.91 o                         
   0  21   2       1318.21       1277.96        17.29 o                         
   1  21   2        209.42        201.69         4.80 o                         
   2  21   2         14.94         14.71         2.88 o                         
   3  21   2        113.79        113.78         4.89 o                         
   4  21   2        188.70        198.66         6.56 o                         
   5  21   2         93.36        101.58         5.77 o                         
   6  21   2        151.02        159.78         7.55 o                         
   7  21   2          8.44         10.49         6.59 o                         
   8  21   2         47.89         59.16         8.95 o                         
  -8  22   2          0.76          1.70         7.51 o                         
  -7  22   2         92.40         98.22         7.42 o                         
  -6  22   2         78.53         68.96         5.57 o                         
  -5  22   2        164.77        162.35         6.94 o                         
  -4  22   2          0.13          4.81         3.59 o                         
  -3  22   2         89.51         84.76         4.16 o                         
  -2  22   2       1783.62       1873.14        27.05 o                         
  -1  22   2        209.66        190.75         5.25 o                         
   0  22   2          2.63          9.02         2.46 o                         
   1  22   2         65.44         56.27         3.69 o                         
   2  22   2        431.32        418.97        10.87 o                         
   3  22   2        338.65        303.88         7.36 o                         
   4  22   2          4.73          7.51         3.84 o                         
   5  22   2        120.40        108.46         5.99 o                         
   6  22   2          5.75          9.24         5.26 o                         
   7  22   2        492.05        519.86        15.28 o                         
  -7  23   2         27.17         24.43         6.54 o                         
  -6  23   2        205.85        204.72         7.92 o                         
  -5  23   2         20.76         20.90         4.50 o                         
  -4  23   2         57.26         53.52         4.37 o                         
  -3  23   2         78.86         72.49         5.09 o                         
  -2  23   2         56.06         52.46         3.45 o                         
  -1  23   2         85.76         84.80         3.99 o                         
   0  23   2          0.17         -0.19         2.70 o                         
   1  23   2         92.75         79.33         3.72 o                         
   2  23   2        302.81        271.93         6.32 o                         
   3  23   2          8.35          8.04         3.45 o                         
   4  23   2         32.23         30.61         4.23 o                         
   5  23   2         64.76         52.09         5.49 o                         
   6  23   2        365.09        394.36        11.72 o                         
   7  23   2         34.85         40.32         7.61 o                         
  -7  24   2        218.36        242.57        13.21 o                         
  -6  24   2          5.18          5.56         5.39 o                         
  -5  24   2        285.50        305.22        13.45 o                         
  -4  24   2         18.53         14.20         3.92 o                         
  -3  24   2        170.96        179.71         5.81 o                         
  -2  24   2         34.00         33.11         4.45 o                         
  -1  24   2        300.01        293.64         7.12 o                         
   0  24   2        381.39        357.21         7.56 o                         
   1  24   2        455.93        473.13         8.63 o                         
   2  24   2         59.36         59.09         3.97 o                         
   3  24   2        116.67        109.09         5.33 o                         
   4  24   2         27.41         28.62         4.55 o                         
   5  24   2        219.74        225.41         9.79 o                         
   6  24   2          8.94          5.77         5.84 o                         
   7  24   2         25.50         12.81         9.50 o                         
  -7  25   2          2.76         -4.80        15.01 o                         
  -6  25   2          6.98          9.03         5.75 o                         
  -5  25   2         23.20         17.79         4.92 o                         
  -4  25   2         12.11          6.73         4.16 o                         
  -3  25   2         68.85         65.37         4.09 o                         
  -2  25   2         66.46         60.28         5.41 o                         
  -1  25   2        196.33        178.16         7.32 o                         
   0  25   2         74.53         68.03         3.98 o                         
   1  25   2         22.20         18.27         3.49 o                         
   2  25   2         44.83         27.02         3.72 o                         
   3  25   2         36.49         30.15         4.47 o                         
   4  25   2         87.24         76.74         5.55 o                         
   5  25   2         99.34        104.37         6.81 o                         
   6  25   2         39.52         47.47         6.83 o                         
  -6  26   2         18.31         16.98         6.09 o                         
  -5  26   2         74.66         75.68         6.00 o                         
  -4  26   2         18.40         25.59         4.58 o                         
  -3  26   2          3.12          2.21         3.15 o                         
  -2  26   2         25.65         27.02         4.50 o                         
  -1  26   2        179.58        197.13         5.73 o                         
   0  26   2          1.74          0.65         3.12 o                         
   1  26   2        182.31        226.09         6.87 o                         
   2  26   2        103.90         84.37         5.21 o                         
   3  26   2        387.24        381.31         9.42 o                         
   4  26   2         16.98         15.63         5.08 o                         
   5  26   2          6.11          9.02         6.10 o                         
   6  26   2         85.48         93.26        10.14 o                         
  -6  27   2         34.97         63.15        21.82 o                         
  -5  27   2          3.42          3.14         5.29 o                         
  -4  27   2         12.59         10.84         4.66 o                         
  -3  27   2         35.65         27.37         5.67 o                         
  -2  27   2        541.01        602.79        12.45 o                         
  -1  27   2         38.45         35.15         4.95 o                         
   0  27   2          4.05          0.48         3.34 o                         
   1  27   2        114.04         98.31         5.08 o                         
   2  27   2        123.68        116.89         5.60 o                         
   3  27   2        367.69        381.90         9.68 o                         
   4  27   2          0.09         -0.18         5.29 o                         
   5  27   2          2.34          2.90         6.33 o                         
  -5  28   2          0.04         -3.19         5.60 o                         
  -4  28   2        111.70         90.46         5.78 o                         
  -3  28   2         11.79         11.30         5.53 o                         
  -2  28   2          2.03          3.62         5.00 o                         
  -1  28   2          5.47          7.80         5.04 o                         
   0  28   2          1.45          2.03         3.50 o                         
   1  28   2        120.87        102.95         5.32 o                         
   2  28   2          0.63         -0.67         4.36 o                         
   3  28   2         16.17         21.92         5.24 o                         
   4  28   2        220.64        226.12        10.58 o                         
  -4  29   2         27.80         24.50         7.15 o                         
  -3  29   2         12.17          8.85         6.40 o                         
  -2  29   2         56.80         56.03         5.99 o                         
  -1  29   2          7.45         -0.33         5.12 o                         
   0  29   2         35.52         26.56         5.90 o                         
   1  29   2         20.82         23.85         4.57 o                         
   2  29   2         17.41         17.97         4.94 o                         
   3  29   2          0.50         -0.02         5.38 o                         
   4  29   2          3.07          5.22        15.72 o                         
  -3  30   2         46.77         43.93         7.19 o                         
  -2  30   2         11.19         11.66         6.05 o                         
  -1  30   2         13.01         10.96         6.06 o                         
   0  30   2        251.01        296.05        10.37 o                         
   1  30   2         33.86         32.42         4.65 o                         
   2  30   2          0.63          2.26         5.14 o                         
   3  30   2        137.51        140.47        19.54 o                         
  -2  31   2         58.09         48.98        15.34 o                         
  -1  31   2         90.61         89.41         8.18 o                         
   0  31   2          1.51          4.81         7.02 o                         
   1  31   2          2.73          3.71        10.97 o                         
 -11   0   3          0.06          2.41        11.49 o                         
  -9   0   3       2410.47       2462.50        75.83 o                         
  -7   0   3        390.60        366.34        10.48 o                         
  -5   0   3       9954.81      11371.03       164.70 o                         
  -3   0   3       1767.74       1830.13        28.81 o                         
  -1   0   3      29673.27      34628.54       631.66 o                         
   1   0   3       8539.66       9797.82       178.85 o                         
   3   0   3       1577.40       1644.51        28.05 o                         
   5   0   3       1382.05       1438.74        30.81 o                         
   7   0   3        158.89        181.71         9.83 o                         
   9   0   3        635.14        628.12        17.10 o                         
 -11   1   3         27.13         21.97         8.27 o                         
 -10   1   3          4.99          4.53         6.74 o                         
  -9   1   3         28.92         22.49         5.97 o                         
  -8   1   3        179.69        183.88         6.28 o                         
  -7   1   3         46.71         31.96         2.74 o                         
  -6   1   3         23.01         18.72         1.98 o                         
  -5   1   3          6.47         13.05         1.31 o                         
  -4   1   3          3.48          3.83         0.97 o                         
  -3   1   3         22.67         19.13         0.94 o                         
  -2   1   3          2.57          1.54         0.63 o                         
  -1   1   3      19811.77      21778.31       246.06 o                         
   0   1   3       2004.90       2217.28        28.84 o                         
   1   1   3       1259.67       1394.00        17.42 o                         
   2   1   3       1522.64       1659.30        21.77 o                         
   3   1   3        288.93        266.83         4.44 o                         
   4   1   3         35.72         29.70         1.38 o                         
   5   1   3         10.33          7.62         1.82 o                         
   6   1   3          5.27          6.55         2.32 o                         
   7   1   3         31.82         45.46         3.27 o                         
   8   1   3        336.63        324.15         8.04 o                         
   9   1   3         28.80         29.91         4.40 o                         
  10   1   3         20.71         16.49         5.05 o                         
 -11   2   3        522.76        530.82        19.28 o                         
 -10   2   3        340.26        341.55        13.40 o                         
  -9   2   3        142.10        139.57         8.22 o                         
  -8   2   3         46.42         39.55         4.21 o                         
  -7   2   3         23.44         18.26         2.48 o                         
  -6   2   3         65.85         77.01         3.86 o                         
  -5   2   3       3270.75       3578.61        36.00 o                         
  -4   2   3         24.63         31.90         1.83 o                         
  -3   2   3        740.70        741.80         8.89 o                         
  -2   2   3        696.02        722.06         8.58 o                         
  -1   2   3      40299.89      44484.98       503.34 o                         
   0   2   3        225.69        260.46         3.35 o                         
   1   2   3       4376.00       4882.63        63.21 o                         
   2   2   3       2195.60       2420.68        27.69 o                         
   3   2   3       6816.25       7864.74        92.94 o                         
   4   2   3       1886.36       2047.22        24.72 o                         
   5   2   3       4483.97       4745.11        65.36 o                         
   6   2   3        114.05        107.87         3.69 o                         
   7   2   3        572.40        515.81         9.47 o                         
   8   2   3        212.11        182.50         6.25 o                         
   9   2   3         34.85         37.06         4.31 o                         
  10   2   3         28.18         23.32         5.34 o                         
 -11   3   3        321.45        330.71        14.61 o                         
 -10   3   3          9.02          5.36         6.87 o                         
  -9   3   3          4.49          4.93         4.45 o                         
  -8   3   3        435.07        459.84         9.94 o                         
  -7   3   3          6.86          2.72         2.57 o                         
  -6   3   3       1484.97       1602.28        18.42 o                         
  -5   3   3        236.43        224.85         4.43 o                         
  -4   3   3       1413.50       1565.29        17.08 o                         
  -3   3   3        410.02        436.20         5.09 o                         
  -2   3   3       4237.79       4951.19        58.62 o                         
  -1   3   3        699.62        785.32         9.59 o                         
   0   3   3       5017.80       5765.39        62.99 o                         
   1   3   3        171.33        202.90         2.84 o                         
   2   3   3       5682.75       5987.10        70.85 o                         
   3   3   3       3642.26       3971.28        45.32 o                         
   4   3   3        207.25        212.53         3.49 o                         
   5   3   3        140.21        140.91         3.30 o                         
   6   3   3       1445.77       1441.75        22.17 o                         
   7   3   3         23.86          8.32         2.71 o                         
   8   3   3        154.37        151.60         5.33 o                         
   9   3   3        231.19        227.65         7.16 o                         
  10   3   3          2.61         -1.78         5.16 o                         
 -11   4   3          0.86         -1.69         8.23 o                         
 -10   4   3          3.37          1.27         6.71 o                         
  -9   4   3        240.07        238.10         8.08 o                         
  -8   4   3          3.24          2.45         3.61 o                         
  -7   4   3         98.10         99.98         4.09 o                         
  -6   4   3        328.05        300.55         4.59 o                         
  -5   4   3         21.39         13.91         1.36 o                         
  -4   4   3        358.58        402.25         6.03 o                         
  -3   4   3         26.83         27.37         1.02 o                         
  -2   4   3        113.96        124.12         2.87 o                         
  -1   4   3       4175.47       4581.55        52.09 o                         
   0   4   3       9745.80      10635.40       130.94 o                         
   1   4   3        189.75        157.09         3.06 o                         
   2   4   3       2858.47       3156.06        37.49 o                         
   3   4   3       5555.52       5947.41        73.56 o                         
   4   4   3        290.75        301.12         4.03 o                         
   5   4   3         19.49         13.37         1.56 o                         
   6   4   3        266.15        250.72         7.23 o                         
   7   4   3          8.71          0.27         2.66 o                         
   8   4   3         15.60         14.66         3.41 o                         
   9   4   3        165.94        185.63         6.40 o                         
  10   4   3         12.38         11.84         5.48 o                         
 -11   5   3          0.50          3.87         8.22 o                         
 -10   5   3        635.18        697.32        25.92 o                         
  -9   5   3        108.00        106.96         6.21 o                         
  -8   5   3          9.69         12.34         3.97 o                         
  -7   5   3          6.87          4.70         2.95 o                         
  -6   5   3        205.17        214.48         4.83 o                         
  -5   5   3         52.86         64.01         2.56 o                         
  -4   5   3        338.02        335.57         4.65 o                         
  -3   5   3         12.23         14.49         0.95 o                         
  -2   5   3       8931.24       9795.69       120.72 o                         
  -1   5   3       1336.65       1261.56        14.59 o                         
   0   5   3       1574.35       1663.68        21.85 o                         
   1   5   3        767.14        819.15        11.66 o                         
   2   5   3        175.43        181.07         3.80 o                         
   3   5   3       1372.42       1333.01        16.29 o                         
   4   5   3       1815.02       1830.15        21.31 o                         
   5   5   3        999.97       1027.62        13.61 o                         
   6   5   3        233.67        220.83         5.18 o                         
   7   5   3        112.50         96.39         4.01 o                         
   8   5   3        796.98        792.78        13.80 o                         
   9   5   3          0.17          2.08         3.96 o                         
  10   5   3          4.48          4.31         5.45 o                         
 -11   6   3         10.29          3.61         8.35 o                         
 -10   6   3        116.17        122.94         8.62 o                         
  -9   6   3        427.11        440.46        11.48 o                         
  -8   6   3        146.98        137.59         6.57 o                         
  -7   6   3         63.71         66.04         3.72 o                         
  -6   6   3        629.62        684.52        10.83 o                         
  -5   6   3        224.84        213.07         3.69 o                         
  -4   6   3        669.78        765.30         9.05 o                         
  -3   6   3        762.92        866.68        10.88 o                         
  -2   6   3          0.93          1.50         0.89 o                         
  -1   6   3        198.22        238.79         3.75 o                         
   0   6   3       1631.59       1732.83        22.83 o                         
   1   6   3        140.51        126.29         2.66 o                         
   2   6   3       1518.43       1673.33        20.16 o                         
   3   6   3        219.42        229.83         3.37 o                         
   4   6   3        636.10        634.48         8.32 o                         
   5   6   3          3.63          3.36         1.09 o                         
   6   6   3       1675.27       1575.88        24.22 o                         
   7   6   3          0.05          1.42         2.64 o                         
   8   6   3          2.41          0.72         3.15 o                         
   9   6   3        137.58        149.33         6.12 o                         
  10   6   3         39.66         48.46         6.73 o                         
 -11   7   3          7.23          7.62         8.58 o                         
 -10   7   3         16.29         10.66         5.87 o                         
  -9   7   3         49.97         44.10         5.29 o                         
  -8   7   3        553.67        547.90        11.89 o                         
  -7   7   3          8.69          9.70         3.17 o                         
  -6   7   3        301.77        273.60         5.68 o                         
  -5   7   3        180.69        164.11         3.68 o                         
  -4   7   3       1214.82       1183.10        14.46 o                         
  -3   7   3         30.25         44.50         1.64 o                         
  -2   7   3       2034.12       2118.65        25.46 o                         
  -1   7   3        880.05        855.87         9.72 o                         
   0   7   3        191.65        165.71         2.84 o                         
   1   7   3       1323.68       1356.49        18.10 o                         
   2   7   3       5681.09       6390.26        82.99 o                         
   3   7   3         30.23         26.54         1.23 o                         
   4   7   3       1647.74       1579.22        19.37 o                         
   5   7   3        489.05        449.00         7.64 o                         
   6   7   3        261.97        271.04         6.80 o                         
   7   7   3         29.84         23.56         2.63 o                         
   8   7   3        167.71        151.91         5.57 o                         
   9   7   3         47.20         47.98         4.22 o                         
  10   7   3          3.40          4.18         7.44 o                         
 -11   8   3          1.89          6.06        10.08 o                         
 -10   8   3          0.96          2.47         6.32 o                         
  -9   8   3         14.45         14.92         5.31 o                         
  -8   8   3         34.95         33.60         4.50 o                         
  -7   8   3        250.18        252.73         6.81 o                         
  -6   8   3        178.99        182.10         4.72 o                         
  -5   8   3       1576.24       1722.90        23.28 o                         
  -4   8   3        157.70        172.62         3.22 o                         
  -3   8   3       4435.02       5135.60        63.67 o                         
  -2   8   3       5059.70       6004.93        71.13 o                         
  -1   8   3         65.99         64.96         1.30 o                         
   0   8   3        272.15        328.75         4.60 o                         
   1   8   3         29.89         42.02         1.94 o                         
   2   8   3        679.53        740.17        10.88 o                         
   3   8   3       1354.83       1502.15        18.38 o                         
   4   8   3        504.00        501.95         8.84 o                         
   5   8   3         80.35         71.75         2.94 o                         
   6   8   3        406.01        422.89         8.97 o                         
   7   8   3         53.76         60.21         4.45 o                         
   8   8   3         99.98         94.90         5.79 o                         
   9   8   3          2.80          1.07         5.63 o                         
  10   8   3          0.53         -1.45         7.57 o                         
 -11   9   3        118.06        137.46        20.36 o                         
 -10   9   3        147.31        129.35         8.42 o                         
  -9   9   3        253.06        247.93         9.88 o                         
  -8   9   3         64.73         74.49         5.09 o                         
  -7   9   3         40.92         34.11         3.98 o                         
  -6   9   3       2963.71       2921.36        43.60 o                         
  -5   9   3       1232.07       1278.91        17.67 o                         
  -4   9   3       2488.33       2523.91        33.48 o                         
  -3   9   3       2694.23       3129.38        39.17 o                         
  -2   9   3         29.74          8.30         1.06 o                         
  -1   9   3       2086.74       2195.24        25.27 o                         
   0   9   3       3409.39       3672.88        40.48 o                         
   1   9   3         10.62         29.91         1.40 o                         
   2   9   3        179.50        231.19         4.03 o                         
   3   9   3          8.21          5.73         1.13 o                         
   4   9   3          0.66          1.17         1.35 o                         
   5   9   3         25.76         23.95         2.44 o                         
   6   9   3         54.50         46.66         3.61 o                         
   7   9   3        100.37         92.37         5.27 o                         
   8   9   3        521.96        529.37        11.67 o                         
   9   9   3         68.40         68.80         7.56 o                         
  10   9   3        141.04        146.41         9.73 o                         
 -10  10   3         94.70        100.05         8.10 o                         
  -9  10   3          9.83          9.71         5.07 o                         
  -8  10   3        747.16        723.79        15.24 o                         
  -7  10   3       1420.89       1425.56        26.08 o                         
  -6  10   3        875.02        841.33        13.94 o                         
  -5  10   3         14.55          9.40         2.26 o                         
  -4  10   3       2593.52       2779.58        38.78 o                         
  -3  10   3          0.09          4.07         1.23 o                         
  -2  10   3         91.09         80.58         1.98 o                         
  -1  10   3          0.02          0.83         1.04 o                         
   0  10   3        283.38        284.34         4.59 o                         
   1  10   3        915.07       1130.60        14.03 o                         
   2  10   3        480.99        574.41         8.21 o                         
   3  10   3       2243.30       2384.62        27.69 o                         
   4  10   3       1081.42       1086.77        14.42 o                         
   5  10   3        213.20        179.32         5.60 o                         
   6  10   3        515.79        481.35         9.93 o                         
   7  10   3         12.84         18.50         4.03 o                         
   8  10   3          0.89          1.71         4.87 o                         
   9  10   3          0.42         -1.40         5.79 o                         
  10  10   3        110.27         92.77         9.18 o                         
 -10  11   3        147.39        138.41         9.43 o                         
  -9  11   3        399.14        417.21        11.33 o                         
  -8  11   3         11.10         11.99         4.29 o                         
  -7  11   3        402.48        378.23         9.41 o                         
  -6  11   3       3834.72       3888.02        57.60 o                         
  -5  11   3         64.63         62.31         3.26 o                         
  -4  11   3        853.94        835.16        12.56 o                         
  -3  11   3         29.05         40.72         1.96 o                         
  -2  11   3         41.06         56.33         2.61 o                         
  -1  11   3        195.62        174.83         3.08 o                         
   0  11   3       2772.48       2898.58        33.38 o                         
   1  11   3          0.00          1.77         0.78 o                         
   2  11   3        165.05        141.80         2.55 o                         
   3  11   3        394.77        394.55         5.46 o                         
   4  11   3       1019.95        981.60        12.74 o                         
   5  11   3         19.76         16.48         2.54 o                         
   6  11   3         10.82          8.22         2.93 o                         
   7  11   3         47.14         53.35         4.52 o                         
   8  11   3        107.23         91.24         6.17 o                         
   9  11   3        183.65        180.19         8.65 o                         
  10  11   3        203.16        260.58        13.95 o                         
 -10  12   3         28.71         20.80         6.89 o                         
  -9  12   3         35.86         36.73         5.61 o                         
  -8  12   3         61.50         59.10         5.04 o                         
  -7  12   3        439.60        433.05        10.08 o                         
  -6  12   3        464.04        446.66         9.54 o                         
  -5  12   3          0.89          0.33         2.26 o                         
  -4  12   3          0.81          0.70         1.80 o                         
  -3  12   3        234.80        242.57         6.84 o                         
  -2  12   3        131.20        144.33         3.71 o                         
  -1  12   3        178.08        118.99         2.69 o                         
   0  12   3        614.93        719.40         9.22 o                         
   1  12   3       1518.22       1514.36        17.17 o                         
   2  12   3        207.33        211.13         3.40 o                         
   3  12   3          4.06          7.71         1.35 o                         
   4  12   3        996.42        967.48        13.83 o                         
   5  12   3         69.02         66.34         3.22 o                         
   6  12   3         26.90         30.11         3.28 o                         
   7  12   3        518.04        552.39        11.80 o                         
   8  12   3         22.17          6.94         5.16 o                         
   9  12   3          4.74          1.39         8.19 o                         
  10  12   3         12.74          6.30         9.13 o                         
 -10  13   3        148.92        136.06         8.68 o                         
  -9  13   3         41.17         42.80         5.78 o                         
  -8  13   3         39.34         30.07         4.76 o                         
  -7  13   3         14.57         21.35         3.84 o                         
  -6  13   3         32.79         32.26         3.22 o                         
  -5  13   3          3.00          2.64         2.37 o                         
  -4  13   3        132.08        130.44         3.67 o                         
  -3  13   3        112.75        101.21         3.54 o                         
  -2  13   3        297.93        310.51         4.83 o                         
  -1  13   3         22.81         24.87         1.54 o                         
   0  13   3       2778.24       2793.19        32.33 o                         
   1  13   3          1.95          5.22         1.16 o                         
   2  13   3       1556.04       1630.23        20.05 o                         
   3  13   3        118.46        113.44         3.05 o                         
   4  13   3       1521.43       1464.05        20.25 o                         
   5  13   3          1.38         -2.45         2.45 o                         
   6  13   3          0.09         -0.09         3.17 o                         
   7  13   3         73.76         76.75         5.51 o                         
   8  13   3         65.73         67.27         7.54 o                         
   9  13   3         17.05         16.35         7.32 o                         
 -10  14   3        174.38        175.69         9.48 o                         
  -9  14   3        357.38        378.40        13.84 o                         
  -8  14   3          3.05          2.30         4.23 o                         
  -7  14   3        701.65        734.40        17.03 o                         
  -6  14   3         28.31         18.18         3.04 o                         
  -5  14   3         56.33         71.61         3.48 o                         
  -4  14   3        113.19         91.83         3.23 o                         
  -3  14   3       2615.84       2564.00        35.96 o                         
  -2  14   3        117.40        116.25         2.92 o                         
  -1  14   3         29.57         29.29         1.84 o                         
   0  14   3         99.78         69.57         2.41 o                         
   1  14   3       1836.94       1842.16        22.57 o                         
   2  14   3        148.51        148.61         3.12 o                         
   3  14   3       1479.57       1558.52        20.24 o                         
   4  14   3          3.48          1.15         2.21 o                         
   5  14   3        341.38        306.08         7.16 o                         
   6  14   3         18.22         19.36         3.84 o                         
   7  14   3        305.92        338.73        11.04 o                         
   8  14   3        167.98        179.50         8.39 o                         
   9  14   3         16.71         10.57         7.54 o                         
 -10  15   3         49.12         43.81         6.58 o                         
  -9  15   3         89.66         77.63         6.22 o                         
  -8  15   3        117.03        121.45         6.29 o                         
  -7  15   3          0.03          3.28         3.61 o                         
  -6  15   3        141.56        151.29         5.17 o                         
  -5  15   3        190.85        176.20         5.08 o                         
  -4  15   3        114.20        126.15         3.85 o                         
  -3  15   3         76.94         67.96         2.73 o                         
  -2  15   3         11.66          8.30         1.43 o                         
  -1  15   3          0.10          0.83         1.58 o                         
   0  15   3          2.63          1.65         1.34 o                         
   1  15   3         99.49         91.20         2.57 o                         
   2  15   3          1.09          1.20         1.54 o                         
   3  15   3          0.68          0.10         1.90 o                         
   4  15   3       2394.94       2361.75        33.63 o                         
   5  15   3         61.91         55.73         3.64 o                         
   6  15   3          0.07         -0.43         3.79 o                         
   7  15   3          0.09          6.48         5.13 o                         
   8  15   3         46.51         50.29         7.14 o                         
   9  15   3         63.28         68.66         9.49 o                         
  -9  16   3        100.84        111.03         7.93 o                         
  -8  16   3         21.42         20.39         4.52 o                         
  -7  16   3        499.83        500.13        10.89 o                         
  -6  16   3        144.08        134.01         5.06 o                         
  -5  16   3        117.24        115.58         5.37 o                         
  -4  16   3        318.23        327.03         6.34 o                         
  -3  16   3        299.81        266.59         5.35 o                         
  -2  16   3        881.29        809.95        11.61 o                         
  -1  16   3       5676.63       5804.84        75.84 o                         
   0  16   3        123.41         95.69         2.94 o                         
   1  16   3        440.80        388.56         7.85 o                         
   2  16   3        122.66        105.93         3.35 o                         
   3  16   3        896.42        935.56        13.50 o                         
   4  16   3        141.65        120.07         4.10 o                         
   5  16   3        407.26        430.12         8.83 o                         
   6  16   3          0.04         -1.84         3.77 o                         
   7  16   3        334.16        368.75        15.05 o                         
   8  16   3        193.07        213.32        12.05 o                         
   9  16   3         37.18         41.37         9.13 o                         
  -9  17   3         22.45         20.96         5.01 o                         
  -8  17   3         43.57         38.27         5.02 o                         
  -7  17   3          4.19          5.97         3.74 o                         
  -6  17   3       1123.23       1142.58        18.65 o                         
  -5  17   3        231.61        213.25         5.75 o                         
  -4  17   3          1.68          2.32         2.37 o                         
  -3  17   3         18.94         10.57         2.17 o                         
  -2  17   3        176.95        170.68         3.73 o                         
  -1  17   3          2.22          1.34         1.89 o                         
   0  17   3       1230.27       1208.60        16.11 o                         
   1  17   3         65.55         53.71         2.44 o                         
   2  17   3        405.14        383.30         6.93 o                         
   3  17   3        257.71        220.82         5.14 o                         
   4  17   3        153.20        124.00         6.17 o                         
   5  17   3          0.15          1.84         3.32 o                         
   6  17   3         28.33         22.20         4.20 o                         
   7  17   3          2.41          5.89         5.02 o                         
   8  17   3         69.61         71.63         7.64 o                         
   9  17   3         30.87         26.47        21.36 o                         
  -9  18   3        101.42         95.87         9.33 o                         
  -8  18   3          2.81          9.37         4.23 o                         
  -7  18   3        361.27        399.08        11.50 o                         
  -6  18   3        227.63        235.04         9.82 o                         
  -5  18   3        138.68        144.96         4.97 o                         
  -4  18   3        851.66        833.83        13.08 o                         
  -3  18   3       2399.90       2337.69        33.20 o                         
  -2  18   3        876.24        870.89        13.54 o                         
  -1  18   3        273.62        274.67         5.63 o                         
   0  18   3        447.26        411.01         6.67 o                         
   1  18   3         70.11         61.00         2.64 o                         
   2  18   3          7.61         10.63         2.39 o                         
   3  18   3        623.22        630.09        10.45 o                         
   4  18   3          4.55          2.30         2.98 o                         
   5  18   3         28.88         27.80         3.92 o                         
   6  18   3         13.30         17.33         4.28 o                         
   7  18   3        324.30        370.85        10.98 o                         
   8  18   3          3.49          0.13         7.66 o                         
  -9  19   3         14.28          4.84         8.18 o                         
  -8  19   3        964.84       1055.72        30.45 o                         
  -7  19   3         71.73         81.69         4.79 o                         
  -6  19   3         65.20         72.51         6.43 o                         
  -5  19   3        139.84        130.88         7.97 o                         
  -4  19   3        536.48        508.76         8.94 o                         
  -3  19   3        133.41        147.29         4.67 o                         
  -2  19   3       1332.25       1292.36        17.96 o                         
  -1  19   3         36.96         35.38         2.85 o                         
   0  19   3         29.15         20.64         2.31 o                         
   1  19   3        279.96        241.41         5.01 o                         
   2  19   3        254.02        252.17         5.70 o                         
   3  19   3         14.73         19.46         2.83 o                         
   4  19   3        111.38        123.06         5.60 o                         
   5  19   3          4.54          4.69         3.84 o                         
   6  19   3         41.42         40.57         5.07 o                         
   7  19   3          9.49         16.27         5.98 o                         
   8  19   3         30.48         27.68         9.22 o                         
  -8  20   3        311.77        366.89        13.30 o                         
  -7  20   3        112.87        122.30         7.34 o                         
  -6  20   3         39.87         25.18         3.25 o                         
  -5  20   3          1.35          1.77         2.86 o                         
  -4  20   3        344.68        316.14         6.70 o                         
  -3  20   3       2040.06       2020.41        30.72 o                         
  -2  20   3          0.61          0.70         2.63 o                         
  -1  20   3        272.97        257.17         5.82 o                         
   0  20   3        229.98        227.10         4.98 o                         
   1  20   3        823.19        803.58        11.57 o                         
   2  20   3        102.52         91.77         3.83 o                         
   3  20   3        159.07        170.11         5.25 o                         
   4  20   3         58.00         48.50         4.09 o                         
   5  20   3          0.43          0.52         4.12 o                         
   6  20   3        194.32        187.39         7.91 o                         
   7  20   3        109.50        120.43         7.98 o                         
   8  20   3         12.71         12.99         8.79 o                         
  -8  21   3         59.22         59.63         8.19 o                         
  -7  21   3         22.68         25.82         5.95 o                         
  -6  21   3        223.84        233.94         8.24 o                         
  -5  21   3          5.35          4.53         2.86 o                         
  -4  21   3         83.11         74.83         4.35 o                         
  -3  21   3        143.94        144.20         4.37 o                         
  -2  21   3        386.29        393.35         8.10 o                         
  -1  21   3        302.41        314.11         8.77 o                         
   0  21   3          3.60          5.34         2.56 o                         
   1  21   3         55.38         62.54         3.23 o                         
   2  21   3       1012.43       1016.20        15.01 o                         
   3  21   3          0.99          1.29         2.94 o                         
   4  21   3        273.18        289.54         8.17 o                         
   5  21   3         95.95        104.11         7.65 o                         
   6  21   3         61.35         61.03         5.86 o                         
   7  21   3          1.88         -0.92         6.48 o                         
   8  21   3         31.63         31.59        18.57 o                         
  -8  22   3          1.91          4.02         7.57 o                         
  -7  22   3         19.35         17.12         6.08 o                         
  -6  22   3         47.18         47.21         5.34 o                         
  -5  22   3        335.11        327.55         8.86 o                         
  -4  22   3        333.48        307.35         7.14 o                         
  -3  22   3        224.50        199.37         5.18 o                         
  -2  22   3        514.56        442.27         8.86 o                         
  -1  22   3          3.19          1.57         2.73 o                         
   0  22   3         89.96         92.68         3.93 o                         
   1  22   3        450.06        371.92         6.88 o                         
   2  22   3         30.24         25.54         3.20 o                         
   3  22   3         56.21         75.16         4.05 o                         
   4  22   3         83.08         83.60         6.72 o                         
   5  22   3         40.88         43.64         5.03 o                         
   6  22   3         14.00         10.75         5.65 o                         
   7  22   3          7.25          5.53         7.07 o                         
  -7  23   3         18.69         18.37         6.58 o                         
  -6  23   3        191.18        209.84         8.20 o                         
  -5  23   3        116.45        121.28         5.89 o                         
  -4  23   3         20.23         33.87         2.91 o                         
  -3  23   3        264.49        276.47         6.20 o                         
  -2  23   3         52.12         55.77         3.72 o                         
  -1  23   3          0.76          4.55         2.97 o                         
   0  23   3         91.25         91.20         3.96 o                         
   1  23   3         23.97         12.76         2.98 o                         
   2  23   3        715.79        702.61        11.84 o                         
   3  23   3         71.33         56.34         4.22 o                         
   4  23   3         34.00         30.51         4.69 o                         
   5  23   3        103.09        100.48         6.82 o                         
   6  23   3        125.46        112.61         7.35 o                         
   7  23   3         29.06         39.01         8.52 o                         
  -7  24   3         94.79         92.72         7.97 o                         
  -6  24   3          6.88          8.98         5.26 o                         
  -5  24   3          1.21          0.91         4.49 o                         
  -4  24   3        210.28        211.96         7.03 o                         
  -3  24   3         31.09         24.38         3.24 o                         
  -2  24   3         36.16         32.07         3.51 o                         
  -1  24   3         25.08         22.63         3.30 o                         
   0  24   3         31.98         27.73         3.27 o                         
   1  24   3         12.46          9.84         3.31 o                         
   2  24   3        170.89        202.40         5.84 o                         
   3  24   3        146.34        148.85         6.25 o                         
   4  24   3          7.73          5.47         4.64 o                         
   5  24   3         72.06         77.39         6.21 o                         
   6  24   3         17.94         19.71         6.22 o                         
  -7  25   3         15.87          7.89        20.43 o                         
  -6  25   3         42.38         45.45         5.99 o                         
  -5  25   3         18.83         18.17         4.99 o                         
  -4  25   3        172.26        211.72         9.18 o                         
  -3  25   3         66.46         64.19         3.65 o                         
  -2  25   3         15.06         13.45         3.22 o                         
  -1  25   3         67.91         51.65         3.78 o                         
   0  25   3          7.63         13.30         3.22 o                         
   1  25   3         61.47         56.94         4.09 o                         
   2  25   3        530.61        530.64        10.29 o                         
   3  25   3        290.86        299.86         9.31 o                         
   4  25   3         47.88         52.37         5.55 o                         
   5  25   3          8.89          6.86         5.74 o                         
   6  25   3        101.84        103.14         7.88 o                         
  -6  26   3          4.17          3.02         5.85 o                         
  -5  26   3        187.41        207.89         8.09 o                         
  -4  26   3         10.00         12.21         4.02 o                         
  -3  26   3         14.98         18.50         4.97 o                         
  -2  26   3          0.11          1.80         3.14 o                         
  -1  26   3         11.55         14.31         3.59 o                         
   0  26   3          1.12          1.42         3.36 o                         
   1  26   3        171.72        186.00         9.55 o                         
   2  26   3        103.92        114.78         6.09 o                         
   3  26   3         15.20         14.09         4.44 o                         
   4  26   3        100.13        121.84         6.93 o                         
   5  26   3          0.00         -4.98         6.03 o                         
  -5  27   3          0.96          1.10         5.40 o                         
  -4  27   3         95.88        113.16         7.72 o                         
  -3  27   3          4.42          4.63         5.39 o                         
  -2  27   3        718.52        780.72        14.86 o                         
  -1  27   3         46.53         39.53         4.04 o                         
   0  27   3          0.52          2.70         3.71 o                         
   1  27   3         14.39         15.37         4.10 o                         
   2  27   3         21.88         16.27         4.52 o                         
   3  27   3         45.43         54.84         5.26 o                         
   4  27   3         61.13         55.70         6.41 o                         
   5  27   3         70.01         78.46         8.75 o                         
  -5  28   3        232.13        274.51        10.12 o                         
  -4  28   3        286.08        304.61        11.59 o                         
  -3  28   3         30.47         33.19         5.74 o                         
  -2  28   3          3.63         11.16         5.30 o                         
  -1  28   3          0.04         -1.26         3.82 o                         
   0  28   3          0.53         -3.31         3.86 o                         
   1  28   3         16.65         20.67         4.47 o                         
   2  28   3         13.06          8.96         4.76 o                         
   3  28   3          1.43         -1.83         5.19 o                         
   4  28   3          6.40          7.09         6.05 o                         
  -4  29   3         15.50         13.50         7.51 o                         
  -3  29   3         54.12         69.39         6.78 o                         
  -2  29   3        158.28        139.78         7.14 o                         
  -1  29   3          9.34          5.53         5.47 o                         
   0  29   3         10.52          9.53         4.42 o                         
   1  29   3         15.90         20.77         4.94 o                         
   2  29   3          8.66         11.07         5.22 o                         
   3  29   3         57.61         51.88         6.32 o                         
  -3  30   3        150.04        124.44         9.47 o                         
  -2  30   3         59.61         65.03         6.66 o                         
  -1  30   3         18.62         20.35         5.95 o                         
   0  30   3         36.85         35.72         5.11 o                         
   1  30   3         98.61        102.95         6.18 o                         
   2  30   3         17.40         22.91         5.61 o                         
  -1  31   3         15.96         10.05         8.33 o                         
   0  31   3          9.37         10.77         9.53 o                         
   1  31   3          2.69         -1.11         7.03 o                         
 -10   0   4        733.90        737.77        38.52 o                         
  -8   0   4        184.80        169.17        11.98 o                         
  -6   0   4         20.62          6.08         2.48 o                         
  -4   0   4       3412.10       4059.68        63.33 o                         
  -2   0   4       6050.99       6574.51       101.67 o                         
   0   0   4        538.20        561.97        12.19 o                         
   2   0   4       2463.15       2900.57        48.84 o                         
   4   0   4         85.75         72.87         3.01 o                         
   6   0   4        236.89        248.94         7.96 o                         
   8   0   4          7.70          6.05         4.79 o                         
  10   0   4        222.82        239.95        12.89 o                         
 -11   1   4          7.56         10.07         8.54 o                         
 -10   1   4        350.17        318.35        21.34 o                         
  -9   1   4         76.80         85.29         7.46 o                         
  -8   1   4        452.64        483.04        12.27 o                         
  -7   1   4         31.41         24.69         2.64 o                         
  -6   1   4        179.75        146.92         3.30 o                         
  -5   1   4         34.83         26.55         1.60 o                         
  -4   1   4       1268.53       1355.54        14.90 o                         
  -3   1   4       1617.30       1768.39        19.07 o                         
  -2   1   4       1596.40       1768.37        19.67 o                         
  -1   1   4       1753.60       1925.61        24.03 o                         
   0   1   4        292.41        386.99         7.89 o                         
   1   1   4        711.73        757.50         9.68 o                         
   2   1   4       4972.36       5360.56        63.41 o                         
   3   1   4         78.84         64.65         1.85 o                         
   4   1   4        299.51        327.42         5.55 o                         
   5   1   4       1076.11       1152.27        17.76 o                         
   6   1   4       1160.74       1055.91        16.73 o                         
   7   1   4         38.19         25.09         3.10 o                         
   8   1   4         85.13         92.71         4.42 o                         
   9   1   4        141.59        122.32         5.73 o                         
  10   1   4        141.05        126.66         7.00 o                         
 -11   2   4         75.51         77.42         9.56 o                         
 -10   2   4          7.36          4.60         6.87 o                         
  -9   2   4        408.65        421.35        13.55 o                         
  -8   2   4         67.42         63.56         4.91 o                         
  -7   2   4          0.01          0.21         3.08 o                         
  -6   2   4        807.63        753.57         9.32 o                         
  -5   2   4        933.87       1105.98        12.43 o                         
  -4   2   4        329.35        280.77         3.77 o                         
  -3   2   4        521.70        521.38         6.04 o                         
  -2   2   4        105.26        101.59         2.46 o                         
  -1   2   4      14139.46      16327.65       192.20 o                         
   0   2   4        780.02        795.97         9.71 o                         
   1   2   4       1218.73       1247.95        17.40 o                         
   2   2   4        592.65        607.06         7.58 o                         
   3   2   4        592.62        763.98         9.54 o                         
   4   2   4       5031.89       5383.90        63.94 o                         
   5   2   4         17.70         18.65         2.04 o                         
   6   2   4         31.06         31.16         2.67 o                         
   7   2   4         95.14         96.18         4.02 o                         
   8   2   4         89.57         85.29         4.38 o                         
   9   2   4        263.00        267.04         8.11 o                         
  10   2   4         99.00         95.81         6.54 o                         
 -11   3   4         16.53          7.52         8.85 o                         
 -10   3   4         78.27         83.54         8.91 o                         
  -9   3   4         30.85         26.15         6.32 o                         
  -8   3   4          0.50          0.55         3.99 o                         
  -7   3   4         38.62         33.97         3.46 o                         
  -6   3   4         74.27         65.85         2.32 o                         
  -5   3   4        279.61        273.99         3.78 o                         
  -4   3   4        847.11        833.08         9.44 o                         
  -3   3   4       4153.52       4652.78        53.12 o                         
  -2   3   4       6417.92       7373.35        83.71 o                         
  -1   3   4         15.94         24.15         1.85 o                         
   0   3   4        215.46        245.12         3.18 o                         
   1   3   4       2959.71       3328.96        41.25 o                         
   2   3   4       3005.68       3353.73        41.68 o                         
   3   3   4       5801.56       6744.60        76.63 o                         
   4   3   4        986.60       1033.04        12.85 o                         
   5   3   4        138.74        131.06         4.07 o                         
   6   3   4       1032.93        932.21        14.98 o                         
   7   3   4         88.94         69.38         3.54 o                         
   8   3   4          5.35          0.50         3.34 o                         
   9   3   4        349.23        379.51         9.60 o                         
  10   3   4          5.46          7.92         5.84 o                         
 -11   4   4        101.33        110.76        10.24 o                         
 -10   4   4        234.45        238.27        15.64 o                         
  -9   4   4        151.85        160.44         9.68 o                         
  -8   4   4         40.15         36.19         4.79 o                         
  -7   4   4        557.40        565.06        14.33 o                         
  -6   4   4        178.84        145.75         4.00 o                         
  -5   4   4         11.57          8.94         1.35 o                         
  -4   4   4         21.70         31.98         1.45 o                         
  -3   4   4       3891.61       4594.06        52.37 o                         
  -2   4   4       2406.27       2872.56        35.81 o                         
  -1   4   4      10769.56      12033.42       126.86 o                         
   0   4   4       6179.63       6494.81        71.01 o                         
   1   4   4       4318.23       4669.87        53.15 o                         
   2   4   4        788.92        874.19        11.22 o                         
   3   4   4          9.28         11.20         1.28 o                         
   4   4   4       2127.37       2355.93        29.57 o                         
   5   4   4        454.03        416.61         6.46 o                         
   6   4   4       1816.94       1810.71        27.53 o                         
   7   4   4       1000.67        935.55        15.38 o                         
   8   4   4        183.40        174.64         5.64 o                         
   9   4   4         17.79         18.12         4.13 o                         
  10   4   4         75.47         76.66         6.20 o                         
 -11   5   4         47.31         44.64         9.21 o                         
 -10   5   4          2.35         -1.29         7.01 o                         
  -9   5   4          6.23         -0.32         4.97 o                         
  -8   5   4         33.03         42.05         4.30 o                         
  -7   5   4        691.74        681.67        12.75 o                         
  -6   5   4          5.52          3.59         2.11 o                         
  -5   5   4       1235.25       1181.30        13.71 o                         
  -4   5   4         93.82        124.04         2.42 o                         
  -3   5   4         23.78         33.23         1.43 o                         
  -2   5   4        925.37        982.82        12.15 o                         
  -1   5   4       4741.85       5291.88        57.99 o                         
   0   5   4       1513.04       1631.00        18.80 o                         
   1   5   4        333.05        455.21         6.21 o                         
   2   5   4       1729.81       2092.31        25.11 o                         
   3   5   4       6253.14       7348.07        86.95 o                         
   4   5   4        125.69        104.69         3.13 o                         
   5   5   4        454.99        416.10         6.47 o                         
   6   5   4       1983.91       1899.33        28.76 o                         
   7   5   4        181.66        180.33         5.23 o                         
   8   5   4         11.84          7.35         3.24 o                         
   9   5   4         44.12         43.55         4.58 o                         
  10   5   4         62.30         62.96         6.15 o                         
 -11   6   4         32.49         29.44         9.08 o                         
 -10   6   4          0.33          1.24         7.83 o                         
  -9   6   4         96.86         83.86         7.75 o                         
  -8   6   4         49.89         46.43         4.43 o                         
  -7   6   4        251.83        237.99         6.65 o                         
  -6   6   4         19.00         15.08         2.47 o                         
  -5   6   4         17.18         19.69         1.85 o                         
  -4   6   4         28.68         29.50         1.52 o                         
  -3   6   4       2029.52       2377.54        28.62 o                         
  -2   6   4       1270.20       1325.53        16.86 o                         
  -1   6   4        106.41         78.14         1.43 o                         
   0   6   4          5.11         11.11         0.62 o                         
   1   6   4       5371.33       5882.81        76.37 o                         
   2   6   4       4225.78       4894.39        55.80 o                         
   3   6   4       2739.98       3129.38        37.47 o                         
   4   6   4        429.15        383.69         5.76 o                         
   5   6   4        828.36        773.53        13.03 o                         
   6   6   4        193.63        190.48         5.61 o                         
   7   6   4         41.98         24.77         2.47 o                         
   8   6   4        186.58        194.85         5.77 o                         
   9   6   4         30.26         28.36         6.38 o                         
  10   6   4         13.01         12.09         9.13 o                         
 -11   7   4          7.76          4.11         9.74 o                         
 -10   7   4         14.98         18.34         7.47 o                         
  -9   7   4        232.36        244.01         9.76 o                         
  -8   7   4         76.60         72.05         4.99 o                         
  -7   7   4         96.45         90.40         4.79 o                         
  -6   7   4          0.04         -0.25         2.27 o                         
  -5   7   4         67.02         73.37         3.11 o                         
  -4   7   4         82.26         73.40         2.12 o                         
  -3   7   4          0.62          2.50         1.24 o                         
  -2   7   4       3966.33       4524.09        53.76 o                         
  -1   7   4       1917.42       2014.51        23.25 o                         
   0   7   4       1034.45       1081.55        13.88 o                         
   1   7   4       2544.22       2705.37        35.53 o                         
   2   7   4       3043.61       3446.09        43.00 o                         
   3   7   4         84.49        102.10         2.51 o                         
   4   7   4        459.21        451.69         6.60 o                         
   5   7   4       1509.12       1466.98        22.55 o                         
   6   7   4         43.41         39.39         3.43 o                         
   7   7   4         62.32         81.47         5.97 o                         
   8   7   4         32.09         41.45         5.22 o                         
   9   7   4         33.46         27.52         6.38 o                         
  10   7   4         40.95         39.45         8.91 o                         
 -11   8   4          4.43          5.20        11.58 o                         
 -10   8   4        184.04        166.51        10.15 o                         
  -9   8   4        283.77        296.22         9.90 o                         
  -8   8   4         16.10         21.90         4.36 o                         
  -7   8   4        564.48        570.27        12.46 o                         
  -6   8   4        833.56        805.62        13.37 o                         
  -5   8   4        960.89       1036.47        14.97 o                         
  -4   8   4        444.96        449.38         6.62 o                         
  -3   8   4       1048.67       1067.63        13.96 o                         
  -2   8   4       5387.24       6321.27        74.90 o                         
  -1   8   4        404.50        423.95         5.40 o                         
   0   8   4         14.19         10.92         0.70 o                         
   1   8   4       3041.73       3316.82        45.80 o                         
   2   8   4         15.38         12.52         1.47 o                         
   3   8   4        504.93        482.46         6.26 o                         
   4   8   4         21.80         12.09         1.80 o                         
   5   8   4        404.84        439.40        11.15 o                         
   6   8   4         55.31         53.85         3.56 o                         
   7   8   4        235.98        223.95         7.53 o                         
   8   8   4        155.16        161.30         7.07 o                         
   9   8   4          1.32         -3.66         6.58 o                         
  10   8   4        102.89         99.44        10.41 o                         
 -10   9   4         13.93          8.88         6.80 o                         
  -9   9   4         12.81         14.97         5.30 o                         
  -8   9   4       1045.52       1051.41        20.42 o                         
  -7   9   4         93.90         99.09         5.05 o                         
  -6   9   4        406.69        408.30         7.98 o                         
  -5   9   4        421.86        381.52         7.00 o                         
  -4   9   4         44.42         40.31         2.10 o                         
  -3   9   4       2223.25       2461.97        29.71 o                         
  -2   9   4         62.08         67.28         2.06 o                         
  -1   9   4        596.01        609.61         7.83 o                         
   0   9   4        283.21        311.32         4.31 o                         
   1   9   4         15.79         14.88         1.40 o                         
   2   9   4        478.49        538.20         8.36 o                         
   3   9   4        930.56        884.21        10.76 o                         
   4   9   4         24.91         23.07         1.95 o                         
   5   9   4        344.93        293.33         6.73 o                         
   6   9   4         28.31         26.15         3.44 o                         
   7   9   4         37.59         31.58         4.48 o                         
   8   9   4        118.92        117.94         6.97 o                         
   9   9   4          2.53         -0.94         6.25 o                         
  10   9   4          3.43          8.89         8.70 o                         
 -10  10   4        277.49        273.70        11.53 o                         
  -9  10   4        181.39        200.04         8.23 o                         
  -8  10   4        444.70        435.80        11.06 o                         
  -7  10   4        480.93        503.67        11.27 o                         
  -6  10   4         28.56         27.72         2.99 o                         
  -5  10   4       1204.86       1154.48        17.02 o                         
  -4  10   4        320.23        303.32         7.10 o                         
  -3  10   4        326.85        333.04         5.58 o                         
  -2  10   4          0.12          0.75         0.98 o                         
  -1  10   4          5.44          4.51         1.07 o                         
   0  10   4        248.11        270.43         5.47 o                         
   1  10   4        801.87        812.47        10.35 o                         
   2  10   4        400.12        365.03         5.87 o                         
   3  10   4         20.00         31.04         1.48 o                         
   4  10   4        356.50        385.64         6.79 o                         
   5  10   4        565.86        539.98         9.10 o                         
   6  10   4         53.69         62.06         4.08 o                         
   7  10   4        649.76        652.60        14.00 o                         
   8  10   4        337.64        323.68         9.95 o                         
   9  10   4        207.12        183.80         9.36 o                         
  10  10   4        112.82        110.15        10.32 o                         
 -10  11   4         51.75         45.89         7.48 o                         
  -9  11   4         23.78         24.30         5.37 o                         
  -8  11   4         28.41         21.94         4.56 o                         
  -7  11   4        402.85        396.25         8.99 o                         
  -6  11   4          2.92          0.39         2.76 o                         
  -5  11   4         26.99         24.19         2.40 o                         
  -4  11   4        628.57        602.54         9.50 o                         
  -3  11   4       1564.50       1652.61        21.25 o                         
  -2  11   4       2219.84       2332.33        27.05 o                         
  -1  11   4        257.35        250.88         4.03 o                         
   0  11   4       1911.73       1986.49        23.07 o                         
   1  11   4        785.48        747.27         9.69 o                         
   2  11   4          1.57         -0.57         1.57 o                         
   3  11   4        473.60        451.62         6.36 o                         
   4  11   4        548.88        555.20         9.10 o                         
   5  11   4         12.71         17.13         2.84 o                         
   6  11   4         41.72         31.04         4.01 o                         
   7  11   4         12.21         11.10         4.20 o                         
   8  11   4         10.25          6.24         5.69 o                         
   9  11   4         41.19         35.29         7.09 o                         
  10  11   4        121.66        132.80        21.82 o                         
 -10  12   4          5.45          1.46         6.45 o                         
  -9  12   4         93.52         89.14         6.48 o                         
  -8  12   4        108.82        111.56         5.91 o                         
  -7  12   4         25.30         35.33         3.78 o                         
  -6  12   4        492.09        471.45         9.06 o                         
  -5  12   4        110.48        117.91         4.36 o                         
  -4  12   4        513.83        518.64         8.46 o                         
  -3  12   4        948.61        861.12        12.87 o                         
  -2  12   4       1456.39       1401.07        17.28 o                         
  -1  12   4         22.47         12.15         1.30 o                         
   0  12   4       1528.65       1727.39        18.83 o                         
   1  12   4        243.29        198.80         3.60 o                         
   2  12   4         73.21         65.60         2.43 o                         
   3  12   4        309.17        297.87         4.75 o                         
   4  12   4       1897.50       1887.25        27.10 o                         
   5  12   4         16.86          9.45         2.55 o                         
   6  12   4        468.52        488.76        10.45 o                         
   7  12   4        380.55        395.94         9.72 o                         
   8  12   4         12.93         20.22         6.05 o                         
   9  12   4         19.19         12.49         6.97 o                         
 -10  13   4         63.82         56.12         7.02 o                         
  -9  13   4          3.35          3.75         5.48 o                         
  -8  13   4         68.23         63.46         5.57 o                         
  -7  13   4        366.65        354.57         8.17 o                         
  -6  13   4        132.38        126.66         5.30 o                         
  -5  13   4         86.08         89.66         3.78 o                         
  -4  13   4       1933.05       1945.04        27.66 o                         
  -3  13   4         17.69         10.65         1.83 o                         
  -2  13   4        993.78       1090.02        16.60 o                         
  -1  13   4        133.29        100.47         2.62 o                         
   0  13   4        294.85        258.46         3.95 o                         
   1  13   4        128.44        131.40         2.62 o                         
   2  13   4         94.44         82.38         2.25 o                         
   3  13   4        263.72        211.58         4.68 o                         
   4  13   4       2805.57       2758.11        38.88 o                         
   5  13   4         50.72         58.33         4.77 o                         
   6  13   4          0.19          2.07         3.51 o                         
   7  13   4        364.37        375.99         9.47 o                         
   8  13   4        285.02        265.51        12.30 o                         
   9  13   4          0.90          2.23         7.09 o                         
 -10  14   4        149.28        156.43         8.55 o                         
  -9  14   4          0.86          2.60         5.52 o                         
  -8  14   4        292.43        304.26         9.29 o                         
  -7  14   4         86.12         78.99         4.51 o                         
  -6  14   4         44.59         40.07         3.40 o                         
  -5  14   4         38.75         31.55         2.92 o                         
  -4  14   4         58.26         48.02         2.68 o                         
  -3  14   4          1.28          0.38         1.79 o                         
  -2  14   4        889.16        899.91        12.83 o                         
  -1  14   4         21.77         16.65         1.86 o                         
   0  14   4        180.32        201.36         3.47 o                         
   1  14   4       1007.76        957.62        11.32 o                         
   2  14   4        684.76        711.42         9.41 o                         
   3  14   4        188.66        162.74         3.39 o                         
   4  14   4         24.80         42.06         2.92 o                         
   5  14   4         58.07         43.83         3.36 o                         
   6  14   4        419.22        429.44        11.21 o                         
   7  14   4          0.16          2.72         4.58 o                         
   8  14   4        672.46        710.13        17.88 o                         
   9  14   4        132.56        154.03        15.01 o                         
 -10  15   4          1.24          0.50         7.24 o                         
  -9  15   4          0.48         -1.28         5.51 o                         
  -8  15   4          6.39          6.24         4.64 o                         
  -7  15   4         13.60          9.09         3.64 o                         
  -6  15   4        110.65        110.01         4.47 o                         
  -5  15   4          2.14          0.67         2.64 o                         
  -4  15   4        173.38        166.53         4.48 o                         
  -3  15   4          9.26         13.01         2.02 o                         
  -2  15   4         49.57         41.81         1.94 o                         
  -1  15   4         23.67         19.18         1.94 o                         
   0  15   4        476.81        392.14         5.80 o                         
   1  15   4        611.78        639.78         8.63 o                         
   2  15   4        388.40        361.46         5.73 o                         
   3  15   4        432.91        434.30         8.33 o                         
   4  15   4       1441.34       1474.82        23.32 o                         
   5  15   4         36.07         39.23         4.11 o                         
   6  15   4        202.68        220.95         7.30 o                         
   7  15   4        139.78        185.46        23.64 o                         
   8  15   4        222.58        224.57        10.26 o                         
   9  15   4        180.50        190.00        13.43 o                         
  -9  16   4          3.36          2.36         5.59 o                         
  -8  16   4        202.43        184.41         7.76 o                         
  -7  16   4          0.85         -0.30         3.53 o                         
  -6  16   4         78.38         68.21         3.92 o                         
  -5  16   4        197.33        174.46         5.32 o                         
  -4  16   4          1.91         -0.28         2.28 o                         
  -3  16   4        634.14        676.59        10.73 o                         
  -2  16   4         10.12          5.34         2.17 o                         
  -1  16   4         10.25          5.63         1.97 o                         
   0  16   4        731.23        716.35        10.09 o                         
   1  16   4        371.42        365.46         5.62 o                         
   2  16   4       1801.87       1793.03        23.19 o                         
   3  16   4         23.70         19.90         2.28 o                         
   4  16   4        118.63        133.93         4.75 o                         
   5  16   4         28.62         20.64         3.44 o                         
   6  16   4         61.93         79.13         4.92 o                         
   7  16   4          0.21          1.86         5.89 o                         
   8  16   4       1262.43       1469.32        35.04 o                         
   9  16   4          6.41        -10.22        23.22 o                         
  -9  17   4        135.03        129.58         8.93 o                         
  -8  17   4        119.53         95.87         6.23 o                         
  -7  17   4          9.54          8.79         3.80 o                         
  -6  17   4        271.36        292.45         7.29 o                         
  -5  17   4        168.76        140.65         5.03 o                         
  -4  17   4        325.42        274.46         5.93 o                         
  -3  17   4         31.50         24.68         2.38 o                         
  -2  17   4        235.66        212.44         5.23 o                         
  -1  17   4       1034.61       1005.43        16.09 o                         
   0  17   4        860.41        761.96        10.76 o                         
   1  17   4         94.82         78.49         2.84 o                         
   2  17   4          3.18          2.22         2.10 o                         
   3  17   4          9.79         11.91         2.44 o                         
   4  17   4        200.78        257.47         7.17 o                         
   5  17   4         31.98         23.84         3.58 o                         
   6  17   4        203.01        220.52         7.53 o                         
   7  17   4          1.56          2.41         6.04 o                         
   8  17   4          5.77          3.43         7.61 o                         
  -9  18   4          3.43          6.32         5.75 o                         
  -8  18   4        173.04        182.63         7.81 o                         
  -7  18   4          0.02         -0.12         3.89 o                         
  -6  18   4        112.53        121.52         5.27 o                         
  -5  18   4        486.91        473.85        11.54 o                         
  -4  18   4        154.18        117.13         4.13 o                         
  -3  18   4       1295.33       1261.47        18.73 o                         
  -2  18   4        328.05        331.44         6.93 o                         
  -1  18   4        376.61        354.94         7.13 o                         
   0  18   4       2687.11       2544.39        34.16 o                         
   1  18   4         24.84         13.65         2.21 o                         
   2  18   4        479.91        497.15         8.69 o                         
   3  18   4        103.62        108.48         4.63 o                         
   4  18   4        339.41        320.45         7.40 o                         
   5  18   4        295.69        302.77         7.67 o                         
   6  18   4        160.84        169.44         6.72 o                         
   7  18   4         14.48          8.75         6.43 o                         
   8  18   4         48.32         62.81         8.60 o                         
  -9  19   4          0.88         -3.26         5.91 o                         
  -8  19   4        327.04        343.21        10.64 o                         
  -7  19   4          6.96          5.65         3.96 o                         
  -6  19   4         39.61         37.67         3.77 o                         
  -5  19   4        205.29        221.73         6.24 o                         
  -4  19   4       1094.55       1006.57        16.43 o                         
  -3  19   4         67.50         59.77         3.28 o                         
  -2  19   4         51.76         49.90         3.28 o                         
  -1  19   4          4.57          6.53         2.57 o                         
   0  19   4         57.75         52.80         2.75 o                         
   1  19   4        323.66        299.08         5.72 o                         
   2  19   4         92.58         85.29         3.70 o                         
   3  19   4         16.00          6.76         2.73 o                         
   4  19   4          1.25          1.65         3.29 o                         
   5  19   4          5.40          3.74         3.75 o                         
   6  19   4        453.26        467.80        11.01 o                         
   7  19   4        184.34        172.99        18.30 o                         
   8  19   4         54.93         57.91        10.46 o                         
  -8  20   4         57.62         51.66         5.40 o                         
  -7  20   4         40.76         42.26         4.45 o                         
  -6  20   4         17.57         18.67         3.64 o                         
  -5  20   4         49.38         45.30         3.64 o                         
  -4  20   4        901.87        905.87        14.38 o                         
  -3  20   4       1328.58       1341.29        19.94 o                         
  -2  20   4         22.75         18.04         3.00 o                         
  -1  20   4          0.40          1.51         2.63 o                         
   0  20   4         21.20         18.39         2.67 o                         
   1  20   4        169.26        180.61         4.59 o                         
   2  20   4         40.92         38.42         3.00 o                         
   3  20   4          0.10          0.75         2.73 o                         
   4  20   4         19.26         13.06         3.56 o                         
   5  20   4          4.84          1.86         4.29 o                         
   6  20   4        105.19        120.07         6.74 o                         
   7  20   4         39.39         38.84         7.36 o                         
   8  20   4        131.13        156.01        28.32 o                         
  -8  21   4         10.61         11.96         7.76 o                         
  -7  21   4          3.97          2.13         4.00 o                         
  -6  21   4        156.04        145.95         5.73 o                         
  -5  21   4          1.64         -1.45         3.26 o                         
  -4  21   4        220.92        197.13         5.43 o                         
  -3  21   4         74.71         67.43         4.78 o                         
  -2  21   4         90.57         85.53         5.55 o                         
  -1  21   4        910.56        919.58        14.48 o                         
   0  21   4        261.75        265.88         5.90 o                         
   1  21   4        121.87         99.92         3.80 o                         
   2  21   4          3.44          3.96         2.74 o                         
   3  21   4          9.94         12.79         3.21 o                         
   4  21   4        127.48        120.23         5.62 o                         
   5  21   4        287.53        313.90        10.14 o                         
   6  21   4         10.92          8.28         5.75 o                         
   7  21   4         47.47         52.54         8.14 o                         
  -8  22   4        314.45        372.14        25.80 o                         
  -7  22   4          7.65          7.77         5.77 o                         
  -6  22   4        306.27        345.11        11.08 o                         
  -5  22   4        166.96        167.28         6.00 o                         
  -4  22   4          5.73          1.75         2.92 o                         
  -3  22   4         10.07         14.51         3.32 o                         
  -2  22   4       1415.06       1414.26        22.55 o                         
  -1  22   4       1103.00       1098.68        17.03 o                         
   0  22   4        223.22        225.23         5.62 o                         
   1  22   4        201.92        202.98         5.71 o                         
   2  22   4         29.92         22.58         3.11 o                         
   3  22   4         58.53         58.73         4.05 o                         
   4  22   4         35.95         29.35         4.31 o                         
   5  22   4        124.85        141.97         7.53 o                         
   6  22   4          7.86          8.64         6.07 o                         
   7  22   4         44.93         55.43         8.63 o                         
  -7  23   4         35.49         29.70         6.54 o                         
  -6  23   4         48.62         44.77         5.57 o                         
  -5  23   4         28.97         30.29         3.66 o                         
  -4  23   4         64.42         56.97         3.63 o                         
  -3  23   4         61.92         52.92         4.43 o                         
  -2  23   4         43.04         45.62         3.77 o                         
  -1  23   4         28.42         20.35         3.31 o                         
   0  23   4         19.66         27.29         3.26 o                         
   1  23   4          0.36         -1.70         3.18 o                         
   2  23   4        240.36        227.18         6.07 o                         
   3  23   4        335.97        328.88         8.13 o                         
   4  23   4          0.18          0.94         4.33 o                         
   5  23   4          0.39         -1.80         4.92 o                         
   6  23   4          0.14          3.34         6.21 o                         
   7  23   4        249.84        272.38        26.70 o                         
  -7  24   4         40.72         36.54         7.12 o                         
  -6  24   4         33.96         35.29         5.62 o                         
  -5  24   4          0.62         -1.01         3.20 o                         
  -4  24   4         36.20         37.87         3.25 o                         
  -3  24   4         29.02         30.53         3.85 o                         
  -2  24   4        137.21        118.20         5.10 o                         
  -1  24   4         14.46         13.98         3.34 o                         
   0  24   4        125.90        121.88         4.63 o                         
   1  24   4        644.32        633.96        11.26 o                         
   2  24   4         13.76         10.56         3.47 o                         
   3  24   4        581.87        666.62        16.14 o                         
   4  24   4         18.48         15.42         4.68 o                         
   5  24   4        149.57        170.24         7.89 o                         
   6  24   4         89.44         97.86         8.05 o                         
  -6  25   4         20.93         20.34         5.90 o                         
  -5  25   4          4.60          4.05         4.79 o                         
  -4  25   4         96.12         89.43         8.38 o                         
  -3  25   4         73.34         58.44         4.33 o                         
  -2  25   4         23.99         19.29         3.68 o                         
  -1  25   4         35.73         41.97         3.92 o                         
   0  25   4          1.41          0.55         3.37 o                         
   1  25   4          0.38          1.03         3.47 o                         
   2  25   4        118.73        108.38         4.89 o                         
   3  25   4        175.87        216.77         7.79 o                         
   4  25   4          0.09         -4.12         4.91 o                         
   5  25   4          1.34          1.39         6.18 o                         
   6  25   4         25.27         20.18         7.70 o                         
  -6  26   4         16.13          8.62         5.87 o                         
  -5  26   4        389.47        410.47        11.09 o                         
  -4  26   4         59.18         59.48         6.76 o                         
  -3  26   4          0.66         -1.78         3.85 o                         
  -2  26   4        171.72        183.91         7.37 o                         
  -1  26   4         64.99         61.91         4.36 o                         
   0  26   4          0.24         -1.15         3.51 o                         
   1  26   4         48.39         54.80         4.35 o                         
   2  26   4         35.07         36.41         4.45 o                         
   3  26   4        491.52        527.46        16.90 o                         
   4  26   4        107.94        118.36         7.23 o                         
   5  26   4         50.83         41.09         7.13 o                         
  -5  27   4        100.41        110.01         8.47 o                         
  -4  27   4         47.86         40.12         6.90 o                         
  -3  27   4         16.55         14.44         3.80 o                         
  -2  27   4          9.86          7.23         3.88 o                         
  -1  27   4          2.75         -1.26         3.91 o                         
   0  27   4          4.00          5.24         4.06 o                         
   1  27   4        267.69        301.43         8.17 o                         
   2  27   4        220.31        254.93         8.80 o                         
   3  27   4        256.70        300.30        10.30 o                         
   4  27   4         71.41         82.50         6.71 o                         
   5  27   4         16.97          6.60        16.59 o                         
  -5  28   4         71.07         68.41        16.02 o                         
  -4  28   4         45.58         35.62         7.33 o                         
  -3  28   4        136.53        149.03         7.31 o                         
  -2  28   4          1.27         -0.33         4.23 o                         
  -1  28   4         28.58         28.70         4.55 o                         
   0  28   4        240.75        255.86         7.72 o                         
   1  28   4         48.94         45.44         4.93 o                         
   2  28   4         33.87         36.20         5.23 o                         
   3  28   4         12.75         18.16         6.08 o                         
   4  28   4         68.94         66.40         8.02 o                         
  -4  29   4         61.05         59.30         9.45 o                         
  -3  29   4         58.92         63.04         6.71 o                         
  -2  29   4          0.31          2.27         4.03 o                         
  -1  29   4         36.55         39.96         4.80 o                         
   0  29   4         52.70         51.29         5.20 o                         
   1  29   4          1.81          1.58         4.99 o                         
   2  29   4         44.10         56.99         5.81 o                         
   3  29   4         89.08         92.86         8.62 o                         
  -3  30   4         17.40         18.38        10.05 o                         
  -2  30   4         15.20          8.84         6.36 o                         
  -1  30   4          0.10         -2.17         4.65 o                         
   0  30   4         30.69         33.11         5.38 o                         
   1  30   4         41.98         36.43         5.70 o                         
   2  30   4        154.19        150.20        21.07 o                         
 -11   0   5         77.33         78.63        14.21 o                         
  -9   0   5        175.33        202.49        25.54 o                         
  -7   0   5        382.88        324.40        12.29 o                         
  -5   0   5         80.33         74.17         3.61 o                         
  -3   0   5        168.97        182.77         3.95 o                         
  -1   0   5       1794.99       2059.74        38.21 o                         
   1   0   5       2051.22       2243.62        41.57 o                         
   3   0   5       1179.06       1297.61        22.43 o                         
   5   0   5          2.50          4.18         2.83 o                         
   7   0   5          5.35          7.71         4.03 o                         
   9   0   5        637.66        693.36        21.21 o                         
 -11   1   5         84.28         92.96        10.40 o                         
 -10   1   5         45.87         41.99         7.59 o                         
  -9   1   5        528.79        549.64        16.12 o                         
  -8   1   5          2.02          4.88         5.10 o                         
  -7   1   5         80.43         66.47         4.17 o                         
  -6   1   5         40.04         37.67         2.21 o                         
  -5   1   5        410.71        430.07         5.74 o                         
  -4   1   5       2751.46       3061.96        34.02 o                         
  -3   1   5       3410.30       3544.02        42.22 o                         
  -2   1   5        109.18        122.53         2.55 o                         
  -1   1   5       1592.83       1663.96        20.92 o                         
   0   1   5         13.28          9.24         0.84 o                         
   1   1   5       2553.47       2640.62        32.86 o                         
   2   1   5        410.31        440.26         5.50 o                         
   3   1   5       2373.01       2756.61        32.96 o                         
   4   1   5         55.80         60.48         1.92 o                         
   5   1   5       1413.50       1464.20        22.32 o                         
   6   1   5         52.50         56.32         3.88 o                         
   7   1   5        341.87        336.49         7.88 o                         
   8   1   5         18.83         13.00         3.77 o                         
   9   1   5        196.11        202.58         9.98 o                         
  10   1   5          4.08          3.47         5.46 o                         
 -11   2   5        156.07        147.11        11.01 o                         
 -10   2   5          2.92         -0.74         7.09 o                         
  -9   2   5       1187.31       1181.31        28.14 o                         
  -8   2   5         46.27         47.95         6.12 o                         
  -7   2   5        309.99        313.56         7.44 o                         
  -6   2   5        164.18        140.52         3.71 o                         
  -5   2   5        243.99        255.99         4.18 o                         
  -4   2   5        106.58        114.55         2.42 o                         
  -3   2   5        625.77        658.48         7.54 o                         
  -2   2   5         76.53        120.22         2.06 o                         
  -1   2   5       3414.73       3980.22        45.36 o                         
   0   2   5       9170.54      10426.82       122.98 o                         
   1   2   5         10.88         11.43         1.34 o                         
   2   2   5        350.51        375.51         4.96 o                         
   3   2   5         27.42         32.12         1.64 o                         
   4   2   5         29.81         46.20         1.74 o                         
   5   2   5       1086.97       1101.91        17.04 o                         
   6   2   5        435.60        399.17         7.61 o                         
   7   2   5        198.88        177.88         5.40 o                         
   8   2   5          0.25          0.84         3.61 o                         
   9   2   5         16.23         17.88         4.66 o                         
  10   2   5         13.29         12.56         5.46 o                         
 -11   3   5        206.88        226.16        12.74 o                         
 -10   3   5         93.55        108.76        13.23 o                         
  -9   3   5        188.01        189.74        13.07 o                         
  -8   3   5          0.23          0.34         4.19 o                         
  -7   3   5         14.47          6.85         3.35 o                         
  -6   3   5         74.82         71.15         2.85 o                         
  -5   3   5       2350.01       2495.60        27.05 o                         
  -4   3   5          0.65          0.40         1.15 o                         
  -3   3   5        126.07        106.11         2.45 o                         
  -2   3   5       5867.69       6953.77        82.26 o                         
  -1   3   5       1261.81       1319.59        15.36 o                         
   0   3   5        934.76       1063.80        12.47 o                         
   1   3   5        488.95        428.39         7.07 o                         
   2   3   5        622.79        622.50         9.52 o                         
   3   3   5        523.40        490.36         6.84 o                         
   4   3   5         69.37         72.13         1.96 o                         
   5   3   5          2.15          2.44         1.68 o                         
   6   3   5          9.15         14.45         2.41 o                         
   7   3   5         50.41         61.95         3.57 o                         
   8   3   5          0.01         -2.54         3.48 o                         
   9   3   5        576.02        596.89        14.90 o                         
  10   3   5         13.20         10.12         5.38 o                         
 -11   4   5          8.79          9.05         9.03 o                         
 -10   4   5        182.23        224.60        17.18 o                         
  -9   4   5        205.87        203.04        10.10 o                         
  -8   4   5        419.61        448.59        11.11 o                         
  -7   4   5        410.62        373.36         8.54 o                         
  -6   4   5         92.61         90.77         5.01 o                         
  -5   4   5         78.25         74.50         3.11 o                         
  -4   4   5         58.47         69.39         1.85 o                         
  -3   4   5        592.76        659.83         8.14 o                         
  -2   4   5        208.03        188.83         3.88 o                         
  -1   4   5       1195.32       1467.89        17.04 o                         
   0   4   5          7.18          4.40         0.78 o                         
   1   4   5       1825.73       1972.93        23.69 o                         
   2   4   5        731.92        758.29        10.73 o                         
   3   4   5        134.21        117.89         2.56 o                         
   4   4   5       2657.30       2633.83        36.70 o                         
   5   4   5        904.19        880.27        12.36 o                         
   6   4   5         93.53         81.24         3.33 o                         
   7   4   5        161.09        181.50         5.59 o                         
   8   4   5        354.52        321.60         8.46 o                         
   9   4   5         36.05         44.62         4.35 o                         
  10   4   5        446.07        453.58        16.55 o                         
 -11   5   5         17.66         29.38        10.38 o                         
 -10   5   5         17.93         14.89         8.22 o                         
  -9   5   5        186.06        175.20        17.55 o                         
  -8   5   5        528.30        510.85        11.83 o                         
  -7   5   5         27.47         32.02         3.66 o                         
  -6   5   5          5.01          2.96         2.21 o                         
  -5   5   5        244.82        259.12         5.55 o                         
  -4   5   5       1332.98       1404.74        16.06 o                         
  -3   5   5          0.84          3.61         1.19 o                         
  -2   5   5        239.14        307.81         5.35 o                         
  -1   5   5        197.89        171.21         2.72 o                         
   0   5   5         10.54         11.38         0.91 o                         
   1   5   5        526.22        484.93         6.03 o                         
   2   5   5        193.90        217.39         4.63 o                         
   3   5   5          1.68          3.75         1.22 o                         
   4   5   5       2873.12       3101.05        43.09 o                         
   5   5   5       3773.38       3877.71        57.15 o                         
   6   5   5        404.84        354.01         7.75 o                         
   7   5   5          1.52          3.17         3.69 o                         
   8   5   5          4.08          1.69         4.33 o                         
   9   5   5         62.55         58.80         6.86 o                         
  10   5   5          0.19          3.60         7.98 o                         
 -11   6   5         43.03         41.18        10.47 o                         
 -10   6   5        413.66        424.76        17.68 o                         
  -9   6   5          9.25          6.72         5.94 o                         
  -8   6   5          5.18          4.90         4.36 o                         
  -7   6   5        154.66        147.71         5.91 o                         
  -6   6   5        447.56        405.42         7.53 o                         
  -5   6   5         21.64         15.21         1.83 o                         
  -4   6   5       5688.95       6604.05        78.48 o                         
  -3   6   5       2246.81       2606.80        31.36 o                         
  -2   6   5       3173.62       3922.05        46.73 o                         
  -1   6   5         55.66         61.47         2.69 o                         
   0   6   5        749.22        671.54         7.83 o                         
   1   6   5        972.40       1147.36        15.49 o                         
   2   6   5       1821.87       1790.96        20.82 o                         
   3   6   5       1016.40       1107.44        13.78 o                         
   4   6   5        239.72        222.19         4.49 o                         
   5   6   5       2417.80       2457.95        36.79 o                         
   6   6   5         37.54         59.26         3.67 o                         
   7   6   5        224.70        176.20         6.71 o                         
   8   6   5        109.73        102.57         5.97 o                         
   9   6   5         92.86        107.71         8.56 o                         
  10   6   5        672.97        700.70        23.72 o                         
 -11   7   5          0.48         -2.83        10.52 o                         
 -10   7   5         17.79         12.74         8.59 o                         
  -9   7   5          3.88          2.14         5.47 o                         
  -8   7   5        153.66        156.09         6.66 o                         
  -7   7   5        218.32        201.95         6.88 o                         
  -6   7   5        372.02        312.43         6.32 o                         
  -5   7   5         90.61         90.64         3.78 o                         
  -4   7   5         35.34         31.67         1.89 o                         
  -3   7   5        461.12        407.06         7.31 o                         
  -2   7   5         69.29         52.51         2.05 o                         
  -1   7   5       1142.34       1243.44        15.23 o                         
   0   7   5       2052.41       2128.14        24.54 o                         
   1   7   5        275.03        251.30         5.70 o                         
   2   7   5          7.62         11.57         0.81 o                         
   3   7   5          0.06          1.88         1.21 o                         
   4   7   5        188.24        187.03         4.40 o                         
   5   7   5       2066.61       2117.08        31.90 o                         
   6   7   5        524.01        532.66        10.57 o                         
   7   7   5         18.04         23.81         4.15 o                         
   8   7   5         66.06         69.38         6.01 o                         
   9   7   5          0.01         -2.76         6.69 o                         
  10   7   5        255.72        282.49        16.15 o                         
 -10   8   5        380.64        389.79        16.79 o                         
  -9   8   5         26.60         22.15         5.50 o                         
  -8   8   5         32.17         19.64         4.52 o                         
  -7   8   5        175.91        177.52         6.08 o                         
  -6   8   5        946.90        911.79        14.95 o                         
  -5   8   5        109.39        113.75         3.74 o                         
  -4   8   5        609.09        543.04         8.65 o                         
  -3   8   5          0.31          1.58         1.32 o                         
  -2   8   5       1731.96       1867.13        21.74 o                         
  -1   8   5         46.44         24.28         1.23 o                         
   0   8   5        447.85        443.24         5.67 o                         
   1   8   5       3276.60       3676.59        48.16 o                         
   2   8   5         97.39        101.84         2.60 o                         
   3   8   5          0.00          0.92         1.15 o                         
   4   8   5       1616.03       1560.20        22.40 o                         
   5   8   5       1910.13       1886.94        28.66 o                         
   6   8   5        135.74        115.02         4.78 o                         
   7   8   5         14.06         16.37         4.14 o                         
   8   8   5        535.78        542.09        16.77 o                         
   9   8   5         49.86         66.75         8.04 o                         
  10   8   5        215.13        240.71        13.78 o                         
 -10   9   5         14.07          8.71         8.01 o                         
  -9   9   5         17.21         17.69         5.50 o                         
  -8   9   5         25.50         31.17         4.85 o                         
  -7   9   5        104.68        122.67         4.90 o                         
  -6   9   5         33.97         31.20         3.12 o                         
  -5   9   5         68.54         64.41         2.87 o                         
  -4   9   5        709.34        699.47        10.90 o                         
  -3   9   5        228.94        262.61         7.79 o                         
  -2   9   5       1307.71       1408.50        15.99 o                         
  -1   9   5        276.46        265.23         5.42 o                         
   0   9   5         79.15         89.66         2.04 o                         
   1   9   5       1289.63       1467.60        19.78 o                         
   2   9   5        227.33        204.69         4.92 o                         
   3   9   5          2.28          0.02         1.17 o                         
   4   9   5        316.85        306.97         5.83 o                         
   5   9   5         20.31         28.81         2.83 o                         
   6   9   5         21.98         15.17         3.34 o                         
   7   9   5        144.09        156.48         7.15 o                         
   8   9   5        138.59        150.03         9.61 o                         
   9   9   5          7.37          9.77         7.29 o                         
 -10  10   5         30.78         35.05         7.56 o                         
  -9  10   5          0.03         -2.36         5.21 o                         
  -8  10   5       1863.91       1862.22        33.86 o                         
  -7  10   5        772.07        779.91        13.67 o                         
  -6  10   5         34.54         33.77         3.21 o                         
  -5  10   5        115.91        124.56         3.86 o                         
  -4  10   5        186.11        180.39         4.39 o                         
  -3  10   5          0.11          1.35         1.41 o                         
  -2  10   5         80.86         66.13         1.68 o                         
  -1  10   5        761.20        843.21        11.72 o                         
   0  10   5       2502.49       2578.06        28.72 o                         
   1  10   5        513.98        555.07         7.81 o                         
   2  10   5         87.70         75.12         3.31 o                         
   3  10   5        522.72        513.69         7.05 o                         
   4  10   5          1.72          0.97         1.94 o                         
   5  10   5        276.32        256.31         7.16 o                         
   6  10   5        542.20        545.66        12.05 o                         
   7  10   5        142.95        147.98        11.32 o                         
   8  10   5        290.33        296.26        10.62 o                         
   9  10   5         10.17         -1.26         7.28 o                         
 -10  11   5          1.78         -0.41         7.29 o                         
  -9  11   5          4.37          2.53         5.36 o                         
  -8  11   5        500.09        475.77        11.77 o                         
  -7  11   5         33.12         37.83         3.84 o                         
  -6  11   5        149.21        136.25         4.80 o                         
  -5  11   5         10.43          7.25         2.32 o                         
  -4  11   5        630.92        673.29        10.56 o                         
  -3  11   5          4.59          1.44         1.50 o                         
  -2  11   5         61.26         81.41         2.59 o                         
  -1  11   5        358.43        348.01         5.04 o                         
   0  11   5        419.73        415.22         5.16 o                         
   1  11   5        836.93        818.63        10.62 o                         
   2  11   5        156.26        171.79         5.27 o                         
   3  11   5        563.74        554.51         7.29 o                         
   4  11   5        436.83        413.40         9.48 o                         
   5  11   5          0.91          0.24         2.80 o                         
   6  11   5        146.35        144.20        12.65 o                         
   7  11   5         41.30         42.19         5.09 o                         
   8  11   5         82.63         84.70         6.46 o                         
   9  11   5         40.83         42.40         8.24 o                         
 -10  12   5          0.05          1.95         7.46 o                         
  -9  12   5        682.80        676.71        15.53 o                         
  -8  12   5        697.29        716.52        15.39 o                         
  -7  12   5          8.80          7.07         3.50 o                         
  -6  12   5       1027.10        965.04        15.95 o                         
  -5  12   5       1209.25       1225.75        18.22 o                         
  -4  12   5         33.31         20.14         2.22 o                         
  -3  12   5         27.66         21.80         2.02 o                         
  -2  12   5         27.78         21.00         1.38 o                         
  -1  12   5         73.46         39.43         2.24 o                         
   0  12   5       1496.92       1646.24        18.06 o                         
   1  12   5        154.38        135.51         3.52 o                         
   2  12   5         13.31         11.13         1.96 o                         
   3  12   5         74.38         74.14         2.58 o                         
   4  12   5         30.39         28.14         2.60 o                         
   5  12   5        110.57        114.46         5.46 o                         
   6  12   5        250.37        221.15         8.66 o                         
   7  12   5         38.71         37.07         5.06 o                         
   8  12   5         83.69         85.73         6.74 o                         
   9  12   5          1.46         -4.67         7.90 o                         
 -10  13   5         37.02         35.15         7.48 o                         
  -9  13   5          4.00          6.89         5.64 o                         
  -8  13   5        147.21        126.46         7.89 o                         
  -7  13   5        806.26        822.37        14.48 o                         
  -6  13   5        166.82        178.60         5.65 o                         
  -5  13   5          3.49          2.35         2.47 o                         
  -4  13   5         41.84         51.93         2.77 o                         
  -3  13   5        495.84        498.08         8.82 o                         
  -2  13   5         37.27         36.93         2.52 o                         
  -1  13   5       1127.77       1120.78        14.74 o                         
   0  13   5         11.16         13.03         1.23 o                         
   1  13   5        307.45        256.06         6.45 o                         
   2  13   5         77.35         84.37         4.09 o                         
   3  13   5        549.93        577.08         7.98 o                         
   4  13   5        100.01        101.61         3.62 o                         
   5  13   5        338.18        352.69         7.64 o                         
   6  13   5         66.50         57.71         4.80 o                         
   7  13   5        314.84        314.43        10.73 o                         
   8  13   5        608.22        677.03        17.37 o                         
   9  13   5          7.86         -2.05         7.95 o                         
 -10  14   5        164.00        163.08        11.17 o                         
  -9  14   5         39.58         43.45         6.35 o                         
  -8  14   5         91.70         82.67         5.85 o                         
  -7  14   5          9.03          8.48         3.81 o                         
  -6  14   5        130.93        116.57         4.68 o                         
  -5  14   5        342.98        371.62         8.80 o                         
  -4  14   5       2420.12       2499.85        35.28 o                         
  -3  14   5          0.50         -0.04         1.84 o                         
  -2  14   5        591.94        576.68         9.83 o                         
  -1  14   5         11.38          8.59         1.86 o                         
   0  14   5          5.81          3.01         1.28 o                         
   1  14   5         29.79         28.86         1.45 o                         
   2  14   5        165.47        172.81         4.26 o                         
   3  14   5       2169.28       2195.38        28.10 o                         
   4  14   5       1659.17       1495.79        22.03 o                         
   5  14   5        224.06        249.77         6.14 o                         
   6  14   5         95.95         98.00         5.55 o                         
   7  14   5        154.73        172.90         7.68 o                         
   8  14   5         14.03         12.08         6.45 o                         
   9  14   5          0.38          2.96         8.29 o                         
 -10  15   5          1.36         -4.26        11.21 o                         
  -9  15   5        133.06        143.09        10.27 o                         
  -8  15   5          0.68          1.77         4.85 o                         
  -7  15   5        214.27        197.86         6.61 o                         
  -6  15   5        151.56        144.68         5.20 o                         
  -5  15   5        492.90        453.81         8.82 o                         
  -4  15   5          3.63          1.07         2.29 o                         
  -3  15   5         63.08         58.00         3.10 o                         
  -2  15   5         50.43         41.75         2.70 o                         
  -1  15   5        423.85        406.44         7.49 o                         
   0  15   5       3462.45       3645.80        43.83 o                         
   1  15   5         19.41         17.61         1.39 o                         
   2  15   5         32.66         29.99         1.40 o                         
   3  15   5         90.87         60.56         2.42 o                         
   4  15   5        644.45        614.84        10.41 o                         
   5  15   5       1116.96       1179.10        18.07 o                         
   6  15   5        128.53        141.79         6.17 o                         
   7  15   5        166.05        191.03         8.82 o                         
   8  15   5         29.53         22.94         6.91 o                         
   9  15   5         61.53         63.15        20.43 o                         
  -9  16   5         31.53         22.92         6.23 o                         
  -8  16   5         37.78         38.30         5.43 o                         
  -7  16   5          4.88          6.52         3.74 o                         
  -6  16   5         18.68         17.17         3.46 o                         
  -5  16   5        159.35        147.61         5.37 o                         
  -4  16   5        455.96        394.03         7.42 o                         
  -3  16   5        467.38        442.04         7.76 o                         
  -2  16   5        109.24        118.85         4.45 o                         
  -1  16   5        625.10        588.86        10.18 o                         
   0  16   5         25.37         19.84         2.01 o                         
   1  16   5          6.96          8.28         1.57 o                         
   2  16   5         23.45         21.42         1.63 o                         
   3  16   5         50.61         51.48         3.00 o                         
   4  16   5        875.87        880.70        16.12 o                         
   5  16   5         24.57         23.27         3.52 o                         
   6  16   5          1.20          4.24         4.22 o                         
   7  16   5        156.83        178.66        12.42 o                         
   8  16   5         37.16         25.23         9.49 o                         
  -9  17   5         56.61         55.07         6.76 o                         
  -8  17   5         48.67         51.42         5.90 o                         
  -7  17   5          6.66          1.20         3.93 o                         
  -6  17   5          2.11          2.12         3.38 o                         
  -5  17   5        363.63        366.70         7.94 o                         
  -4  17   5       1730.85       1641.80        23.99 o                         
  -3  17   5       2550.80       2490.84        35.33 o                         
  -2  17   5         21.95         16.55         2.67 o                         
  -1  17   5         39.80         41.87         3.36 o                         
   0  17   5         11.67         16.06         2.15 o                         
   1  17   5         75.59         77.47         2.89 o                         
   2  17   5         96.88        105.14         3.43 o                         
   3  17   5        592.27        574.22        14.74 o                         
   4  17   5         78.80         68.76         4.76 o                         
   5  17   5         36.86         37.56         4.05 o                         
   6  17   5          0.46          0.52         4.68 o                         
   7  17   5        105.08         94.56         7.97 o                         
   8  17   5         95.50        127.24        13.67 o                         
  -9  18   5          0.05          2.19         6.11 o                         
  -8  18   5         56.16         49.45         6.03 o                         
  -7  18   5        273.13        265.50         8.71 o                         
  -6  18   5         40.26         37.04         3.91 o                         
  -5  18   5          2.34          1.84         3.10 o                         
  -4  18   5        188.80        162.23         4.83 o                         
  -3  18   5        199.46        166.59         4.23 o                         
  -2  18   5        400.63        394.69         7.87 o                         
  -1  18   5        620.91        610.73        10.75 o                         
   0  18   5       3835.47       3990.00        52.87 o                         
   1  18   5        109.00         93.65         3.29 o                         
   2  18   5        693.32        733.24        11.29 o                         
   3  18   5         13.79         24.95         2.79 o                         
   4  18   5         41.83         27.06         3.37 o                         
   5  18   5          0.00          2.07         3.80 o                         
   6  18   5         18.87         19.26         5.18 o                         
   7  18   5         14.11         10.43         6.94 o                         
   8  18   5         48.57         37.41         8.53 o                         
  -9  19   5        186.54        225.72        12.75 o                         
  -8  19   5         36.13         37.08         5.88 o                         
  -7  19   5          5.65          4.56         4.18 o                         
  -6  19   5         21.72         28.02         3.93 o                         
  -5  19   5        291.04        309.30         7.39 o                         
  -4  19   5          3.73          0.03         2.76 o                         
  -3  19   5          0.08         -2.67         2.95 o                         
  -2  19   5          4.07          2.77         2.78 o                         
  -1  19   5       1718.41       1789.73        27.53 o                         
   0  19   5        101.42        100.22         3.65 o                         
   1  19   5         33.60         25.01         2.46 o                         
   2  19   5        233.53        222.66         5.32 o                         
   3  19   5         33.14         37.73         3.30 o                         
   4  19   5         14.18          8.57         3.32 o                         
   5  19   5        185.80        186.25         7.59 o                         
   6  19   5          6.29          9.50         5.11 o                         
   7  19   5         39.08         31.21         7.40 o                         
   8  19   5         97.09        137.44        25.54 o                         
  -8  20   5         72.41         76.19         7.24 o                         
  -7  20   5         44.75         37.40         4.72 o                         
  -6  20   5        150.93        154.83         5.97 o                         
  -5  20   5         38.62         29.97         3.62 o                         
  -4  20   5        327.23        311.34         6.81 o                         
  -3  20   5          0.76          1.09         3.11 o                         
  -2  20   5        168.60        154.73         5.26 o                         
  -1  20   5          3.49          2.50         2.70 o                         
   0  20   5         10.58         11.55         2.68 o                         
   1  20   5        186.77        178.25         4.66 o                         
   2  20   5        666.30        673.76        10.82 o                         
   3  20   5       1055.48       1071.78        23.60 o                         
   4  20   5        324.24        330.32         9.65 o                         
   5  20   5          1.05         -0.19         4.05 o                         
   6  20   5          4.17          2.40         5.07 o                         
   7  20   5         12.21         14.08         7.65 o                         
  -8  21   5         25.70         25.09         5.95 o                         
  -7  21   5         55.15         57.82         5.19 o                         
  -6  21   5        438.97        439.19         9.86 o                         
  -5  21   5          1.97          5.16         3.41 o                         
  -4  21   5         33.40         27.19         3.03 o                         
  -3  21   5        478.63        483.05        10.47 o                         
  -2  21   5         28.23         28.86         3.50 o                         
  -1  21   5        267.79        267.98         6.63 o                         
   0  21   5        729.87        720.41        11.37 o                         
   1  21   5         32.43         26.49         3.20 o                         
   2  21   5          7.11         10.48         2.87 o                         
   3  21   5         19.60         15.74         3.56 o                         
   4  21   5          0.55          3.03         3.76 o                         
   5  21   5          3.01          1.69         4.75 o                         
   6  21   5          0.18         -2.08         5.65 o                         
   7  21   5        207.11        219.08        13.17 o                         
  -8  22   5        176.50        185.50        11.39 o                         
  -7  22   5        115.34        110.76         5.76 o                         
  -6  22   5          1.23          2.59         4.02 o                         
  -5  22   5         21.90         23.98         3.81 o                         
  -4  22   5          7.20          4.22         2.59 o                         
  -3  22   5         22.70         20.94         3.68 o                         
  -2  22   5        428.31        445.20         9.20 o                         
  -1  22   5         87.35         79.60         4.15 o                         
   0  22   5         76.67         74.42         3.76 o                         
   1  22   5        442.32        448.21         8.73 o                         
   2  22   5        538.13        578.14        12.45 o                         
   3  22   5         39.55         41.61         4.17 o                         
   4  22   5        123.80        127.27         6.24 o                         
   5  22   5         19.18         18.85         5.27 o                         
   6  22   5         31.04         37.64         6.77 o                         
   7  22   5          0.03         -1.13         8.91 o                         
  -7  23   5          5.63          6.45         4.62 o                         
  -6  23   5          2.50          5.61         4.17 o                         
  -5  23   5         38.75         39.90         4.09 o                         
  -4  23   5          0.48         -1.67         3.75 o                         
  -3  23   5        272.18        272.57         7.44 o                         
  -2  23   5         19.92         13.65         3.70 o                         
  -1  23   5         11.84         11.65         3.32 o                         
   0  23   5         52.43         52.21         3.70 o                         
   1  23   5         27.67         25.31         3.46 o                         
   2  23   5         15.34         12.07         3.41 o                         
   3  23   5         11.64          6.90         3.69 o                         
   4  23   5         57.49         54.95         5.45 o                         
   5  23   5         37.50         31.46         6.01 o                         
   6  23   5          0.54         -2.25         6.62 o                         
  -7  24   5          0.08          1.31         6.75 o                         
  -6  24   5        103.49         98.83         6.22 o                         
  -5  24   5         43.27         39.96         4.05 o                         
  -4  24   5         54.46         55.02         5.89 o                         
  -3  24   5        265.82        260.50         7.56 o                         
  -2  24   5        290.44        302.66         7.40 o                         
  -1  24   5        115.67        105.02         4.62 o                         
   0  24   5        272.08        275.04         6.66 o                         
   1  24   5        960.15       1020.53        16.44 o                         
   2  24   5         38.20         38.52         3.94 o                         
   3  24   5        102.91        124.02         5.85 o                         
   4  24   5         27.48         12.71         5.19 o                         
   5  24   5         27.05         21.00         5.96 o                         
   6  24   5        719.84        872.81        23.65 o                         
  -6  25   5         23.56         35.08         5.88 o                         
  -5  25   5          3.81          6.20         4.86 o                         
  -4  25   5        296.43        297.22         9.88 o                         
  -3  25   5         73.21         62.23         4.74 o                         
  -2  25   5        390.92        392.87         8.75 o                         
  -1  25   5         13.75         18.00         3.84 o                         
   0  25   5          1.16          2.91         3.59 o                         
   1  25   5         18.82         19.44         3.95 o                         
   2  25   5          7.04          3.75         3.97 o                         
   3  25   5         37.30         29.24         4.79 o                         
   4  25   5         10.59         18.41         5.68 o                         
   5  25   5         49.21         50.77         6.94 o                         
  -6  26   5         48.76         51.73         6.73 o                         
  -5  26   5         35.88         35.45         5.07 o                         
  -4  26   5          0.33          2.01         4.68 o                         
  -3  26   5        155.00        152.84         6.40 o                         
  -2  26   5        378.55        433.62        11.02 o                         
  -1  26   5          5.59          4.12         4.00 o                         
   0  26   5        233.42        237.24         7.98 o                         
   1  26   5          6.95          2.74         4.01 o                         
   2  26   5         33.01         34.49         4.78 o                         
   3  26   5         18.66         21.88         5.59 o                         
   4  26   5         23.37         28.11         5.97 o                         
   5  26   5          8.29          5.32         6.95 o                         
  -5  27   5          0.20         -0.89         7.50 o                         
  -4  27   5         10.80         16.57         4.96 o                         
  -3  27   5         32.08         29.04         4.85 o                         
  -2  27   5          3.56          1.58         4.44 o                         
  -1  27   5          1.52          3.59         4.19 o                         
   0  27   5          7.25          4.85         4.33 o                         
   1  27   5          2.15          1.88         4.29 o                         
   2  27   5          1.15          1.07         4.59 o                         
   3  27   5        118.20        134.79         8.81 o                         
   4  27   5         17.60         11.64         6.44 o                         
  -4  28   5        225.67        236.36        10.47 o                         
  -3  28   5          0.29          1.80         4.53 o                         
  -2  28   5         47.59         41.86         5.00 o                         
  -1  28   5         13.87         12.02         4.75 o                         
   0  28   5         34.29         32.87         4.84 o                         
   1  28   5          5.37          2.97         4.72 o                         
   2  28   5        474.33        558.99        13.32 o                         
   3  28   5          0.19          0.10         6.15 o                         
  -3  29   5         19.66         19.02         4.74 o                         
  -2  29   5          8.20         10.02         4.80 o                         
  -1  29   5          6.69          3.63         4.83 o                         
   0  29   5        206.61        221.94        14.43 o                         
   1  29   5         85.59         93.65         6.11 o                         
   2  29   5          0.36         -1.59         6.20 o                         
  -2  30   5         15.49         12.86         6.15 o                         
  -1  30   5         10.59          3.09         5.51 o                         
   0  30   5          3.79          1.56         5.54 o                         
   1  30   5         68.74         93.88        15.90 o                         
 -10   0   6        458.67        496.88        32.27 o                         
  -8   0   6        943.41        928.81        32.00 o                         
  -6   0   6       4208.54       4514.50        76.58 o                         
  -4   0   6       2148.66       2385.32        37.78 o                         
  -2   0   6       2824.28       3448.60        59.14 o                         
   0   0   6        596.72        738.07        14.28 o                         
   2   0   6       2690.03       2880.31        48.68 o                         
   4   0   6        711.53        753.84        17.58 o                         
   6   0   6       1345.46       1302.47        33.12 o                         
   8   0   6         19.71         27.88         5.70 o                         
  10   0   6          1.99          4.91         7.71 o                         
 -11   1   6          2.72          9.64         9.10 o                         
 -10   1   6        542.88        554.82        17.56 o                         
  -9   1   6         42.66         48.10         7.14 o                         
  -8   1   6         57.52         49.30         6.07 o                         
  -7   1   6        397.15        419.06        10.36 o                         
  -6   1   6        308.01        300.80         5.55 o                         
  -5   1   6         37.92         33.86         1.83 o                         
  -4   1   6       1197.46       1164.67        13.47 o                         
  -3   1   6         68.80         80.93         2.13 o                         
  -2   1   6        600.20        709.65         8.64 o                         
  -1   1   6        266.56        336.30         4.89 o                         
   0   1   6          1.92          7.27         0.95 o                         
   1   1   6       3183.32       3466.07        41.24 o                         
   2   1   6        127.49        109.67         3.17 o                         
   3   1   6         85.74         78.37         2.77 o                         
   4   1   6        389.35        390.79         7.63 o                         
   5   1   6         91.81         87.09         3.58 o                         
   6   1   6        108.61        112.60         8.00 o                         
   7   1   6          2.34          1.35         3.19 o                         
   8   1   6        188.85        173.40         7.48 o                         
   9   1   6        211.99        212.91         9.16 o                         
  10   1   6          1.80          3.13         5.39 o                         
 -11   2   6         54.12         69.12        14.59 o                         
 -10   2   6        115.09        123.38         9.64 o                         
  -9   2   6         16.71          8.01         6.34 o                         
  -8   2   6       1384.20       1583.06        31.89 o                         
  -7   2   6        334.88        324.48         8.04 o                         
  -6   2   6        280.15        265.73         5.60 o                         
  -5   2   6         68.71         69.13         2.60 o                         
  -4   2   6       1138.74       1203.36        14.41 o                         
  -3   2   6        241.44        306.90         5.30 o                         
  -2   2   6        208.78        169.44         2.85 o                         
  -1   2   6       2649.46       3009.95        35.90 o                         
   0   2   6        492.82        443.35         8.14 o                         
   1   2   6         91.65        117.90         2.18 o                         
   2   2   6        355.08        389.16         6.04 o                         
   3   2   6        151.75        142.56         2.94 o                         
   4   2   6       3177.42       3327.33        41.64 o                         
   5   2   6          2.04          1.03         2.02 o                         
   6   2   6        115.94         99.47         5.88 o                         
   7   2   6        187.61        175.99         6.30 o                         
   8   2   6        174.06        160.97         6.22 o                         
   9   2   6          7.30          8.14         4.55 o                         
  10   2   6        206.84        207.92         8.29 o                         
 -11   3   6          0.09          2.03        10.26 o                         
 -10   3   6          9.16         14.00         8.67 o                         
  -9   3   6         88.46        107.87         9.31 o                         
  -8   3   6         13.14          8.85         5.07 o                         
  -7   3   6        252.04        234.29         7.32 o                         
  -6   3   6          7.63          9.19         2.24 o                         
  -5   3   6        813.23        790.52        10.03 o                         
  -4   3   6        177.66        158.18         2.82 o                         
  -3   3   6        203.80        217.91         3.67 o                         
  -2   3   6       4819.59       5639.70        64.22 o                         
  -1   3   6        205.22        277.22         3.79 o                         
   0   3   6       1282.53       1393.36        16.90 o                         
   1   3   6       3670.84       4027.73        50.05 o                         
   2   3   6        115.04        119.96         2.45 o                         
   3   3   6         53.07         50.99         2.52 o                         
   4   3   6        298.84        286.33         6.48 o                         
   5   3   6        137.60        117.20         4.32 o                         
   6   3   6        946.31        846.98        14.87 o                         
   7   3   6          8.28         10.15         3.09 o                         
   8   3   6        236.14        222.82         7.09 o                         
   9   3   6          2.34          6.85         3.65 o                         
  10   3   6         54.97         58.40         8.22 o                         
 -11   4   6         21.04         22.53        10.86 o                         
 -10   4   6        264.41        285.85        15.90 o                         
  -9   4   6        225.59        246.59        13.80 o                         
  -8   4   6        304.90        300.64        12.40 o                         
  -7   4   6        126.08        130.97         5.82 o                         
  -6   4   6         28.67         21.85         2.36 o                         
  -5   4   6        121.04         97.28         2.70 o                         
  -4   4   6       1058.87       1107.37        14.05 o                         
  -3   4   6       1048.43       1270.22        14.53 o                         
  -2   4   6       7463.29       8385.42        91.84 o                         
  -1   4   6        126.30        139.35         2.17 o                         
   0   4   6        294.46        311.36         4.19 o                         
   1   4   6         59.85         46.12         1.52 o                         
   2   4   6         11.43         24.08         1.61 o                         
   3   4   6        683.27        717.01        10.30 o                         
   4   4   6         51.95         54.85         2.62 o                         
   5   4   6       2833.88       2816.98        48.55 o                         
   6   4   6       1045.21        963.11        18.24 o                         
   7   4   6         84.79         79.27         5.29 o                         
   8   4   6         18.27         23.44         5.08 o                         
   9   4   6         18.27         20.25         6.15 o                         
  10   4   6          2.16          2.60        10.78 o                         
 -11   5   6         15.92         17.06        10.57 o                         
 -10   5   6         44.95         30.84         8.88 o                         
  -9   5   6        299.82        298.32        14.02 o                         
  -8   5   6         72.77         85.02         6.07 o                         
  -7   5   6        970.00       1089.34        20.53 o                         
  -6   5   6        112.13        119.30         4.16 o                         
  -5   5   6         26.84         17.79         2.00 o                         
  -4   5   6        369.53        366.90         6.14 o                         
  -3   5   6         33.01         33.54         1.46 o                         
  -2   5   6        482.25        559.23         7.04 o                         
  -1   5   6       2866.15       3058.87        32.66 o                         
   0   5   6          1.50          7.01         0.97 o                         
   1   5   6       2821.08       3083.92        34.10 o                         
   2   5   6         13.80         13.19         1.15 o                         
   3   5   6       1097.16       1072.10        14.03 o                         
   4   5   6          0.19          2.26         1.83 o                         
   5   5   6        905.21        885.68        15.38 o                         
   6   5   6         26.70         17.74         3.52 o                         
   7   5   6        558.09        535.75        13.13 o                         
   8   5   6        162.04        147.12         7.15 o                         
   9   5   6         43.47         45.34         6.72 o                         
  10   5   6         19.12         11.14        10.95 o                         
 -11   6   6          7.61          6.74        12.51 o                         
 -10   6   6         41.43         52.12        12.61 o                         
  -9   6   6         59.51         35.01         6.56 o                         
  -8   6   6          5.84          7.65         4.75 o                         
  -7   6   6        230.31        242.03         9.65 o                         
  -6   6   6          0.49          2.31         2.51 o                         
  -5   6   6         44.91         36.91         2.26 o                         
  -4   6   6          0.04          3.75         1.60 o                         
  -3   6   6        376.39        395.38         5.40 o                         
  -2   6   6        176.25        201.17         3.18 o                         
  -1   6   6       5487.65       6240.58        71.06 o                         
   0   6   6       3448.85       3745.24        42.88 o                         
   1   6   6       1730.62       1852.34        21.54 o                         
   2   6   6       1031.94        977.66        12.77 o                         
   3   6   6        967.60       1005.48        13.24 o                         
   4   6   6        729.68        718.75        13.11 o                         
   5   6   6        346.52        341.99         7.43 o                         
   6   6   6          2.84          9.79         3.48 o                         
   7   6   6         30.73         41.07         4.89 o                         
   8   6   6         63.09         63.69         9.62 o                         
   9   6   6        144.20        145.54         9.22 o                         
 -11   7   6         22.34         16.72        18.11 o                         
 -10   7   6         32.62         29.82         9.59 o                         
  -9   7   6         30.01         33.94         6.71 o                         
  -8   7   6         11.25          8.23         4.71 o                         
  -7   7   6       2822.52       2943.21        44.26 o                         
  -6   7   6        108.81        124.03         4.60 o                         
  -5   7   6        915.62        832.40        11.53 o                         
  -4   7   6          1.72          0.88         1.57 o                         
  -3   7   6        623.10        517.90         6.83 o                         
  -2   7   6       4374.46       5186.33        55.16 o                         
  -1   7   6       2687.32       3060.67        35.22 o                         
   0   7   6        636.60        610.41         7.60 o                         
   1   7   6        152.25        140.26         3.74 o                         
   2   7   6          1.10          4.10         0.98 o                         
   3   7   6         41.13         59.26         2.05 o                         
   4   7   6          3.50          2.13         2.02 o                         
   5   7   6        313.73        280.99         7.22 o                         
   6   7   6          3.28          5.85         3.48 o                         
   7   7   6        575.80        569.93        13.81 o                         
   8   7   6         16.97         22.39         5.60 o                         
   9   7   6         40.22         43.98         7.72 o                         
 -10   8   6         32.32         24.94         8.86 o                         
  -9   8   6          0.37          3.07         5.68 o                         
  -8   8   6        770.90        781.92        16.38 o                         
  -7   8   6       1300.82       1299.67        19.63 o                         
  -6   8   6          2.34          5.85         2.80 o                         
  -5   8   6          6.47          9.73         2.16 o                         
  -4   8   6        815.23        859.19        12.24 o                         
  -3   8   6        739.43        815.04        10.54 o                         
  -2   8   6        123.18        132.39         2.24 o                         
  -1   8   6        698.55        849.51        11.20 o                         
   0   8   6       1026.65       1067.46        12.31 o                         
   1   8   6       2228.92       2339.10        28.33 o                         
   2   8   6          1.21          0.26         0.83 o                         
   3   8   6         76.09         64.48         2.16 o                         
   4   8   6         24.52         36.69         2.54 o                         
   5   8   6         14.27         13.56         2.89 o                         
   6   8   6        111.14        112.87         7.79 o                         
   7   8   6         33.05         28.59         4.77 o                         
   8   8   6          0.05         -0.76         5.71 o                         
   9   8   6         60.13         60.26         7.98 o                         
 -10   9   6          3.10         -4.43         7.72 o                         
  -9   9   6        309.97        291.75        11.34 o                         
  -8   9   6        410.72        450.63        12.33 o                         
  -7   9   6       1163.75       1187.66        18.27 o                         
  -6   9   6         89.11         81.82         4.98 o                         
  -5   9   6        376.68        395.83         7.59 o                         
  -4   9   6        385.68        387.31         8.09 o                         
  -3   9   6          8.59          1.10         1.44 o                         
  -2   9   6        105.64         78.42         2.20 o                         
  -1   9   6         10.14          2.93         1.24 o                         
   0   9   6          1.23          0.59         0.96 o                         
   1   9   6       2088.27       2154.19        27.37 o                         
   2   9   6         24.90         30.05         1.93 o                         
   3   9   6       1164.46       1168.55        14.64 o                         
   4   9   6          4.26          7.22         2.24 o                         
   5   9   6         67.51         54.34         3.55 o                         
   6   9   6        103.21         77.43         4.64 o                         
   7   9   6        398.91        400.88        12.35 o                         
   8   9   6          1.08         -1.05         5.89 o                         
   9   9   6        160.14        159.54        10.10 o                         
 -10  10   6          0.35         -2.25         8.05 o                         
  -9  10   6         15.04         16.97         6.08 o                         
  -8  10   6         87.29         79.16         5.81 o                         
  -7  10   6       1315.12       1352.81        20.53 o                         
  -6  10   6        354.32        322.29         7.80 o                         
  -5  10   6        198.97        166.97         6.25 o                         
  -4  10   6         75.59         61.13         2.73 o                         
  -3  10   6        491.63        549.19         8.28 o                         
  -2  10   6       1630.52       1640.17        20.09 o                         
  -1  10   6        269.73        249.41         3.83 o                         
   0  10   6         25.24         31.44         1.31 o                         
   1  10   6         59.08         54.36         2.57 o                         
   2  10   6          0.06          0.97         1.70 o                         
   3  10   6        767.36        684.03         9.60 o                         
   4  10   6        337.33        297.02         8.51 o                         
   5  10   6        162.29        140.94         5.54 o                         
   6  10   6         10.39          4.34         3.93 o                         
   7  10   6         14.41          8.30         4.94 o                         
   8  10   6         47.20         43.48         8.40 o                         
   9  10   6         64.07         64.31         8.81 o                         
 -10  11   6         35.60         41.26         8.08 o                         
  -9  11   6        142.58        129.30         9.63 o                         
  -8  11   6         11.02          2.85         4.73 o                         
  -7  11   6        112.39        123.82         5.13 o                         
  -6  11   6         10.61         10.19         3.18 o                         
  -5  11   6        120.33        118.23         3.94 o                         
  -4  11   6        294.69        263.56         5.41 o                         
  -3  11   6        301.02        271.34         4.92 o                         
  -2  11   6          4.47          2.65         1.86 o                         
  -1  11   6        674.92        654.57         9.23 o                         
   0  11   6        176.81        157.47         2.79 o                         
   1  11   6         65.21         42.42         2.18 o                         
   2  11   6          0.10          1.93         1.88 o                         
   3  11   6        144.19        149.66         3.27 o                         
   4  11   6         54.24         50.04         4.25 o                         
   5  11   6         10.90         17.91         3.36 o                         
   6  11   6          0.01         -2.23         3.87 o                         
   7  11   6        566.20        587.35        15.18 o                         
   8  11   6         77.26         84.05         9.92 o                         
   9  11   6         79.06         74.88         9.04 o                         
 -10  12   6         12.80          4.46         7.59 o                         
  -9  12   6         51.84         51.74         6.86 o                         
  -8  12   6        875.29        879.26        18.13 o                         
  -7  12   6         68.05         64.76         4.47 o                         
  -6  12   6         17.16         18.79         3.31 o                         
  -5  12   6         84.45         92.97         4.46 o                         
  -4  12   6         29.41         31.98         2.53 o                         
  -3  12   6        277.85        238.33         6.26 o                         
  -2  12   6        604.69        471.54         7.87 o                         
  -1  12   6         17.70         12.31         1.45 o                         
   0  12   6        329.96        362.17         4.77 o                         
   1  12   6        348.97        335.88         5.54 o                         
   2  12   6       3873.76       3969.85        52.35 o                         
   3  12   6        355.78        347.51         6.77 o                         
   4  12   6        224.76        218.90         8.91 o                         
   5  12   6        420.37        442.63        14.84 o                         
   6  12   6         17.59         12.97         4.63 o                         
   7  12   6         37.00         39.93         5.55 o                         
   8  12   6        107.44        121.35        12.18 o                         
   9  12   6        100.63         95.25         9.54 o                         
 -10  13   6        275.70        259.47        12.18 o                         
  -9  13   6        224.10        258.14         9.87 o                         
  -8  13   6        354.79        341.93        14.81 o                         
  -7  13   6          0.83          1.76         3.74 o                         
  -6  13   6         96.83         78.07         4.18 o                         
  -5  13   6        438.63        414.17         7.70 o                         
  -4  13   6        332.48        333.62         6.48 o                         
  -3  13   6         15.87         18.32         1.88 o                         
  -2  13   6         81.08         71.34         4.48 o                         
  -1  13   6       1691.11       1768.94        25.21 o                         
   0  13   6          1.79         -0.27         1.38 o                         
   1  13   6         28.19         27.42         2.22 o                         
   2  13   6        868.15        778.09        11.51 o                         
   3  13   6         22.01         27.73         2.86 o                         
   4  13   6          0.02         -0.53         2.63 o                         
   5  13   6          2.79          7.25         3.49 o                         
   6  13   6          0.04         -0.49         4.25 o                         
   7  13   6          1.46          0.33         4.77 o                         
   8  13   6        251.62        278.94        11.30 o                         
   9  13   6         54.52         84.51        19.97 o                         
 -10  14   6        129.42        115.62        15.50 o                         
  -9  14   6        140.20        126.46         7.76 o                         
  -8  14   6         26.49         19.60         5.24 o                         
  -7  14   6        155.71        160.41         5.96 o                         
  -6  14   6         87.43         80.85         4.32 o                         
  -5  14   6          0.01         -2.59         2.59 o                         
  -4  14   6       1335.17       1295.06        19.14 o                         
  -3  14   6        119.88        117.90         3.21 o                         
  -2  14   6        142.84        122.56         4.02 o                         
  -1  14   6        185.61        177.19         5.64 o                         
   0  14   6       1000.59        964.45        11.51 o                         
   1  14   6         45.18         40.46         2.37 o                         
   2  14   6        199.55        197.44         4.77 o                         
   3  14   6          7.75          8.80         2.72 o                         
   4  14   6          0.89         -1.29         2.62 o                         
   5  14   6         98.15         99.10         5.45 o                         
   6  14   6        355.64        396.41        10.36 o                         
   7  14   6         68.79         76.50         6.01 o                         
   8  14   6          2.42          0.74         7.11 o                         
  -9  15   6         16.79         14.84         6.32 o                         
  -8  15   6         46.15         44.29         5.75 o                         
  -7  15   6         31.81         27.12         4.14 o                         
  -6  15   6         15.81         17.07         3.53 o                         
  -5  15   6        810.02        749.49        12.20 o                         
  -4  15   6         70.82         75.58         3.34 o                         
  -3  15   6       2642.03       2688.75        35.87 o                         
  -2  15   6        190.78        188.79         4.96 o                         
  -1  15   6         76.63         76.02         3.21 o                         
   0  15   6        215.54        147.28         3.92 o                         
   1  15   6          1.28          0.59         1.38 o                         
   2  15   6        201.30        193.30         4.77 o                         
   3  15   6       1201.93       1135.50        17.28 o                         
   4  15   6        353.05        377.33         8.40 o                         
   5  15   6          1.82          0.12         3.42 o                         
   6  15   6         35.15         46.39         4.96 o                         
   7  15   6         22.86         24.94         5.57 o                         
   8  15   6         19.01         20.61         7.60 o                         
  -9  16   6          2.66          6.06         6.46 o                         
  -8  16   6        388.26        421.57        11.71 o                         
  -7  16   6          5.52          3.38         4.00 o                         
  -6  16   6          1.54          1.15         3.43 o                         
  -5  16   6        197.50        191.94         5.76 o                         
  -4  16   6        477.49        452.64         8.23 o                         
  -3  16   6        107.42         93.99         4.07 o                         
  -2  16   6       3292.34       3385.16        50.31 o                         
  -1  16   6       1638.85       1607.87        24.74 o                         
   0  16   6        958.06        940.36        14.44 o                         
   1  16   6        138.15        123.88         2.91 o                         
   2  16   6        303.03        294.24         6.04 o                         
   3  16   6        117.52         94.65         3.51 o                         
   4  16   6        351.57        386.93         8.42 o                         
   5  16   6          0.03          1.97         3.52 o                         
   6  16   6        114.15        118.64         6.86 o                         
   7  16   6         96.04         94.93         6.66 o                         
   8  16   6         15.68         10.84         7.97 o                         
  -9  17   6         25.92         29.24         6.95 o                         
  -8  17   6        268.17        274.08         9.95 o                         
  -7  17   6         26.40         23.23         4.31 o                         
  -6  17   6        209.04        244.68         8.05 o                         
  -5  17   6         16.54         10.29         3.13 o                         
  -4  17   6         68.52         72.91         3.52 o                         
  -3  17   6        375.79        366.06        10.71 o                         
  -2  17   6        120.27        143.64         5.00 o                         
  -1  17   6        240.57        203.12         5.30 o                         
   0  17   6       1325.98       1305.98        18.40 o                         
   1  17   6        383.82        379.05         6.44 o                         
   2  17   6          9.55          3.46         1.86 o                         
   3  17   6        222.19        202.89         5.34 o                         
   4  17   6          1.03         -1.82         4.41 o                         
   5  17   6          0.21         -2.86         3.72 o                         
   6  17   6         35.08         29.75         5.13 o                         
   7  17   6          3.46         -0.20         9.73 o                         
   8  17   6          1.25         -8.18         8.18 o                         
  -9  18   6        249.53        219.80         9.94 o                         
  -8  18   6         52.40         44.43         6.18 o                         
  -7  18   6         56.04         57.86         4.85 o                         
  -6  18   6         45.05         47.65         4.18 o                         
  -5  18   6          0.26         -0.52         3.18 o                         
  -4  18   6        193.70        190.67         5.22 o                         
  -3  18   6        587.59        594.37        10.88 o                         
  -2  18   6       1830.52       1847.27        28.43 o                         
  -1  18   6         64.72         52.56         3.33 o                         
   0  18   6        247.56        238.51         5.29 o                         
   1  18   6         10.38         13.73         2.37 o                         
   2  18   6          1.61          1.93         2.10 o                         
   3  18   6         63.84         61.57         3.63 o                         
   4  18   6        823.40        797.27        17.42 o                         
   5  18   6          7.64          1.17         3.83 o                         
   6  18   6        335.59        333.43        15.23 o                         
   7  18   6          3.60         -2.67         7.01 o                         
  -8  19   6        179.02        195.42         9.10 o                         
  -7  19   6         46.09         47.60         5.00 o                         
  -6  19   6         12.63         14.61         4.01 o                         
  -5  19   6         12.33          3.98         3.32 o                         
  -4  19   6          7.23          2.58         2.52 o                         
  -3  19   6         24.45         22.10         3.46 o                         
  -2  19   6        271.40        296.33         6.91 o                         
  -1  19   6         12.44         11.08         2.76 o                         
   0  19   6         99.28         95.77         4.67 o                         
   1  19   6        465.38        441.92         9.12 o                         
   2  19   6         25.42         30.20         2.87 o                         
   3  19   6        105.96        103.76         6.78 o                         
   4  19   6         29.49         34.50         3.88 o                         
   5  19   6         80.03         88.65         5.30 o                         
   6  19   6          0.46         -0.76         5.40 o                         
   7  19   6          0.80          1.41         7.23 o                         
  -8  20   6         22.10         19.83         6.17 o                         
  -7  20   6         41.63         40.30         5.05 o                         
  -6  20   6        362.42        364.45         8.93 o                         
  -5  20   6         10.84          7.01         3.39 o                         
  -4  20   6          6.90          7.01         3.58 o                         
  -3  20   6         43.41         50.71         3.96 o                         
  -2  20   6         13.45         14.56         3.22 o                         
  -1  20   6        703.14        696.50        11.64 o                         
   0  20   6         22.72         16.14         2.85 o                         
   1  20   6         15.94         15.85         2.91 o                         
   2  20   6        788.37        838.35        13.62 o                         
   3  20   6         14.15         11.39         3.29 o                         
   4  20   6        178.11        187.36         6.53 o                         
   5  20   6         82.82         74.22         5.10 o                         
   6  20   6         61.60         69.52         7.74 o                         
   7  20   6         57.08         53.45         8.41 o                         
  -8  21   6         36.44         28.35         6.46 o                         
  -7  21   6         25.59         25.37         5.04 o                         
  -6  21   6         16.69         14.51         4.19 o                         
  -5  21   6          3.29         -0.21         3.40 o                         
  -4  21   6          0.83          2.09         3.69 o                         
  -3  21   6        323.70        316.86         7.83 o                         
  -2  21   6        197.56        218.97         7.08 o                         
  -1  21   6        842.43        837.63        13.65 o                         
   0  21   6        355.54        387.04         7.47 o                         
   1  21   6          0.71          1.90         2.99 o                         
   2  21   6         57.19         66.63         3.82 o                         
   3  21   6        115.06        128.15         5.42 o                         
   4  21   6         21.21         12.45         4.09 o                         
   5  21   6         20.01         16.51         4.76 o                         
   6  21   6         70.52         94.02         7.50 o                         
   7  21   6          0.08         -3.35         7.97 o                         
  -7  22   6          0.03          1.36         5.00 o                         
  -6  22   6        345.04        330.63         8.93 o                         
  -5  22   6        168.99        165.15         5.77 o                         
  -4  22   6        359.75        364.89         9.31 o                         
  -3  22   6          0.07          1.29         3.65 o                         
  -2  22   6         65.18         65.05         4.37 o                         
  -1  22   6         70.07         68.86         4.07 o                         
   0  22   6         92.77         88.01         4.19 o                         
   1  22   6        456.06        488.17         9.38 o                         
   2  22   6        290.71        318.02         9.65 o                         
   3  22   6          0.72         -0.53         3.67 o                         
   4  22   6          5.15          3.27         4.23 o                         
   5  22   6         15.61         12.25         5.36 o                         
   6  22   6         28.46         35.84         6.88 o                         
  -7  23   6         88.79         92.61         6.16 o                         
  -6  23   6          0.02         -0.87         4.39 o                         
  -5  23   6        105.46        106.49         5.92 o                         
  -4  23   6          1.06          1.67         4.16 o                         
  -3  23   6        535.05        553.99        11.14 o                         
  -2  23   6          0.17         -1.24         3.70 o                         
  -1  23   6         38.40         45.38         3.92 o                         
   0  23   6          9.33          8.97         3.42 o                         
   1  23   6        383.75        384.78         8.79 o                         
   2  23   6        102.14         98.68         5.16 o                         
   3  23   6        274.25        289.55         8.36 o                         
   4  23   6          0.37          0.32         4.63 o                         
   5  23   6         21.32         21.98         5.80 o                         
   6  23   6         51.09         57.24         7.64 o                         
  -7  24   6          0.09         -0.80         5.78 o                         
  -6  24   6         78.92         74.32         5.18 o                         
  -5  24   6        282.78        318.88         9.88 o                         
  -4  24   6         85.96         85.36         5.42 o                         
  -3  24   6        110.29         97.67         5.22 o                         
  -2  24   6         10.24         11.16         3.84 o                         
  -1  24   6          6.70          7.17         3.61 o                         
   0  24   6        139.58        127.98         5.25 o                         
   1  24   6         98.87        108.73         5.17 o                         
   2  24   6         30.83         30.86         4.38 o                         
   3  24   6        279.60        318.92        10.00 o                         
   4  24   6          4.55         -1.21         4.98 o                         
   5  24   6          1.52          4.10         5.98 o                         
  -6  25   6         62.64         62.06         4.99 o                         
  -5  25   6        294.66        341.97        10.60 o                         
  -4  25   6        215.86        216.40        10.61 o                         
  -3  25   6        295.73        342.10         9.11 o                         
  -2  25   6         34.32         33.10         4.89 o                         
  -1  25   6          0.27         -1.52         3.88 o                         
   0  25   6        201.41        214.67         6.70 o                         
   1  25   6        379.98        387.65         9.61 o                         
   2  25   6        340.43        400.96        10.39 o                         
   3  25   6         15.61         23.30         5.27 o                         
   4  25   6          0.80         -1.25         5.30 o                         
   5  25   6        236.60        282.23        11.57 o                         
  -5  26   6        173.54        202.10        11.82 o                         
  -4  26   6         87.94         89.01         7.25 o                         
  -3  26   6         12.91         17.22         4.78 o                         
  -2  26   6         48.01         63.53         5.02 o                         
  -1  26   6         77.87         87.40         5.13 o                         
   0  26   6          8.01         14.25         4.25 o                         
   1  26   6          0.03          3.25         4.45 o                         
   2  26   6         34.40         39.23         5.15 o                         
   3  26   6        169.28        209.92        10.61 o                         
   4  26   6         30.62         29.36         6.34 o                         
  -5  27   6          0.88          2.55         6.38 o                         
  -4  27   6        420.90        472.75        12.22 o                         
  -3  27   6         28.59         24.91         5.37 o                         
  -2  27   6         30.13         26.51         4.91 o                         
  -1  27   6         22.86         21.75         4.73 o                         
   0  27   6         30.60         34.79         4.83 o                         
   1  27   6        179.47        183.98         7.90 o                         
   2  27   6        125.39        134.43         7.35 o                         
   3  27   6         31.51         20.64         6.00 o                         
   4  27   6         21.67         22.45         7.13 o                         
  -4  28   6         23.56         15.70         6.20 o                         
  -3  28   6         13.86          9.93         5.21 o                         
  -2  28   6          8.30          5.43         5.01 o                         
  -1  28   6         18.46         13.32         5.09 o                         
   0  28   6        259.15        298.81         9.20 o                         
   1  28   6         79.51         60.75         6.15 o                         
   2  28   6         58.14         68.61         6.74 o                         
   3  28   6          0.85          7.42         7.98 o                         
  -3  29   6         30.77         29.23         6.87 o                         
  -2  29   6         30.13         19.80         5.56 o                         
  -1  29   6         17.11         12.63         5.34 o                         
   0  29   6          0.53         -1.45         5.77 o                         
   1  29   6         24.37         27.18         6.38 o                         
   2  29   6        127.75        138.35        16.08 o                         
 -11   0   7        217.43        167.21        17.52 o                         
  -9   0   7          0.61          0.46         9.19 o                         
  -7   0   7       2605.82       2663.23        65.86 o                         
  -5   0   7         92.07         60.69         7.09 o                         
  -3   0   7        704.82        837.33        13.94 o                         
  -1   0   7       3616.61       3855.51        71.14 o                         
   1   0   7        104.72        153.57         4.16 o                         
   3   0   7        173.53        157.37         9.24 o                         
   5   0   7        450.81        389.81        11.83 o                         
   7   0   7          0.03          5.18         4.61 o                         
   9   0   7        498.68        567.01        18.62 o                         
 -11   1   7        107.56        101.35        13.94 o                         
 -10   1   7         74.63         69.29         8.60 o                         
  -9   1   7        448.71        470.01        17.76 o                         
  -8   1   7         60.70         69.98         6.05 o                         
  -7   1   7         61.68         60.08         5.32 o                         
  -6   1   7        234.68        250.96         5.29 o                         
  -5   1   7         66.65         58.64         2.38 o                         
  -4   1   7          0.31          1.74         1.45 o                         
  -3   1   7        373.07        374.94         5.15 o                         
  -2   1   7       3805.76       4344.95        51.76 o                         
  -1   1   7        117.14        133.36         3.74 o                         
   0   1   7       2533.87       2958.81        38.76 o                         
   1   1   7       2052.14       2148.92        27.02 o                         
   2   1   7          9.91         12.68         1.41 o                         
   3   1   7        355.77        319.74         5.57 o                         
   4   1   7        113.82        105.38         3.32 o                         
   5   1   7        766.11        693.48        13.25 o                         
   6   1   7        287.38        283.07         7.53 o                         
   7   1   7        294.18        294.68         7.86 o                         
   8   1   7        113.55        119.33         5.64 o                         
   9   1   7          4.57          8.61         4.41 o                         
 -11   2   7         40.51         37.80        11.74 o                         
 -10   2   7        395.57        427.28        19.52 o                         
  -9   2   7        509.11        535.69        18.94 o                         
  -8   2   7         29.73         30.92         6.05 o                         
  -7   2   7        564.52        614.43        14.32 o                         
  -6   2   7        397.66        403.15         7.06 o                         
  -5   2   7       1647.07       1654.17        20.55 o                         
  -4   2   7         47.85         43.22         1.97 o                         
  -3   2   7       1194.87       1218.04        14.55 o                         
  -2   2   7       2490.23       2729.93        32.79 o                         
  -1   2   7        814.69        829.20        10.39 o                         
   0   2   7         50.16         38.77         1.53 o                         
   1   2   7        670.21        682.93         9.06 o                         
   2   2   7         64.42         88.68         1.97 o                         
   3   2   7        302.18        305.33         4.88 o                         
   4   2   7        748.54        725.70        10.90 o                         
   5   2   7        656.06        620.30        12.05 o                         
   6   2   7         11.10         13.79         2.74 o                         
   7   2   7        205.97        198.64         6.34 o                         
   8   2   7         43.68         38.16         3.91 o                         
   9   2   7         49.41         52.07         6.56 o                         
 -11   3   7         33.05         36.79        11.74 o                         
 -10   3   7         13.60         17.13         9.16 o                         
  -9   3   7         80.56        100.00        19.44 o                         
  -8   3   7        611.64        647.03        17.52 o                         
  -7   3   7         21.79         28.07         5.42 o                         
  -6   3   7         51.16         52.72         3.17 o                         
  -5   3   7        320.59        320.27         5.50 o                         
  -4   3   7         92.76         90.24         2.50 o                         
  -3   3   7       1781.56       1941.31        23.63 o                         
  -2   3   7         34.64         51.55         3.52 o                         
  -1   3   7          3.15          0.96         1.00 o                         
   0   3   7        124.04        128.01         2.33 o                         
   1   3   7        371.60        372.86         5.71 o                         
   2   3   7        792.04        727.11        10.84 o                         
   3   3   7         14.48         17.08         1.90 o                         
   4   3   7        717.97        675.54        11.86 o                         
   5   3   7        111.52        110.53         5.18 o                         
   6   3   7         48.33         44.08         4.21 o                         
   7   3   7        152.85        157.05         6.83 o                         
   8   3   7         37.02         23.53         5.39 o                         
   9   3   7         29.94         16.07         6.25 o                         
 -11   4   7          3.56         -3.02        11.93 o                         
 -10   4   7        102.25         96.40        11.10 o                         
  -9   4   7         13.29          8.36         6.66 o                         
  -8   4   7        325.20        323.86        11.78 o                         
  -7   4   7          4.58          8.01         4.29 o                         
  -6   4   7        465.80        462.19         9.99 o                         
  -5   4   7       2142.88       2228.89        27.34 o                         
  -4   4   7       1103.04       1079.80        13.72 o                         
  -3   4   7         11.96         12.41         1.39 o                         
  -2   4   7       8777.05      10340.00       117.43 o                         
  -1   4   7       1440.69       1608.99        17.48 o                         
   0   4   7       1264.34       1325.22        15.58 o                         
   1   4   7        878.84        867.10        11.42 o                         
   2   4   7        862.82        946.85        13.23 o                         
   3   4   7        299.47        251.72         5.78 o                         
   4   4   7        123.28        109.41         4.21 o                         
   5   4   7       2734.91       2645.80        50.16 o                         
   6   4   7        124.70        132.60         6.08 o                         
   7   4   7         75.15         65.05         5.16 o                         
   8   4   7          6.15          2.02         5.14 o                         
   9   4   7         13.99          6.16         6.28 o                         
 -11   5   7          0.10          7.89        16.25 o                         
 -10   5   7         11.46         12.16         9.22 o                         
  -9   5   7        450.15        432.80        14.44 o                         
  -8   5   7          2.38          2.54         5.32 o                         
  -7   5   7        278.49        273.60         7.91 o                         
  -6   5   7         18.46         19.39         2.54 o                         
  -5   5   7        147.20        134.56         3.80 o                         
  -4   5   7        650.63        610.39         8.33 o                         
  -3   5   7       1092.50       1126.57        13.59 o                         
  -2   5   7         44.29         37.77         1.58 o                         
  -1   5   7         65.06         71.22         1.82 o                         
   0   5   7       1999.41       2231.70        24.91 o                         
   1   5   7        544.61        575.04         7.89 o                         
   2   5   7       1353.42       1421.56        19.61 o                         
   3   5   7        117.64        116.66         4.27 o                         
   4   5   7        571.53        523.80         9.70 o                         
   5   5   7         50.09         54.24         4.00 o                         
   6   5   7        469.40        446.92        11.22 o                         
   7   5   7          2.99          5.06         4.35 o                         
   8   5   7         22.17         19.18         5.51 o                         
   9   5   7         37.48         30.71         6.83 o                         
 -11   6   7         35.77         25.54        18.11 o                         
 -10   6   7         29.09         28.17         9.43 o                         
  -9   6   7        105.13        138.66        12.51 o                         
  -8   6   7        512.01        527.17        13.56 o                         
  -7   6   7        222.92        242.15         7.00 o                         
  -6   6   7        172.88        166.02         4.65 o                         
  -5   6   7        388.79        374.98         6.21 o                         
  -4   6   7         41.77         51.07         3.03 o                         
  -3   6   7        546.82        580.03         7.88 o                         
  -2   6   7       2423.76       2435.26        27.20 o                         
  -1   6   7          3.49          1.63         1.19 o                         
   0   6   7       2877.84       3252.36        36.03 o                         
   1   6   7        733.24        806.08         9.84 o                         
   2   6   7         38.55         36.95         1.78 o                         
   3   6   7        391.75        370.65         6.80 o                         
   4   6   7        194.50        165.93         4.83 o                         
   5   6   7         99.04         83.21         4.19 o                         
   6   6   7        515.27        489.08        12.02 o                         
   7   6   7        612.51        588.77        14.19 o                         
   8   6   7         14.83         24.26         5.60 o                         
   9   6   7          5.10          8.37         7.25 o                         
 -10   7   7        269.64        293.11        14.03 o                         
  -9   7   7         14.07         14.50         6.70 o                         
  -8   7   7        139.78        148.03        10.16 o                         
  -7   7   7         88.09         92.77         5.62 o                         
  -6   7   7        181.50        172.68         6.38 o                         
  -5   7   7        290.52        297.98         6.64 o                         
  -4   7   7       3011.14       3163.53        38.25 o                         
  -3   7   7         16.86          7.27         1.54 o                         
  -2   7   7          1.75          8.73         1.16 o                         
  -1   7   7        596.71        685.81         8.61 o                         
   0   7   7       1202.29       1248.74        14.30 o                         
   1   7   7         31.70         48.03         2.14 o                         
   2   7   7       4820.01       5215.41        68.07 o                         
   3   7   7        455.82        413.75         7.42 o                         
   4   7   7        191.68        180.72         5.50 o                         
   5   7   7         37.58         29.25         3.71 o                         
   6   7   7         90.62         85.37         7.47 o                         
   7   7   7         19.94         23.81         4.79 o                         
   8   7   7        326.83        283.95        10.49 o                         
   9   7   7          3.29          7.02         7.63 o                         
 -10   8   7        145.03        163.34        10.81 o                         
  -9   8   7          0.02          4.88         6.56 o                         
  -8   8   7        135.03        167.49         7.85 o                         
  -7   8   7        126.34        133.74         6.39 o                         
  -6   8   7        301.51        270.91         6.19 o                         
  -5   8   7         11.59          4.41         2.17 o                         
  -4   8   7         71.63         72.15         2.71 o                         
  -3   8   7         39.39         46.40         2.06 o                         
  -2   8   7        113.06        111.07         3.25 o                         
  -1   8   7        147.14        162.58         2.97 o                         
   0   8   7        639.25        587.51         7.19 o                         
   1   8   7        211.84        193.40         3.38 o                         
   2   8   7        775.72        732.65         9.97 o                         
   3   8   7          3.98          4.79         1.69 o                         
   4   8   7         49.17         63.86         3.37 o                         
   5   8   7        307.79        277.65         7.45 o                         
   6   8   7        212.64        188.51         7.42 o                         
   7   8   7        446.66        432.55        11.95 o                         
   8   8   7         97.20         82.41         7.43 o                         
   9   8   7         31.52         41.39         8.24 o                         
 -10   9   7        356.42        418.73        16.15 o                         
  -9   9   7         10.68          7.94         6.10 o                         
  -8   9   7        484.22        541.82        13.97 o                         
  -7   9   7        186.18        201.31         5.94 o                         
  -6   9   7         94.65         83.38         4.82 o                         
  -5   9   7         21.15         10.93         2.51 o                         
  -4   9   7       1168.23       1185.60        15.84 o                         
  -3   9   7         54.21         66.21         3.37 o                         
  -2   9   7        340.38        306.16         6.45 o                         
  -1   9   7        356.24        351.00         4.96 o                         
   0   9   7       2348.27       2470.56        27.65 o                         
   1   9   7          9.55         15.92         1.12 o                         
   2   9   7         66.83         86.30         2.67 o                         
   3   9   7        183.61        170.56         3.92 o                         
   4   9   7        343.03        305.50         9.62 o                         
   5   9   7         41.27         59.07         3.97 o                         
   6   9   7        783.07        819.62        20.55 o                         
   7   9   7          7.53         20.44         5.42 o                         
   8   9   7          5.72          3.66         6.24 o                         
   9   9   7         58.52         52.60         8.39 o                         
 -10  10   7        218.70        206.64        11.92 o                         
  -9  10   7          0.06          1.50         6.16 o                         
  -8  10   7         37.93         38.68         5.83 o                         
  -7  10   7        577.92        562.36        10.37 o                         
  -6  10   7         14.29          4.66         3.09 o                         
  -5  10   7          0.27         -0.29         2.37 o                         
  -4  10   7         91.83         86.81         4.52 o                         
  -3  10   7        447.01        423.55         6.56 o                         
  -2  10   7          6.23          2.48         1.75 o                         
  -1  10   7        266.20        320.32         4.91 o                         
   0  10   7        172.36        151.99         2.77 o                         
   1  10   7       2399.32       2567.10        31.23 o                         
   2  10   7        812.72        818.03        13.36 o                         
   3  10   7         77.93         72.45         2.52 o                         
   4  10   7        518.26        517.98        11.34 o                         
   5  10   7        247.93        248.57         6.78 o                         
   6  10   7        240.93        236.64         9.13 o                         
   7  10   7         13.80         11.90         5.63 o                         
   8  10   7          0.17          0.42         6.39 o                         
   9  10   7          0.12         -1.32         7.93 o                         
 -10  11   7         30.66         31.49         8.98 o                         
  -9  11   7         25.09         17.21         6.57 o                         
  -8  11   7        282.87        297.46        10.34 o                         
  -7  11   7          2.47          5.11         3.49 o                         
  -6  11   7        196.50        188.10         5.61 o                         
  -5  11   7         94.38         92.02         3.67 o                         
  -4  11   7        285.51        271.43         5.63 o                         
  -3  11   7        150.98        148.52         3.38 o                         
  -2  11   7         89.24         90.69         3.35 o                         
  -1  11   7          0.75          1.54         1.38 o                         
   0  11   7         29.94         20.71         1.42 o                         
   1  11   7        102.06         93.19         2.82 o                         
   2  11   7          0.05         -1.05         2.19 o                         
   3  11   7        138.08        126.12         3.81 o                         
   4  11   7       1033.10        982.80        17.09 o                         
   5  11   7          3.00          2.99         3.44 o                         
   6  11   7         31.45         35.47         5.18 o                         
   7  11   7         81.35         68.60         6.59 o                         
   8  11   7         41.80         39.64         7.12 o                         
   9  11   7         98.53        101.33        15.05 o                         
 -10  12   7        200.31        209.30        16.30 o                         
  -9  12   7          1.26          4.48         6.57 o                         
  -8  12   7          8.94          9.75         5.56 o                         
  -7  12   7          6.64          0.35         3.71 o                         
  -6  12   7         90.32         90.16         4.37 o                         
  -5  12   7        608.19        572.50         9.75 o                         
  -4  12   7        595.66        599.62         9.87 o                         
  -3  12   7       2229.09       2274.66        30.49 o                         
  -2  12   7        157.95        155.60         4.12 o                         
  -1  12   7         73.46         80.21         3.26 o                         
   0  12   7        101.47         99.05         3.60 o                         
   1  12   7          5.87          3.39         1.95 o                         
   2  12   7        259.81        250.14         7.49 o                         
   3  12   7       1222.13       1147.47        16.05 o                         
   4  12   7         60.39         54.64         3.58 o                         
   5  12   7        306.32        310.43         9.96 o                         
   6  12   7        188.35        192.74         9.66 o                         
   7  12   7        210.77        219.30        14.19 o                         
   8  12   7         17.71         19.49         7.06 o                         
 -10  13   7        172.58        160.07        12.56 o                         
  -9  13   7         75.21         74.77         7.62 o                         
  -8  13   7        209.56        192.10        12.60 o                         
  -7  13   7          2.10          4.87         3.93 o                         
  -6  13   7         14.26         12.35         3.49 o                         
  -5  13   7       1532.84       1583.43        23.29 o                         
  -4  13   7        147.92        159.57         4.57 o                         
  -3  13   7         60.73         59.85         2.38 o                         
  -2  13   7         90.24         77.11         3.21 o                         
  -1  13   7        832.08        822.46        12.61 o                         
   0  13   7        102.38         90.99         2.59 o                         
   1  13   7        261.30        253.85         5.25 o                         
   2  13   7          1.25          0.72         2.61 o                         
   3  13   7         17.20         19.83         2.13 o                         
   4  13   7         25.35         23.76         3.82 o                         
   5  13   7          0.07         -1.78         3.42 o                         
   6  13   7         12.31         13.42         4.94 o                         
   7  13   7         17.25          8.77         5.88 o                         
   8  13   7          2.96          7.54         6.85 o                         
  -9  14   7         20.02         13.65         7.17 o                         
  -8  14   7         14.78         17.00         5.54 o                         
  -7  14   7        197.85        204.05         6.69 o                         
  -6  14   7        512.14        477.04        11.03 o                         
  -5  14   7        169.70        123.46         5.23 o                         
  -4  14   7        136.79        120.08         4.02 o                         
  -3  14   7        928.09        944.72        15.44 o                         
  -2  14   7         69.47         65.09         4.39 o                         
  -1  14   7         20.87         12.74         2.28 o                         
   0  14   7        994.81        976.75        12.34 o                         
   1  14   7        720.22        714.77        10.36 o                         
   2  14   7         12.38          6.39         2.64 o                         
   3  14   7       1572.87       1551.45        24.29 o                         
   4  14   7          0.08         -2.44         2.89 o                         
   5  14   7        299.08        307.19         9.07 o                         
   6  14   7         14.90         18.62         4.85 o                         
   7  14   7        333.06        390.98        12.63 o                         
   8  14   7         12.79          8.07         7.12 o                         
  -9  15   7         10.98         15.20         7.28 o                         
  -8  15   7          7.03          5.95         5.50 o                         
  -7  15   7        268.15        263.98         9.31 o                         
  -6  15   7        322.56        298.01         7.54 o                         
  -5  15   7        790.80        850.83        13.71 o                         
  -4  15   7         53.34         51.39         3.03 o                         
  -3  15   7        211.12        173.12         5.27 o                         
  -2  15   7       3880.97       3882.64        57.45 o                         
  -1  15   7       1269.41       1228.25        19.38 o                         
   0  15   7       2471.09       2520.82        33.81 o                         
   1  15   7         20.31         22.71         1.75 o                         
   2  15   7         82.21         74.06         3.81 o                         
   3  15   7        796.81        863.91        13.91 o                         
   4  15   7        309.40        275.41         8.77 o                         
   5  15   7        169.95        174.12         7.80 o                         
   6  15   7         88.71         88.96         6.15 o                         
   7  15   7        458.42        500.00        25.03 o                         
   8  15   7          9.94          4.08         7.79 o                         
  -9  16   7          2.12         -2.81         7.30 o                         
  -8  16   7         23.17         15.54         5.75 o                         
  -7  16   7         40.01         39.98         4.57 o                         
  -6  16   7         17.17         10.87         3.69 o                         
  -5  16   7         18.02         11.67         3.10 o                         
  -4  16   7        140.85        165.47         4.84 o                         
  -3  16   7        412.55        393.09         8.16 o                         
  -2  16   7       1018.96       1059.59        17.14 o                         
  -1  16   7        829.09        787.41        13.21 o                         
   0  16   7        374.71        410.45         8.62 o                         
   1  16   7        502.31        525.08         7.90 o                         
   2  16   7        364.95        377.00         7.61 o                         
   3  16   7        128.88        111.76         4.73 o                         
   4  16   7        167.82        153.91         5.55 o                         
   5  16   7        102.64        124.60         5.58 o                         
   6  16   7         48.46         58.82         6.86 o                         
   7  16   7        501.93        580.05        21.06 o                         
   8  16   7          0.16         -0.67         8.68 o                         
  -9  17   7         65.20         64.95         8.13 o                         
  -8  17   7         73.07         76.61         6.67 o                         
  -7  17   7        250.04        254.74         8.78 o                         
  -6  17   7         34.19         37.52         4.08 o                         
  -5  17   7        536.31        484.92         9.22 o                         
  -4  17   7         62.69         42.85         2.92 o                         
  -3  17   7          0.13         -0.13         3.00 o                         
  -2  17   7        120.13        117.02         4.50 o                         
  -1  17   7         99.85         96.32         4.85 o                         
   0  17   7          6.02          2.46         2.32 o                         
   1  17   7        324.49        320.55         6.23 o                         
   2  17   7          0.79          0.53         3.42 o                         
   3  17   7        894.64        905.07        16.64 o                         
   4  17   7        124.08        132.16         5.27 o                         
   5  17   7         52.13         56.42         4.66 o                         
   6  17   7          3.86          4.48         5.38 o                         
   7  17   7         31.37         15.65         6.77 o                         
  -9  18   7         95.96         60.83        23.68 o                         
  -8  18   7        115.29        113.94         7.26 o                         
  -7  18   7        243.16        264.89         8.30 o                         
  -6  18   7         10.15          7.82         3.89 o                         
  -5  18   7        164.87        144.82         6.48 o                         
  -4  18   7         48.88         47.14         3.91 o                         
  -3  18   7        447.11        429.67         8.92 o                         
  -2  18   7        718.47        731.08        12.71 o                         
  -1  18   7         23.93         22.42         2.97 o                         
   0  18   7         70.00         68.01         3.45 o                         
   1  18   7        260.45        263.43         8.35 o                         
   2  18   7         58.38         65.22         4.44 o                         
   3  18   7         38.40         22.38         2.72 o                         
   4  18   7        196.31        202.27         8.11 o                         
   5  18   7          0.38         -1.76         6.08 o                         
   6  18   7         33.33         27.76        10.08 o                         
   7  18   7        268.47        298.12        21.46 o                         
  -8  19   7         29.16         27.99         6.33 o                         
  -7  19   7          8.79          2.96         4.74 o                         
  -6  19   7        183.30        180.96         6.46 o                         
  -5  19   7        168.25        147.23         5.40 o                         
  -4  19   7         13.31          6.82         3.66 o                         
  -3  19   7         92.57         91.09         4.52 o                         
  -2  19   7         40.10         34.24         3.56 o                         
  -1  19   7         43.63         39.61         3.25 o                         
   0  19   7          2.64          0.83         2.79 o                         
   1  19   7        140.23        162.89         5.47 o                         
   2  19   7        100.98        104.70         4.05 o                         
   3  19   7         18.47         19.77         2.91 o                         
   4  19   7          8.10         10.30         3.57 o                         
   5  19   7        581.47        654.06        16.01 o                         
   6  19   7         62.04         56.59         6.75 o                         
   7  19   7          0.07         -3.86         8.31 o                         
  -8  20   7         44.75         39.60         6.73 o                         
  -7  20   7         15.94         16.83         5.01 o                         
  -6  20   7         78.03         67.99         4.82 o                         
  -5  20   7        193.25        187.91         6.03 o                         
  -4  20   7         32.91         36.48         4.16 o                         
  -3  20   7        284.55        280.96         7.33 o                         
  -2  20   7         12.99          8.03         3.43 o                         
  -1  20   7          2.22          2.80         3.08 o                         
   0  20   7        634.04        644.74        11.10 o                         
   1  20   7        112.92        116.09         5.66 o                         
   2  20   7        172.64        178.83         5.87 o                         
   3  20   7         35.76         32.10         3.24 o                         
   4  20   7        100.23         93.09         6.78 o                         
   5  20   7        312.42        289.82         9.53 o                         
   6  20   7        165.74        200.93        10.46 o                         
   7  20   7         25.30         37.21         9.84 o                         
  -8  21   7          8.01          7.65        13.35 o                         
  -7  21   7          9.42          6.06         5.06 o                         
  -6  21   7        308.85        309.92         8.53 o                         
  -5  21   7         10.57         16.56         3.12 o                         
  -4  21   7        336.56        352.99         8.68 o                         
  -3  21   7          0.02         -0.62         3.69 o                         
  -2  21   7          8.81          3.74         3.56 o                         
  -1  21   7         85.22         76.39         4.12 o                         
   0  21   7         12.08         11.88         3.26 o                         
   1  21   7         10.40         12.68         3.50 o                         
   2  21   7        542.54        570.67        11.73 o                         
   3  21   7        189.90        201.60         6.61 o                         
   4  21   7         30.06         31.01         4.17 o                         
   5  21   7         40.03         44.60         5.33 o                         
   6  21   7         55.07         58.93         7.65 o                         
  -7  22   7         11.57         10.25         5.24 o                         
  -6  22   7         12.28          9.54         4.45 o                         
  -5  22   7         17.61         25.20         5.16 o                         
  -4  22   7        244.79        235.89         7.61 o                         
  -3  22   7        101.37         99.49         5.63 o                         
  -2  22   7        180.05        193.47         6.51 o                         
  -1  22   7         32.69         26.26         3.68 o                         
   0  22   7         61.52         56.88         4.19 o                         
   1  22   7         10.99         11.88         3.63 o                         
   2  22   7        104.58        108.76         5.33 o                         
   3  22   7        156.19        160.32         6.48 o                         
   4  22   7         46.00         54.80         4.93 o                         
   5  22   7          1.21          0.91         5.01 o                         
   6  22   7         37.94         50.72         8.04 o                         
  -7  23   7          0.02          2.90         5.36 o                         
  -6  23   7         12.94         13.83         4.47 o                         
  -5  23   7        314.69        349.29        12.72 o                         
  -4  23   7          4.88          1.76         4.40 o                         
  -3  23   7         13.14         16.74         4.33 o                         
  -2  23   7        775.07        867.33        17.57 o                         
  -1  23   7          6.87          5.21         3.71 o                         
   0  23   7        395.42        403.33        11.91 o                         
   1  23   7         70.55         71.79         4.72 o                         
   2  23   7        215.04        247.45         7.71 o                         
   3  23   7         32.61         42.31         5.23 o                         
   4  23   7        264.92        298.91         9.30 o                         
   5  23   7         55.67         56.10         6.59 o                         
  -6  24   7         79.22         84.64         6.92 o                         
  -5  24   7        250.00        256.01         9.37 o                         
  -4  24   7        231.14        239.42         8.08 o                         
  -3  24   7        558.33        637.21        12.89 o                         
  -2  24   7          8.26          8.30         4.08 o                         
  -1  24   7        156.70        168.48         6.15 o                         
   0  24   7        360.41        353.72         9.90 o                         
   1  24   7         12.66         10.21         4.18 o                         
   2  24   7         71.23        100.57         5.87 o                         
   3  24   7          5.54          4.93         4.34 o                         
   4  24   7        133.93        133.00         7.38 o                         
   5  24   7          5.82          5.50         6.14 o                         
  -6  25   7          0.11          2.11         6.77 o                         
  -5  25   7          2.69          2.34         5.75 o                         
  -4  25   7          5.15          3.17         5.06 o                         
  -3  25   7         15.30         14.97         5.00 o                         
  -2  25   7        368.37        390.03         9.26 o                         
  -1  25   7        266.84        269.21         7.92 o                         
   0  25   7        106.70        135.46         7.10 o                         
   1  25   7        196.79        193.93         9.96 o                         
   2  25   7        941.62       1076.32        21.74 o                         
   3  25   7         24.73         11.41         4.88 o                         
   4  25   7          7.38         11.81         5.78 o                         
  -5  26   7          0.00          2.20         5.91 o                         
  -4  26   7         11.14          9.18         5.67 o                         
  -3  26   7         83.26         76.76         6.02 o                         
  -2  26   7         28.48         20.61         4.94 o                         
  -1  26   7        212.34        214.30         8.12 o                         
   0  26   7        268.02        257.88         9.26 o                         
   1  26   7         17.70         18.06         5.02 o                         
   2  26   7          1.86          1.08         5.03 o                         
   3  26   7         78.30         79.94         6.50 o                         
   4  26   7        100.44        102.77         7.57 o                         
  -4  27   7          2.94          4.19         5.88 o                         
  -3  27   7          7.44          3.37         5.22 o                         
  -2  27   7         66.30         80.06         5.79 o                         
  -1  27   7         17.98         13.74         5.77 o                         
   0  27   7         27.21         31.20         5.83 o                         
   1  27   7         72.02         63.34         6.39 o                         
   2  27   7          1.22         -0.15         5.69 o                         
   3  27   7         18.53         18.25         6.10 o                         
  -3  28   7          7.29          9.30         5.57 o                         
  -2  28   7          5.02          5.73         5.34 o                         
  -1  28   7        155.10        156.02         9.63 o                         
   0  28   7        148.09        160.03         8.50 o                         
   1  28   7          0.51         -0.79         6.04 o                         
   2  28   7          0.61         -2.94         6.56 o                         
  -2  29   7        105.46        116.31        17.40 o                         
  -1  29   7         66.94         86.62        12.23 o                         
   0  29   7          0.09          0.48         8.80 o                         
 -10   0   8        353.22        324.52        29.72 o                         
  -8   0   8         23.61         18.11         8.52 o                         
  -6   0   8        285.77        265.35         9.16 o                         
  -4   0   8        733.60        698.36        13.17 o                         
  -2   0   8         22.08         44.71         2.53 o                         
   0   0   8        988.35       1137.53        21.92 o                         
   2   0   8         30.72         28.51         2.30 o                         
   4   0   8        646.92        651.21        15.33 o                         
   6   0   8         82.18         71.06         5.49 o                         
   8   0   8         20.54         27.02         5.64 o                         
 -11   1   8         57.97         50.15        20.89 o                         
 -10   1   8         13.69         18.66        10.01 o                         
  -9   1   8         12.08         19.07         8.40 o                         
  -8   1   8        177.46        177.10         9.11 o                         
  -7   1   8        129.01        143.51         8.92 o                         
  -6   1   8       1028.40       1059.95        17.15 o                         
  -5   1   8        903.44        912.16        13.18 o                         
  -4   1   8       2219.62       2211.15        28.15 o                         
  -3   1   8         86.34         67.34         2.32 o                         
  -2   1   8        261.45        242.08         4.07 o                         
  -1   1   8         23.50         22.09         1.38 o                         
   0   1   8        149.43        147.83         3.32 o                         
   1   1   8        442.08        428.87         7.12 o                         
   2   1   8        839.01        817.25        12.08 o                         
   3   1   8        293.14        293.38         5.67 o                         
   4   1   8        850.06        881.02        14.03 o                         
   5   1   8          0.79          3.24         2.48 o                         
   6   1   8        920.90        844.68        16.07 o                         
   7   1   8          0.98          2.68         3.10 o                         
   8   1   8        503.71        506.85        15.77 o                         
   9   1   8         46.39         42.26         6.36 o                         
 -11   2   8         22.27         14.39        19.97 o                         
 -10   2   8        190.58        195.53        17.52 o                         
  -9   2   8          0.78         -0.67         8.29 o                         
  -8   2   8        602.58        638.61        17.45 o                         
  -7   2   8        450.22        458.85        11.96 o                         
  -6   2   8       2684.33       2775.23        41.66 o                         
  -5   2   8        840.10        827.43        12.11 o                         
  -4   2   8        748.20        710.80         9.90 o                         
  -3   2   8        251.59        237.80         4.19 o                         
  -2   2   8          0.65          0.93         1.31 o                         
  -1   2   8       2173.38       2356.88        28.37 o                         
   0   2   8         18.84         32.93         2.08 o                         
   1   2   8         35.32         35.29         1.62 o                         
   2   2   8        468.58        459.11        12.34 o                         
   3   2   8        760.44        755.09        13.04 o                         
   4   2   8        210.44        202.37         5.32 o                         
   5   2   8        185.29        172.80         6.26 o                         
   6   2   8         72.12         66.32         4.74 o                         
   7   2   8        519.03        485.92        12.36 o                         
   8   2   8         10.69          5.79         5.19 o                         
   9   2   8         54.35         55.19         7.34 o                         
 -11   3   8         41.81         28.79        19.97 o                         
 -10   3   8        130.26        157.91        12.66 o                         
  -9   3   8          9.95         18.28         7.11 o                         
  -8   3   8         14.54         10.64         6.03 o                         
  -7   3   8        112.64        103.44         5.76 o                         
  -6   3   8        868.39        883.62        13.80 o                         
  -5   3   8        108.12        117.04         5.56 o                         
  -4   3   8        138.59        119.05         3.44 o                         
  -3   3   8         62.97         69.30         2.27 o                         
  -2   3   8        141.49         98.77         2.50 o                         
  -1   3   8       1232.96       1393.71        17.10 o                         
   0   3   8          6.70         13.00         1.10 o                         
   1   3   8          6.60          5.21         1.75 o                         
   2   3   8        370.05        291.32         8.06 o                         
   3   3   8        110.42        117.77         3.89 o                         
   4   3   8        990.49       1014.59        17.23 o                         
   5   3   8        199.30        193.76         6.70 o                         
   6   3   8        702.59        689.74        15.43 o                         
   7   3   8         67.71         66.13         5.26 o                         
   8   3   8          0.79          2.62         5.30 o                         
   9   3   8          1.61         -1.43         6.46 o                         
 -10   4   8        219.15        258.72        29.89 o                         
  -9   4   8        144.29        148.49         9.40 o                         
  -8   4   8         92.04         85.31         7.30 o                         
  -7   4   8        222.94        216.65         8.56 o                         
  -6   4   8        825.73        878.07        13.80 o                         
  -5   4   8        956.14        962.18        13.90 o                         
  -4   4   8        394.11        467.19         8.67 o                         
  -3   4   8        114.07         86.52         2.80 o                         
  -2   4   8       1947.91       2284.85        26.56 o                         
  -1   4   8        454.50        400.55         6.29 o                         
   0   4   8         39.09         41.31         2.23 o                         
   1   4   8       4820.03       5063.43        69.66 o                         
   2   4   8       1402.32       1417.24        23.01 o                         
   3   4   8        564.09        553.56        10.12 o                         
   4   4   8         85.13         74.64         7.28 o                         
   5   4   8        410.23        363.37         9.42 o                         
   6   4   8        284.58        251.08        10.20 o                         
   7   4   8          0.76          1.77         4.43 o                         
   8   4   8        395.56        396.69        12.07 o                         
   9   4   8        140.94        140.18         9.51 o                         
 -10   5   8        418.24        438.93        19.35 o                         
  -9   5   8         20.67         13.49         7.30 o                         
  -8   5   8        144.22        139.71        10.05 o                         
  -7   5   8        271.53        238.20         7.22 o                         
  -6   5   8        243.43        214.35         6.61 o                         
  -5   5   8        345.15        319.73         6.02 o                         
  -4   5   8         37.31         36.64         2.22 o                         
  -3   5   8        364.09        470.49         6.97 o                         
  -2   5   8        956.68        947.05        11.13 o                         
  -1   5   8        382.24        396.12         5.28 o                         
   0   5   8         68.40         89.82         2.60 o                         
   1   5   8         27.81         33.71         1.89 o                         
   2   5   8        104.89         96.58         3.82 o                         
   3   5   8         13.14         13.03         2.34 o                         
   4   5   8       1113.23       1057.65        19.44 o                         
   5   5   8          0.09          4.78         3.41 o                         
   6   5   8        432.53        336.75        13.50 o                         
   7   5   8          1.37         -4.19         4.52 o                         
   8   5   8          4.91          4.41         5.68 o                         
   9   5   8         13.31         18.34         7.02 o                         
 -10   6   8          4.69          5.66         8.36 o                         
  -9   6   8         43.34         44.94         7.53 o                         
  -8   6   8        204.45        207.27        10.08 o                         
  -7   6   8          3.34          2.89         3.89 o                         
  -6   6   8         64.03         66.61         3.43 o                         
  -5   6   8        475.55        476.21         7.91 o                         
  -4   6   8       2141.08       2199.36        26.97 o                         
  -3   6   8          0.94          3.58         1.63 o                         
  -2   6   8       2344.12       2642.61        29.55 o                         
  -1   6   8        218.16        171.72         3.30 o                         
   0   6   8       1140.99       1238.77        16.91 o                         
   1   6   8        460.92        432.29         6.34 o                         
   2   6   8          2.46          3.63         1.75 o                         
   3   6   8       1122.98       1075.05        18.09 o                         
   4   6   8        358.97        326.26         9.78 o                         
   5   6   8        153.53        143.70         6.10 o                         
   6   6   8        284.40        241.67         8.24 o                         
   7   6   8        105.68         97.92         6.17 o                         
   8   6   8        134.81        113.45         7.32 o                         
   9   6   8        500.07        500.45        16.67 o                         
 -10   7   8          9.79         10.57         8.67 o                         
  -9   7   8         27.71         18.78         7.05 o                         
  -8   7   8          4.70          7.94         5.92 o                         
  -7   7   8        268.40        250.35         6.89 o                         
  -6   7   8          1.14          3.65         2.94 o                         
  -5   7   8         12.22         10.01         2.46 o                         
  -4   7   8          0.31          0.46         1.90 o                         
  -3   7   8        433.91        455.13         6.61 o                         
  -2   7   8        274.17        287.76         5.24 o                         
  -1   7   8       1037.42       1117.38        14.10 o                         
   0   7   8       1107.86       1272.86        16.59 o                         
   1   7   8        625.63        623.82         8.78 o                         
   2   7   8        166.73        177.16         6.13 o                         
   3   7   8        241.37        248.28         7.64 o                         
   4   7   8        136.75        137.07         5.81 o                         
   5   7   8        177.77        140.07         7.18 o                         
   6   7   8          1.42          4.68         4.19 o                         
   7   7   8          0.15          3.04         4.87 o                         
   8   7   8         22.86         31.00         6.23 o                         
   9   7   8          3.89         -0.01         8.26 o                         
 -10   8   8         42.13         42.05         9.43 o                         
  -9   8   8        117.68        110.22         9.10 o                         
  -8   8   8        629.93        654.43        16.45 o                         
  -7   8   8         50.97         56.86         4.34 o                         
  -6   8   8        145.38        187.04         5.70 o                         
  -5   8   8         72.05         87.16         3.33 o                         
  -4   8   8         21.70         19.63         2.20 o                         
  -3   8   8        102.73         80.23         2.57 o                         
  -2   8   8         43.32         43.36         1.59 o                         
  -1   8   8         93.79         58.88         2.11 o                         
   0   8   8         13.20          8.75         1.51 o                         
   1   8   8         24.50         24.88         1.62 o                         
   2   8   8        944.10        976.80        13.73 o                         
   3   8   8         91.42         74.78         4.15 o                         
   4   8   8        281.23        293.53         7.45 o                         
   5   8   8          2.25          4.40         3.44 o                         
   6   8   8         93.31        110.06         6.73 o                         
   7   8   8        873.15        908.75        20.28 o                         
   8   8   8         55.26         54.90         7.36 o                         
   9   8   8        172.66        250.22        28.79 o                         
 -10   9   8         10.13          0.74         8.83 o                         
  -9   9   8          5.08          1.06         7.12 o                         
  -8   9   8         34.98         25.49         5.78 o                         
  -7   9   8        140.94        160.47         5.92 o                         
  -6   9   8        733.40        712.94        12.60 o                         
  -5   9   8        635.26        696.79        14.28 o                         
  -4   9   8         52.70         55.89         2.69 o                         
  -3   9   8        939.84        925.71        12.16 o                         
  -2   9   8         95.30         66.86         2.55 o                         
  -1   9   8         16.95          4.56         1.61 o                         
   0   9   8        949.72        998.31        13.34 o                         
   1   9   8         82.70         89.87         2.92 o                         
   2   9   8         30.80         33.23         1.93 o                         
   3   9   8         78.71         66.58         4.59 o                         
   4   9   8        315.57        316.36         7.98 o                         
   5   9   8         48.35         45.77         4.06 o                         
   6   9   8        148.34        123.55         6.56 o                         
   7   9   8        162.97        171.44         9.01 o                         
   8   9   8          1.77          2.02         6.75 o                         
 -10  10   8          8.01          4.73         9.11 o                         
  -9  10   8        210.87        227.63        13.32 o                         
  -8  10   8        132.04        138.66         7.66 o                         
  -7  10   8         24.30         21.35         4.08 o                         
  -6  10   8        562.17        549.78        10.77 o                         
  -5  10   8        493.87        441.37         7.75 o                         
  -4  10   8         35.88         23.11         2.37 o                         
  -3  10   8         44.19         31.66         2.02 o                         
  -2  10   8        869.23        901.85        12.39 o                         
  -1  10   8       1317.71       1414.26        17.68 o                         
   0  10   8          0.44          0.67         1.52 o                         
   1  10   8          0.21          2.38         1.38 o                         
   2  10   8         61.30         61.34         3.85 o                         
   3  10   8        152.15        145.01         4.45 o                         
   4  10   8        401.33        384.63         8.97 o                         
   5  10   8        322.72        317.33        10.83 o                         
   6  10   8         96.24        101.42         7.37 o                         
   7  10   8        103.66        104.89         7.84 o                         
   8  10   8         30.10         34.03         7.44 o                         
 -10  11   8          0.06         -5.66         8.79 o                         
  -9  11   8         67.65         85.68         8.20 o                         
  -8  11   8          2.72          2.39         5.56 o                         
  -7  11   8         30.99         28.89         4.40 o                         
  -6  11   8         91.24         96.04         4.59 o                         
  -5  11   8         62.77         69.27         3.63 o                         
  -4  11   8          1.61          0.35         2.27 o                         
  -3  11   8        893.05        935.86        12.26 o                         
  -2  11   8         41.92         30.89         2.37 o                         
  -1  11   8          5.61          3.88         1.88 o                         
   0  11   8        460.03        430.52         6.67 o                         
   1  11   8        115.96         97.82         2.57 o                         
   2  11   8        633.40        668.36         9.24 o                         
   3  11   8        492.41        501.68         9.14 o                         
   4  11   8        155.78        179.08         6.11 o                         
   5  11   8         15.26         11.10         4.00 o                         
   6  11   8         10.29         18.97         5.02 o                         
   7  11   8        227.47        230.76        10.27 o                         
   8  11   8          0.03         -0.61         7.28 o                         
 -10  12   8         54.56         59.07        11.69 o                         
  -9  12   8        379.65        389.72        13.25 o                         
  -8  12   8          3.58          6.90         5.80 o                         
  -7  12   8        525.34        532.41        10.90 o                         
  -6  12   8          0.55         -1.65         3.34 o                         
  -5  12   8          0.54          1.87         2.71 o                         
  -4  12   8        251.33        279.58         5.98 o                         
  -3  12   8        493.70        462.75         7.10 o                         
  -2  12   8        954.58        965.98        13.94 o                         
  -1  12   8          6.13          5.79         2.03 o                         
   0  12   8        496.56        485.75         8.05 o                         
   1  12   8       2441.85       2596.44        31.62 o                         
   2  12   8        166.18        149.88         4.37 o                         
   3  12   8        240.85        189.03         5.07 o                         
   4  12   8        193.31        198.22         6.97 o                         
   5  12   8         37.70         34.55         4.43 o                         
   6  12   8         75.64         81.49         7.07 o                         
   7  12   8        524.14        579.88        16.91 o                         
   8  12   8         21.54         20.95         7.72 o                         
  -9  13   8          2.67         -1.61         7.17 o                         
  -8  13   8        274.93        271.53        10.54 o                         
  -7  13   8         35.25         28.67         4.35 o                         
  -6  13   8        316.48        312.94         7.55 o                         
  -5  13   8        483.73        418.53         8.14 o                         
  -4  13   8        285.87        279.37         6.67 o                         
  -3  13   8         26.83         18.54         2.91 o                         
  -2  13   8       1762.30       1755.12        25.34 o                         
  -1  13   8        819.47        738.50        11.67 o                         
   0  13   8         15.10          9.50         2.86 o                         
   1  13   8         70.36         61.32         2.26 o                         
   2  13   8        827.56        789.40        12.64 o                         
   3  13   8        136.64        113.60         4.02 o                         
   4  13   8        248.65        285.97         8.48 o                         
   5  13   8        130.69        134.81         6.38 o                         
   6  13   8         26.17         21.11         5.28 o                         
   7  13   8         82.62         93.24         7.80 o                         
   8  13   8         38.62         37.47         8.23 o                         
  -9  14   8        230.16        250.23        11.75 o                         
  -8  14   8         90.11         82.00         7.29 o                         
  -7  14   8        247.23        248.87         7.68 o                         
  -6  14   8        582.38        515.56        10.41 o                         
  -5  14   8         12.69          6.82         3.07 o                         
  -4  14   8         56.14         34.34         2.89 o                         
  -3  14   8        121.71        111.99         4.35 o                         
  -2  14   8        528.08        521.45         9.57 o                         
  -1  14   8       4990.72       5207.88        72.19 o                         
   0  14   8         35.94         35.70         2.72 o                         
   1  14   8        139.76        137.96         3.63 o                         
   2  14   8         21.31         32.20         3.36 o                         
   3  14   8         29.21         26.40         4.00 o                         
   4  14   8         25.89         31.12         3.70 o                         
   5  14   8         20.14         18.55         4.35 o                         
   6  14   8         14.56         13.74         5.34 o                         
   7  14   8         53.80         56.88         6.91 o                         
   8  14   8         33.79         36.30         8.34 o                         
  -9  15   8        113.77        115.28         9.04 o                         
  -8  15   8         23.17         11.40         6.18 o                         
  -7  15   8        338.26        392.86         9.51 o                         
  -6  15   8        102.78        114.86         5.21 o                         
  -5  15   8          9.75          7.94         3.01 o                         
  -4  15   8        156.15        152.41         5.30 o                         
  -3  15   8          0.14          2.97         2.92 o                         
  -2  15   8        718.16        718.26        12.39 o                         
  -1  15   8        158.20        149.90         4.81 o                         
   0  15   8       1152.82       1210.57        20.55 o                         
   1  15   8        721.88        726.07        10.66 o                         
   2  15   8       1022.56       1058.85        15.58 o                         
   3  15   8        491.45        445.62        10.76 o                         
   4  15   8        656.86        680.48        15.52 o                         
   5  15   8          1.22         -1.37         3.89 o                         
   6  15   8         72.87         84.66         6.40 o                         
   7  15   8         50.32         51.73         7.11 o                         
  -9  16   8          8.04          7.46         7.60 o                         
  -8  16   8          0.20          2.45         6.30 o                         
  -7  16   8         55.33         44.19         5.21 o                         
  -6  16   8         22.25         24.61         4.05 o                         
  -5  16   8        173.40        168.16         5.37 o                         
  -4  16   8        540.05        510.36        10.14 o                         
  -3  16   8          7.75          3.20         3.12 o                         
  -2  16   8        265.18        232.20         6.05 o                         
  -1  16   8        530.28        577.90        10.51 o                         
   0  16   8        488.21        481.52        11.87 o                         
   1  16   8          0.00         -0.70         2.20 o                         
   2  16   8         26.88         36.24         3.61 o                         
   3  16   8         35.73         35.20         4.72 o                         
   4  16   8          1.72          1.70         3.31 o                         
   5  16   8        130.55        120.09         8.88 o                         
   6  16   8         19.96         23.00         5.64 o                         
   7  16   8         56.14         74.11         7.71 o                         
  -9  17   8         40.01         30.37        16.59 o                         
  -8  17   8         82.69         84.00         7.16 o                         
  -7  17   8         14.19         15.02         4.98 o                         
  -6  17   8        340.01        315.63         8.28 o                         
  -5  17   8        138.98        112.64         4.72 o                         
  -4  17   8        324.73        319.14         7.78 o                         
  -3  17   8          2.02          1.76         3.21 o                         
  -2  17   8        540.35        580.75        10.77 o                         
  -1  17   8         56.39         44.65         3.49 o                         
   0  17   8        470.99        476.15        10.53 o                         
   1  17   8         53.30         54.73         3.52 o                         
   2  17   8          5.95          2.59         3.54 o                         
   3  17   8        725.67        765.01        14.91 o                         
   4  17   8        722.65        795.79        15.43 o                         
   5  17   8         26.93         16.64         4.51 o                         
   6  17   8        234.04        264.86        15.34 o                         
   7  17   8         54.74         55.95         7.82 o                         
  -8  18   8          0.04          1.50         6.31 o                         
  -7  18   8          2.04          3.49         5.03 o                         
  -6  18   8         37.82         33.88         4.37 o                         
  -5  18   8         38.39         33.98         3.47 o                         
  -4  18   8         39.51         39.84         4.12 o                         
  -3  18   8         17.70         10.79         3.63 o                         
  -2  18   8        146.55        133.78         6.84 o                         
  -1  18   8          1.78         -1.11         3.37 o                         
   0  18   8         87.01         78.01         4.58 o                         
   1  18   8       1533.94       1595.86        26.79 o                         
   2  18   8        139.43        141.94         5.35 o                         
   3  18   8          1.47         -0.81         4.69 o                         
   4  18   8          0.44         -0.65         3.46 o                         
   5  18   8          7.71          9.67         4.80 o                         
   6  18   8        115.40        131.32         8.37 o                         
   7  18   8        396.37        508.75        16.24 o                         
  -8  19   8         54.44         55.32         6.85 o                         
  -7  19   8          3.28          1.47         5.10 o                         
  -6  19   8        166.13        175.19         6.42 o                         
  -5  19   8         35.45         28.22         3.36 o                         
  -4  19   8        208.42        209.41         6.75 o                         
  -3  19   8          2.02          2.89         3.64 o                         
  -2  19   8        419.88        443.13         9.32 o                         
  -1  19   8         24.00         18.01         3.79 o                         
   0  19   8        334.95        307.05         8.39 o                         
   1  19   8        143.68        150.67         5.39 o                         
   2  19   8        203.00        206.15         5.83 o                         
   3  19   8         59.90         57.17         5.48 o                         
   4  19   8        311.58        353.49         9.85 o                         
   5  19   8         16.21         18.50         8.56 o                         
   6  19   8          4.52          5.15        11.24 o                         
  -8  20   8          8.95         12.11        13.68 o                         
  -7  20   8        194.05        228.54         8.61 o                         
  -6  20   8         35.96         36.00         4.57 o                         
  -5  20   8          1.78         -0.37         4.65 o                         
  -4  20   8         18.41         17.67         4.25 o                         
  -3  20   8        187.29        208.91         6.63 o                         
  -2  20   8        280.06        281.95         7.39 o                         
  -1  20   8        115.44        124.77         6.25 o                         
   0  20   8         72.02         76.50         4.78 o                         
   1  20   8        115.88        116.47         5.07 o                         
   2  20   8        141.40        144.90         5.28 o                         
   3  20   8        482.63        513.13        11.93 o                         
   4  20   8          8.95          7.43         3.73 o                         
   5  20   8         47.96         46.79         5.77 o                         
   6  20   8          6.13          3.82         7.08 o                         
  -7  21   8          0.94         -1.66         5.45 o                         
  -6  21   8        104.59        110.70         5.94 o                         
  -5  21   8         23.48         14.66         5.10 o                         
  -4  21   8          1.78          2.51         4.21 o                         
  -3  21   8        152.56        152.37         5.98 o                         
  -2  21   8          0.21          2.52         3.72 o                         
  -1  21   8         56.27         46.14         4.63 o                         
   0  21   8         44.07         45.82         4.52 o                         
   1  21   8        170.51        169.99         6.10 o                         
   2  21   8          0.04          1.09         3.03 o                         
   3  21   8         58.78         53.40         5.71 o                         
   4  21   8         10.92         16.35         3.98 o                         
   5  21   8         24.10         18.69         9.43 o                         
   6  21   8        113.58        125.10         9.98 o                         
  -7  22   8         50.79         46.11         6.00 o                         
  -6  22   8          3.69          1.17         5.77 o                         
  -5  22   8         45.80         62.47         5.98 o                         
  -4  22   8         19.58         21.97         4.73 o                         
  -3  22   8         17.75         21.09         4.33 o                         
  -2  22   8         21.89         11.45         4.52 o                         
  -1  22   8         82.05         68.01         5.20 o                         
   0  22   8        148.86        161.65         6.70 o                         
   1  22   8        433.72        480.52        11.01 o                         
   2  22   8        329.41        360.28         9.28 o                         
   3  22   8         55.27         57.32         4.20 o                         
   4  22   8        206.99        256.61        10.07 o                         
   5  22   8        355.15        382.60        12.73 o                         
  -6  23   8          1.80         -0.72         6.69 o                         
  -5  23   8         47.94         49.48         6.19 o                         
  -4  23   8         15.96         23.72         4.99 o                         
  -3  23   8          7.17          6.96         4.53 o                         
  -2  23   8         71.32         72.45         5.74 o                         
  -1  23   8        149.32        145.84         7.61 o                         
   0  23   8          0.02         -1.81         4.17 o                         
   1  23   8          3.35          2.93         3.95 o                         
   2  23   8          8.77          5.43         3.96 o                         
   3  23   8         25.62         24.20         4.23 o                         
   4  23   8         20.29         19.88         4.68 o                         
   5  23   8         11.30          9.92         6.12 o                         
  -6  24   8        175.20        190.84         9.82 o                         
  -5  24   8        124.20         97.89         7.06 o                         
  -4  24   8          1.75          1.55         5.03 o                         
  -3  24   8        214.30        234.75         8.56 o                         
  -2  24   8          2.61         -3.92         5.14 o                         
  -1  24   8        557.58        598.25        13.97 o                         
   0  24   8         47.20         57.40         5.34 o                         
   1  24   8          0.04         -1.47         4.27 o                         
   2  24   8         45.29         54.81         5.01 o                         
   3  24   8        194.64        209.05         8.15 o                         
   4  24   8         29.08         25.25         5.24 o                         
  -5  25   8          1.84         -1.44         6.58 o                         
  -4  25   8        291.24        285.52         9.89 o                         
  -3  25   8         35.40         20.35         5.61 o                         
  -2  25   8         13.38          7.19         5.54 o                         
  -1  25   8          0.51          2.33         5.26 o                         
   0  25   8         20.32         20.10         5.48 o                         
   1  25   8          8.84         12.38         4.93 o                         
   2  25   8        127.63        135.62         7.21 o                         
   3  25   8         38.06         46.57         5.42 o                         
   4  25   8          1.51          1.77         5.35 o                         
  -5  26   8          0.20         11.61        20.89 o                         
  -4  26   8        103.48        112.24         7.94 o                         
  -3  26   8        311.67        326.95        13.60 o                         
  -2  26   8         46.86         42.35         6.23 o                         
  -1  26   8         19.27         10.96         5.75 o                         
   0  26   8         57.96         59.08         6.15 o                         
   1  26   8          2.40          5.29         5.31 o                         
   2  26   8          0.18          0.40         5.21 o                         
   3  26   8         83.61         79.94         6.52 o                         
  -4  27   8          0.93         -0.18        15.72 o                         
  -3  27   8         63.86         85.69         7.48 o                         
  -2  27   8         44.33         36.00         6.71 o                         
  -1  27   8        193.22        215.66         9.32 o                         
   0  27   8         30.79         25.95         8.07 o                         
   1  27   8        119.93        135.79         7.73 o                         
   2  27   8          1.60          6.92         5.96 o                         
  -2  28   8          5.81         12.18        11.05 o                         
  -1  28   8        120.99        135.78         8.37 o                         
   0  28   8         14.01         10.69         6.71 o                         
   1  28   8          3.21          8.68         7.55 o                         
  -9   0   9        165.80        217.77        22.75 o                         
  -7   0   9        215.30        239.69        13.41 o                         
  -5   0   9        860.57        816.34        19.21 o                         
  -3   0   9       1342.64       1220.89        23.88 o                         
  -1   0   9         28.09         31.18         3.03 o                         
   1   0   9       1446.61       1454.74        31.27 o                         
   3   0   9          0.42         -1.62         2.63 o                         
   5   0   9         20.58         21.61         3.77 o                         
   7   0   9         43.12         48.61         5.03 o                         
   9   0   9        168.54        148.15        15.80 o                         
 -10   1   9          0.95          1.86        12.80 o                         
  -9   1   9        116.95        119.91        11.16 o                         
  -8   1   9         21.87         13.66         6.12 o                         
  -7   1   9         26.18         29.00         5.95 o                         
  -6   1   9        237.92        241.99         6.85 o                         
  -5   1   9        522.85        505.51         9.37 o                         
  -4   1   9       2196.25       2366.07        31.63 o                         
  -3   1   9        990.72       1010.13        14.11 o                         
  -2   1   9        797.26        883.05        12.92 o                         
  -1   1   9          4.05          2.62         1.67 o                         
   0   1   9        125.16        113.40         3.36 o                         
   1   1   9        700.15        708.06        10.69 o                         
   2   1   9        106.12         97.55         2.80 o                         
   3   1   9         76.88         63.45         2.42 o                         
   4   1   9        277.95        250.02         5.41 o                         
   5   1   9        348.09        296.30         7.10 o                         
   6   1   9         22.00         21.43         2.73 o                         
   7   1   9          2.50         -0.21         4.32 o                         
   8   1   9          7.21          6.37         5.22 o                         
   9   1   9          7.34          7.78         5.92 o                         
 -10   2   9         62.76         66.86        14.45 o                         
  -9   2   9         37.02         37.90         9.28 o                         
  -8   2   9         13.01         15.03         7.44 o                         
  -7   2   9          1.29         -2.94         4.56 o                         
  -6   2   9        114.85        120.29         9.34 o                         
  -5   2   9       2290.90       2372.48        33.69 o                         
  -4   2   9       1950.97       2014.87        28.63 o                         
  -3   2   9       1131.95       1189.49        16.44 o                         
  -2   2   9        697.53        658.87         9.58 o                         
  -1   2   9         75.99         98.55         2.89 o                         
   0   2   9        175.55        172.05         3.67 o                         
   1   2   9       1291.09       1368.67        19.61 o                         
   2   2   9         20.33         19.36         2.33 o                         
   3   2   9        414.70        405.73         9.81 o                         
   4   2   9       2715.64       2677.68        42.79 o                         
   5   2   9        139.05        132.71         5.79 o                         
   6   2   9          2.83          1.29         3.90 o                         
   7   2   9        188.63        203.79         8.12 o                         
   8   2   9        377.83        394.26        12.20 o                         
   9   2   9         34.73         29.02         6.83 o                         
 -10   3   9         34.97         40.56        10.79 o                         
  -9   3   9        131.14        151.86         9.86 o                         
  -8   3   9          5.05          4.58         6.34 o                         
  -7   3   9        926.64        963.23        18.98 o                         
  -6   3   9          0.71          0.86         3.19 o                         
  -5   3   9        120.17        111.80         4.25 o                         
  -4   3   9        144.15        144.95         4.89 o                         
  -3   3   9       1354.11       1413.55        18.41 o                         
  -2   3   9         21.49         37.31         2.02 o                         
  -1   3   9        267.66        265.34         4.60 o                         
   0   3   9       2216.35       2343.15        32.73 o                         
   1   3   9        416.27        334.21        10.12 o                         
   2   3   9        321.51        318.81         8.20 o                         
   3   3   9        623.32        577.45        10.65 o                         
   4   3   9        943.41        876.40        16.59 o                         
   5   3   9        138.28        122.69         5.76 o                         
   6   3   9          1.08         -3.89         3.89 o                         
   7   3   9         17.62         17.92         4.88 o                         
   8   3   9         38.15         39.23         6.10 o                         
   9   3   9         16.70         21.85         7.41 o                         
 -10   4   9        160.45        185.19        11.75 o                         
  -9   4   9        419.07        461.30        15.46 o                         
  -8   4   9          4.12         11.77         6.31 o                         
  -7   4   9        307.52        300.43        12.36 o                         
  -6   4   9        145.25        152.52         4.83 o                         
  -5   4   9        108.44         97.37         3.52 o                         
  -4   4   9        120.41        118.17         3.63 o                         
  -3   4   9        118.87        107.31         5.42 o                         
  -2   4   9        547.32        574.36         8.57 o                         
  -1   4   9        270.19        260.00         4.84 o                         
   0   4   9        541.78        530.11        15.56 o                         
   1   4   9        549.49        450.59         9.44 o                         
   2   4   9        472.69        419.28         8.17 o                         
   3   4   9        923.63        943.46        16.21 o                         
   4   4   9        373.02        346.11         9.10 o                         
   5   4   9        190.66        172.85         6.80 o                         
   6   4   9          8.65         12.01         4.19 o                         
   7   4   9          0.02         -1.53         4.68 o                         
   8   4   9          7.12          7.73         5.95 o                         
   9   4   9        226.42        188.05        23.22 o                         
 -10   5   9          6.50         -2.64         8.73 o                         
  -9   5   9        135.73        141.86         9.77 o                         
  -8   5   9        401.35        427.48        13.92 o                         
  -7   5   9         90.42         91.31         5.72 o                         
  -6   5   9        595.99        582.20        11.57 o                         
  -5   5   9          4.93          1.02         2.63 o                         
  -4   5   9         86.01         82.91         3.18 o                         
  -3   5   9          9.26         18.49         2.04 o                         
  -2   5   9        263.90        234.18         4.66 o                         
  -1   5   9         75.11         71.18         2.01 o                         
   0   5   9        329.28        317.59         8.15 o                         
   1   5   9        930.92        862.95        14.75 o                         
   2   5   9        122.77         99.43         4.72 o                         
   3   5   9        722.82        721.98        12.88 o                         
   4   5   9         60.65         67.97         4.14 o                         
   5   5   9         98.17         96.62         5.34 o                         
   6   5   9        382.88        416.29        13.71 o                         
   7   5   9          1.84         -2.07         4.98 o                         
   8   5   9          0.51         -5.28         5.91 o                         
 -10   6   9         11.43         15.20         9.20 o                         
  -9   6   9          2.86          2.91         7.15 o                         
  -8   6   9       1286.29       1335.99        31.27 o                         
  -7   6   9         95.36        101.49         5.85 o                         
  -6   6   9        446.02        435.15         8.43 o                         
  -5   6   9       1304.52       1360.77        19.10 o                         
  -4   6   9        459.25        439.31         7.48 o                         
  -3   6   9       2704.98       2811.57        37.38 o                         
  -2   6   9        675.20        707.76         9.39 o                         
  -1   6   9        322.09        347.09         8.27 o                         
   0   6   9        288.07        267.12         5.94 o                         
   1   6   9          0.17         -1.12         2.03 o                         
   2   6   9         68.02         61.01         3.13 o                         
   3   6   9         16.00         13.02         2.66 o                         
   4   6   9        256.14        255.85         7.08 o                         
   5   6   9        180.33        159.37         6.78 o                         
   6   6   9         63.45         56.54         5.15 o                         
   7   6   9        174.08        177.61         8.21 o                         
   8   6   9          3.32          9.78         6.30 o                         
 -10   7   9        184.05        185.43        12.13 o                         
  -9   7   9        272.07        326.58        13.56 o                         
  -8   7   9       1267.36       1341.82        31.45 o                         
  -7   7   9        216.30        207.57         8.01 o                         
  -6   7   9          0.68         -1.66         3.16 o                         
  -5   7   9        220.87        195.29         5.01 o                         
  -4   7   9         74.21         85.35         3.99 o                         
  -3   7   9          1.01         -0.06         1.90 o                         
  -2   7   9       1449.87       1484.43        18.42 o                         
  -1   7   9          2.14          1.92         1.81 o                         
   0   7   9        958.40        947.26        14.97 o                         
   1   7   9          3.63          3.81         2.22 o                         
   2   7   9        264.28        246.98         6.04 o                         
   3   7   9          1.68          2.22         2.53 o                         
   4   7   9        284.34        275.13         7.44 o                         
   5   7   9        241.16        205.06        10.46 o                         
   6   7   9        550.01        584.76        14.15 o                         
   7   7   9        154.09        140.83         7.47 o                         
   8   7   9        307.97        300.97        11.55 o                         
 -10   8   9         56.92         65.32        10.01 o                         
  -9   8   9          1.43          3.51         7.66 o                         
  -8   8   9       1156.53       1286.83        31.70 o                         
  -7   8   9         49.88         50.91         4.57 o                         
  -6   8   9         22.05         14.28         3.36 o                         
  -5   8   9        171.05        170.25         4.76 o                         
  -4   8   9          8.52          4.24         2.34 o                         
  -3   8   9        137.11        134.14         3.96 o                         
  -2   8   9         32.13         25.34         2.37 o                         
  -1   8   9        191.38        214.04         4.86 o                         
   0   8   9        600.51        599.49         9.15 o                         
   1   8   9        109.65         87.84         4.83 o                         
   2   8   9         23.84         23.96         2.61 o                         
   3   8   9        770.25        718.66        13.05 o                         
   4   8   9        102.98        109.01         4.98 o                         
   5   8   9        286.65        249.82        14.25 o                         
   6   8   9         22.16         20.01         4.78 o                         
   7   8   9         12.40          7.78         5.48 o                         
   8   8   9         14.13          8.98         7.09 o                         
 -10   9   9         25.30         19.07         9.55 o                         
  -9   9   9         23.23         20.63         7.77 o                         
  -8   9   9        313.28        325.89        15.35 o                         
  -7   9   9         91.37        104.56         5.31 o                         
  -6   9   9        160.62        175.63         6.42 o                         
  -5   9   9         91.58         66.83         3.43 o                         
  -4   9   9        613.46        586.25         9.36 o                         
  -3   9   9        439.68        381.09         8.95 o                         
  -2   9   9        676.99        644.02        11.71 o                         
  -1   9   9        141.13        143.83         4.79 o                         
   0   9   9       1249.68       1318.67        18.29 o                         
   1   9   9          0.04         -1.32         2.13 o                         
   2   9   9          0.40          1.68         2.30 o                         
   3   9   9          7.88          6.43         2.68 o                         
   4   9   9        460.79        470.71        10.53 o                         
   5   9   9         68.15         77.42         4.84 o                         
   6   9   9        561.82        558.09        13.98 o                         
   7   9   9         67.03         63.26         7.00 o                         
   8   9   9         52.25         78.83         8.27 o                         
 -10  10   9         95.71        113.86        11.04 o                         
  -9  10   9         32.43         30.86         8.15 o                         
  -8  10   9         82.93         74.99         6.99 o                         
  -7  10   9        756.79        781.19        14.28 o                         
  -6  10   9        222.53        216.62         6.53 o                         
  -5  10   9        239.27        190.51         5.37 o                         
  -4  10   9        413.85        419.18         8.41 o                         
  -3  10   9        401.30        387.20         6.28 o                         
  -2  10   9        402.32        360.60         7.51 o                         
  -1  10   9        934.31        907.31        13.88 o                         
   0  10   9        446.49        443.90         7.36 o                         
   1  10   9         75.75         86.89         3.50 o                         
   2  10   9       1343.03       1374.63        22.92 o                         
   3  10   9         44.76         41.13         3.16 o                         
   4  10   9        102.91        103.86         4.97 o                         
   5  10   9          0.86          2.80         3.67 o                         
   6  10   9         52.60         55.85         5.99 o                         
   7  10   9         40.31         39.99         6.79 o                         
   8  10   9         45.31         27.38         7.80 o                         
 -10  11   9        146.89        156.30        13.22 o                         
  -9  11   9          9.54         13.68         8.01 o                         
  -8  11   9          6.81         16.81         6.16 o                         
  -7  11   9        104.04        106.38         5.50 o                         
  -6  11   9         32.96         28.88         3.87 o                         
  -5  11   9        128.41        138.21         4.79 o                         
  -4  11   9         68.93         70.29         3.33 o                         
  -3  11   9          6.46          4.31         2.66 o                         
  -2  11   9         21.35         21.37         2.83 o                         
  -1  11   9        266.47        259.47         6.10 o                         
   0  11   9        487.60        512.15         8.29 o                         
   1  11   9        149.72        157.02         4.10 o                         
   2  11   9        474.91        453.65         8.57 o                         
   3  11   9        219.35        251.29         6.60 o                         
   4  11   9          0.43         -0.18         3.27 o                         
   5  11   9        151.31        182.97         9.84 o                         
   6  11   9        286.51        302.55        11.16 o                         
   7  11   9        151.37        176.66        11.25 o                         
   8  11   9         43.37         27.78         8.04 o                         
  -9  12   9        199.67        204.32        11.23 o                         
  -8  12   9         48.25         49.36         6.81 o                         
  -7  12   9         17.33         25.77         4.39 o                         
  -6  12   9        136.36        132.34         6.32 o                         
  -5  12   9        533.10        458.59         8.64 o                         
  -4  12   9         16.32         13.41         2.68 o                         
  -3  12   9        546.69        580.25        10.06 o                         
  -2  12   9        190.07        158.50         5.00 o                         
  -1  12   9         14.83          9.51         2.66 o                         
   0  12   9        124.53        121.62         4.83 o                         
   1  12   9        159.29        174.19         4.46 o                         
   2  12   9        209.02        214.25         5.87 o                         
   3  12   9          0.90          1.77         2.89 o                         
   4  12   9         92.38        112.42         5.68 o                         
   5  12   9         12.63          8.76         4.32 o                         
   6  12   9         17.76         14.29         6.10 o                         
   7  12   9        138.56        151.70        14.54 o                         
   8  12   9          0.06          6.67        13.39 o                         
  -9  13   9          8.86         13.54         7.79 o                         
  -8  13   9         22.01         20.20         6.53 o                         
  -7  13   9          6.34          4.55         4.25 o                         
  -6  13   9        145.99        134.94         5.51 o                         
  -5  13   9        218.70        234.91         6.19 o                         
  -4  13   9        512.29        472.10         8.63 o                         
  -3  13   9        242.88        221.44         6.08 o                         
  -2  13   9          6.79          5.77         2.84 o                         
  -1  13   9        298.54        257.96         6.82 o                         
   0  13   9       1329.05       1358.56        21.40 o                         
   1  13   9         88.29         84.72         3.44 o                         
   2  13   9        533.96        538.39        11.01 o                         
   3  13   9         24.08         28.07         3.22 o                         
   4  13   9        233.74        242.52         8.14 o                         
   5  13   9          3.61          6.80         4.29 o                         
   6  13   9        148.16        168.00        10.19 o                         
   7  13   9          2.58          4.36         6.64 o                         
  -9  14   9        226.17        244.72        12.10 o                         
  -8  14   9         85.46         82.15         7.55 o                         
  -7  14   9         18.66         21.95         4.73 o                         
  -6  14   9         23.87         21.82         3.90 o                         
  -5  14   9         57.69         58.45         4.02 o                         
  -4  14   9        208.50        177.45         4.94 o                         
  -3  14   9        375.23        330.20         7.53 o                         
  -2  14   9         23.52         15.12         3.20 o                         
  -1  14   9          3.72          3.95         2.81 o                         
   0  14   9        104.07         87.52         3.92 o                         
   1  14   9         68.53         74.68         3.22 o                         
   2  14   9        857.90        841.02        15.27 o                         
   3  14   9         21.86         24.44         3.07 o                         
   4  14   9         82.87         94.92         5.57 o                         
   5  14   9          2.05          0.68         4.23 o                         
   6  14   9         53.10         60.70         7.44 o                         
   7  14   9         17.98         11.05         7.10 o                         
  -9  15   9         12.47         11.28         8.09 o                         
  -8  15   9         16.01         22.94         6.17 o                         
  -7  15   9         58.20         83.64         5.47 o                         
  -6  15   9         41.30         37.51         4.22 o                         
  -5  15   9        442.50        375.15         7.95 o                         
  -4  15   9        658.89        675.26        12.43 o                         
  -3  15   9        231.40        238.32         6.61 o                         
  -2  15   9         62.98         63.26         4.65 o                         
  -1  15   9        372.61        388.43         8.59 o                         
   0  15   9        576.56        591.52        10.82 o                         
   1  15   9         74.87         73.91         4.05 o                         
   2  15   9        372.70        353.26         9.63 o                         
   3  15   9        115.97        130.14         5.53 o                         
   4  15   9         16.29         18.73         3.74 o                         
   5  15   9         13.33         11.37         4.63 o                         
   6  15   9         61.44         67.97         6.85 o                         
   7  15   9         73.37         48.14         7.42 o                         
  -9  16   9        107.70        156.08        18.88 o                         
  -8  16   9          6.85         -2.43         5.81 o                         
  -7  16   9          2.18          6.26         4.63 o                         
  -6  16   9          0.08         -0.55         3.83 o                         
  -5  16   9        831.91        796.90        13.31 o                         
  -4  16   9        199.84        178.01         6.61 o                         
  -3  16   9         40.74         52.96         4.40 o                         
  -2  16   9        216.16        212.70        10.10 o                         
  -1  16   9        821.37        825.83        15.10 o                         
   0  16   9        978.69       1004.57        17.74 o                         
   1  16   9        115.01        128.12         4.37 o                         
   2  16   9         23.90         17.53         4.18 o                         
   3  16   9        187.47        200.48         8.71 o                         
   4  16   9          6.69          5.13         3.63 o                         
   5  16   9        390.23        452.09        13.98 o                         
   6  16   9         18.36         18.00         6.11 o                         
   7  16   9          1.43          6.85         7.20 o                         
  -8  17   9         67.16         69.70         6.65 o                         
  -7  17   9         80.78         91.63         5.86 o                         
  -6  17   9         28.09         15.81         4.18 o                         
  -5  17   9         84.35         91.39         4.83 o                         
  -4  17   9        124.06        124.95         5.78 o                         
  -3  17   9        431.75        452.79        13.30 o                         
  -2  17   9        617.59        605.76        13.02 o                         
  -1  17   9        210.33        211.55         6.97 o                         
   0  17   9         15.12         17.06         3.28 o                         
   1  17   9        109.69        101.65         5.68 o                         
   2  17   9        128.14        126.13         5.71 o                         
   3  17   9        341.65        376.19        11.74 o                         
   4  17   9          9.93          9.52         3.69 o                         
   5  17   9          2.10          0.38         4.55 o                         
   6  17   9         55.51         60.66         7.49 o                         
   7  17   9         60.19         76.48        12.23 o                         
  -8  18   9        158.98        213.85         9.55 o                         
  -7  18   9        261.61        251.04         8.28 o                         
  -6  18   9         91.29         85.10         5.30 o                         
  -5  18   9         10.53          5.68         4.79 o                         
  -4  18   9         56.16         63.53         5.06 o                         
  -3  18   9        404.21        411.05        10.39 o                         
  -2  18   9        149.36        142.72         6.22 o                         
  -1  18   9          2.58          5.58         3.75 o                         
   0  18   9        116.58        134.33         5.38 o                         
   1  18   9          1.16          3.13         2.84 o                         
   2  18   9         33.46         34.62         5.02 o                         
   3  18   9       1491.63       1658.86        37.96 o                         
   4  18   9        164.01        160.14         8.14 o                         
   5  18   9          1.06          3.22         4.74 o                         
   6  18   9          0.05         -1.15         6.37 o                         
  -8  19   9          2.08          7.57         8.75 o                         
  -7  19   9          0.06          4.50         5.13 o                         
  -6  19   9         25.29         16.88         4.54 o                         
  -5  19   9         55.64         39.12         5.55 o                         
  -4  19   9         26.84         16.11         4.60 o                         
  -3  19   9        219.35        249.31         8.35 o                         
  -2  19   9        111.37        107.58         5.58 o                         
  -1  19   9          9.91          3.19         3.83 o                         
   0  19   9         87.89         70.08         5.49 o                         
   1  19   9         22.40         23.33         3.37 o                         
   2  19   9        425.14        467.32        11.17 o                         
   3  19   9         24.03         28.43         8.47 o                         
   4  19   9        218.04        277.47        14.68 o                         
   5  19   9         40.07         44.12         5.66 o                         
   6  19   9         28.10         48.66         7.46 o                         
  -7  20   9        255.61        271.28         9.47 o                         
  -6  20   9         55.08         57.34         4.73 o                         
  -5  20   9         35.69         23.20         5.65 o                         
  -4  20   9         54.31         59.02         5.44 o                         
  -3  20   9        154.75        164.66         7.07 o                         
  -2  20   9        381.91        398.40        11.21 o                         
  -1  20   9        311.92        303.38         8.80 o                         
   0  20   9        153.54        145.82         6.34 o                         
   1  20   9        181.93        185.60         7.29 o                         
   2  20   9         70.35         81.67         6.02 o                         
   3  20   9        105.32        109.55        24.84 o                         
   4  20   9          8.67          6.22         3.78 o                         
   5  20   9        289.83        331.60        11.52 o                         
   6  20   9         73.43        100.63        12.67 o                         
  -7  21   9         96.60        109.38         6.79 o                         
  -6  21   9         17.60         13.01         6.68 o                         
  -5  21   9         22.39         18.04         5.84 o                         
  -4  21   9         38.96         46.20         6.16 o                         
  -3  21   9        124.75        138.07         6.95 o                         
  -2  21   9        161.13        146.70         6.83 o                         
  -1  21   9        692.53        683.75        14.96 o                         
   0  21   9          3.19          5.19         4.19 o                         
   1  21   9          5.04          4.06         3.75 o                         
   2  21   9         32.16         28.37         3.38 o                         
   3  21   9         18.54         25.17         9.28 o                         
   4  21   9          8.04          6.97        10.78 o                         
   5  21   9         32.97         31.07         6.07 o                         
  -6  22   9         30.14         42.11         7.41 o                         
  -5  22   9          0.23         -2.06         6.01 o                         
  -4  22   9        118.09        112.77         7.07 o                         
  -3  22   9         15.83         17.25         5.12 o                         
  -2  22   9        201.72        215.20        12.18 o                         
  -1  22   9        345.55        364.58        10.26 o                         
   0  22   9          1.12          0.77         4.27 o                         
   1  22   9        102.31        108.48         6.12 o                         
   2  22   9         29.01         42.43         3.96 o                         
   3  22   9         31.98         24.52         9.44 o                         
   4  22   9         56.14         54.34        13.93 o                         
   5  22   9        237.04        292.21        12.23 o                         
  -6  23   9        200.13        218.11        10.37 o                         
  -5  23   9         57.32         46.43         7.02 o                         
  -4  23   9        188.56        171.99         8.13 o                         
  -3  23   9         32.80         26.68         5.73 o                         
  -2  23   9        220.37        221.30         9.06 o                         
  -1  23   9        117.31        119.73         6.62 o                         
   0  23   9         56.51         58.32         5.34 o                         
   1  23   9        361.83        432.04        11.50 o                         
   2  23   9          0.05          1.22         3.84 o                         
   3  23   9         94.43        117.12        12.20 o                         
   4  23   9        138.83        169.89        17.40 o                         
  -5  24   9          5.10          6.63         7.41 o                         
  -4  24   9         27.54         34.81         6.60 o                         
  -3  24   9        211.05        239.85        13.22 o                         
  -2  24   9          2.15          3.71         5.44 o                         
  -1  24   9         28.18         31.52         5.58 o                         
   0  24   9          3.81          3.78         5.12 o                         
   1  24   9         53.25         63.56         5.66 o                         
   2  24   9        124.12        144.42         7.05 o                         
   3  24   9         22.47         14.68        10.67 o                         
   4  24   9         63.55         81.19        13.34 o                         
  -5  25   9        255.39        277.62        30.65 o                         
  -4  25   9        349.06        361.50        12.31 o                         
  -3  25   9          8.19          3.69         6.20 o                         
  -2  25   9         13.25         10.72         6.02 o
[truncated: 172,774 more chars]
